# Supplementary material for: Alternative Splicing of RNA Triplets Is Often Regulated and Accelerates Proteome Evolution
Source: PLoS Biol. 2012 Jan 3;10(1):e1001229. doi: 10.1371/journal.pbio.1001229 (PMC3250501; doi:10.1371/journal.pbio.1001229)
Supplement: Table S2 — Complete list of human genes containing alternatively spliced NAGNAGs, sorted by estimated switch score. (XLS) [file pbio.1001229.s013.xls]

## Sheet: nagnag.hg19.table
Supplementary Table 2. Alternatively spliced NAGNAGs in the human genome. For each NAGNAG, chromosomal coordinates of the spliced exonic bases are given in the hg19 version of the human genome (start is the last exonic base of the upstream exon and end is the first exonic base of the downstream exon), followed by the gene ID and name, amino acids encoded by the proximal and distal junction
isoforms, the ID and coordinates of the orthologous mouse NAGNAG (“NA” = not available), whether or not the mouse ortholog is alternatively spliced, the switch score, the p-value for regulation, and estimated PSI values across 16 tissues. Includes all NAGNAGs detected as alternatively spliced in this study, but not the thousands more where only one isoform was detected or where non-uniqueness of
sequences prevented detection by RNA-Seq.
id	chr	start	end	strand	gene	gene_name	amino_acids_proximal	amino_acids_distal	amino_acids_changed	ortholog_mouse	alternatively_spliced_mouse	switch_score	p_value	psi_adipose	psi_adrenal	psi_brain	psi_breast	psi_colon	psi_heart	psi_kidney	psi_liver	psi_lung	psi_lymph_node	psi_ovary	psi_prostate	psi_skeletal_muscle	psi_testes	psi_thyroid	psi_wbc
chr10:13494539-13489319_13489316:-	chr10	13489316	13494539	-	ENSG00000165626	BEND7	GSAEIA	GSEIA	A	chr2:4709621-4717576_4717579:+	TRUE	1	3.6e-18	0.33	NA	NA	0.65	0	0.26	0.51	NA	0.43	1	0.48	0.67	0.11	0.58	0.63	NA
chr10:94708136-94712030_94712033:+	chr10	94708136	94712033	+	ENSG00000138190	EXOC6	EKQSF	EKSF	Q	NA	NA	1	1.5e-16	NA	1	0.8	0.63	0.81	1	0.6	1	0.67	0	0.81	1	1	0.81	0.84	0.84
chr12:10464214-10466006_10466009:+	chr12	10464214	10466009	+	ENSG00000134539	KLRD1	ELQDF	ELDF	Q	chr6:129545579-129546877_129546880:+	FALSE	1	6.3e-08	NA	1	NA	NA	NA	NA	NA	NA	0.47	0	NA	NA	NA	NA	NA	0.33
chr12:30869442-30868078_30868075:-	chr12	30868075	30869442	-	ENSG00000110888	CAPRIN2	ETAANY	ETANY	A	NA	NA	1	7.1e-09	NA	NA	NA	NA	NA	0.64	NA	0.68	NA	0.86	0.71	0	1	0.32	NA	NA
chr15:43028500-43028279_43028276:-	chr15	43028276	43028500	-	ENSG00000140326	CDAN1	PTGRTK	PTGTK	R	chr2:120556438-120556241_120556238:-	TRUE	1	2e-05	NA	NA	NA	NA	NA	NA	NA	NA	NA	NA	1	NA	NA	0.64	NA	0
chr15:65553223-65551883_65551880:-	chr15	65551880	65553223	-	ENSG00000138617	PARP16	PKSRAS	PKRAS	S	NA	NA	1	4.1e-16	0.091	NA	NA	NA	0	0	NA	NA	NA	0	0.28	0.11	1	0	NA	0.16
chr15:65993389-65993013_65993010:-	chr15	65993010	65993389	-	ENSG00000174485	DENND4A	LSADGS	LSDGS	A	NA	NA	1	4.9e-06	NA	NA	NA	NA	NA	NA	1	NA	NA	0	0.42	NA	NA	NA	0.32	0.79
chr16:3282421-3274613_3274610:-	chr16	3274610	3282421	-	ENSG00000010539	ZNF200	LLAVNG	LLVNG	A	NA	NA	1	1.2e-11	0.64	0.46	0.67	0.77	NA	NA	1	NA	NA	1	0.88	1	0	0.75	0.77	0.86
chr17:64092703-64092449_64092446:-	chr17	64092446	64092703	-	ENSG00000154240	CCDC46	SLQMT	SLMT	Q	NA	NA	1	3e-09	0.45	NA	NA	0.3	0.28	0.2	1	NA	0.17	0.5	0.26	0.54	0	0.35	0.26	NA
chr17:73921428-73919722_73919719:-	chr17	73919719	73921428	-	ENSG00000188878	FBF1	SVSRFF	SVRFF	S	chr11:116015267-116014261_116014258:-	TRUE	1	3.1e-06	NA	NA	1	NA	NA	NA	NA	NA	0	0.7	NA	NA	0.42	0.39	0	NA
chr1:155891652-155891318_155891315:-	chr1	155891315	155891652	-	ENSG00000132680	KIAA0907	LPAASS	LPASS	A	NA	NA	1	4.4e-12	NA	NA	NA	NA	NA	NA	0.33	NA	NA	0	NA	0.66	1	NA	NA	1
chr1:160459988-160458960_160458957:-	chr1	160458957	160459988	-	ENSG00000162739	SLAMF6	GPAESA	GPESA	A	NA	NA	1	3.9e-06	NA	0.83	NA	NA	0	NA	NA	NA	1	0.72	NA	NA	NA	NA	NA	0.65
chr1:33292531-33293594_33293597:+	chr1	33292531	33293597	+	ENSG00000116497	S100PBP	NKQDV	NKDV	Q	NA	NA	1	5.2e-16	0.94	0.55	0.72	0.71	0.6	0.92	0.66	NA	0.44	0.85	0.64	0.5	0	0.77	0.62	1
chr1:40954886-40955198_40955201:+	chr1	40954886	40955201	+	ENSG00000187815	ZNF642	SVAGYQ	SVGYQ	A	NA	NA	1	2.4e-08	NA	NA	NA	NA	NA	NA	NA	NA	NA	1	0.048	NA	NA	0.25	0	NA
chr20:34130690-34131407_34131410:+	chr20	34130690	34131410	+	ENSG00000125991	ERGIC3	RHAD*	RHD*	A	NA	NA	1	2.6e-07	NA	NA	NA	0	NA	NA	NA	0.7	0.7	1	NA	0	NA	NA	NA	0.63
chr20:49558568-49557495_49557492:-	chr20	49557492	49558568	-	ENSG00000000419	DPM1	IIRRSD	IIRSD	R	NA	NA	1	6.8e-12	NA	NA	0.46	NA	NA	NA	NA	NA	1	0	NA	0	NA	0.51	0.5	0
chr2:103003460-103006516_103006519:+	chr2	103003460	103006519	+	ENSG00000115604	IL18R1	RKADMA	RKDMA	A	NA	NA	1	7.1e-06	0.56	0.8	NA	NA	0.37	NA	NA	0.44	0.64	0.46	0.56	0	NA	NA	1	0.65
chr2:162929909-162904011_162904008:-	chr2	162904008	162929909	-	ENSG00000197635	DPP4	KGTDDA	KGNDA	TDN	NA	NA	1	1.1e-21	1	NA	NA	NA	NA	NA	1	NA	NA	1	NA	NA	0	NA	NA	0.97
chr3:48302429-48309405_48309408:+	chr3	48302429	48309408	+	ENSG00000164048	ZNF589	SLAESK	SLESK	A	NA	NA	1	3.1e-13	NA	0.71	0.8	NA	0.8	NA	1	NA	NA	1	0.5	0.85	0	0.67	0.76	NA
chr3:58641278-58635065_58635062:-	chr3	58635062	58641278	-	ENSG00000198643	FAM3D	VSAASP	VSASP	A	NA	NA	1	9.5e-06	NA	NA	NA	NA	0	NA	NA	NA	1	NA	NA	NA	NA	NA	NA	NA
chr4:13582756-13582678_13582675:-	chr4	13582675	13582756	-	ENSG00000038219	BOD1L	KMKDDS	KMNDS	KDN	NA	NA	1	2.9e-32	0.93	0.84	0.94	0.87	0.91	0.83	0.86	1	1	0.65	0.88	0.84	0	0.93	0.79	0.97
chr4:15640131-15638296_15638293:-	chr4	15638293	15640131	-	ENSG00000118564	FBXL5	DKAEVS	DKEVS	A	NA	NA	1	7.5e-14	NA	NA	NA	NA	NA	NA	NA	NA	NA	0	0.2	NA	NA	0.9	0	1
chr4:169321977-169317278_169317275:-	chr4	169317275	169321977	-	ENSG00000181381	DDX60L	KRISTK	KRITK	S	NA	NA	1	4.7e-64	0	0	NA	0	0	0.21	1	0	0.2	0	0.58	0.16	0	0	0	1
chr4:48549601-48548288_48548285:-	chr4	48548285	48549601	-	ENSG00000075539	FRYL	FTAGIN	FTGIN	A	chr5:73463975-73462548_73462545:-	TRUE	1	3.6e-16	0.88	NA	0.78	NA	0.84	0.62	1	NA	NA	1	0.88	0.89	0	0.92	0.95	0.88
chr5:154311659-154311137_154311134:-	chr5	154311134	154311659	-	ENSG00000082516	GEMIN5	TSEEAE	TSEAE	E	chr11:57977759-57977415_57977412:-	TRUE	1	1.3e-27	0.83	0.82	NA	1	1	0.9	NA	NA	NA	0	0.93	1	1	0.94	1	NA
chr5:37381787-37392102_37392105:+	chr5	37381787	37392105	+	ENSG00000082068	WDR70	TLEARE	TLARE	E	chr15:8043676-8032582_8032579:-	FALSE	1	2.7e-30	0.78	1	1	0.98	NA	0.95	0.88	1	0.57	NA	0.95	0.93	0	1	0.98	0.68
chr6:151206870-151208978_151208981:+	chr6	151206870	151208981	+	ENSG00000120254	MTHFD1L	KSVGVN	KSGVN	V	NA	NA	1	1.5e-13	0.29	0.54	0.38	0.3	0	NA	0.59	0.67	0.64	0.48	0.63	0.82	NA	0.81	0.91	1
chr6:168265426-168271063_168271066:+	chr6	168265426	168271066	+	ENSG00000130396	MLLT4	SGEERR	SGERR	E	chr17:13941141-13944284_13944287:+	TRUE	1	2.2e-11	NA	1	NA	NA	NA	0.64	0	NA	0.74	NA	0.52	NA	NA	0.32	0.5	0
chr7:44280306-44274278_44274275:-	chr7	44274275	44280306	-	ENSG00000058404	CAMK2B	FSAAKS	FSAKS	A	chr11:5888104-5882764_5882761:-	TRUE	1	7.1e-33	NA	NA	0.46	NA	NA	0.067	NA	1	NA	NA	NA	NA	0	1	0.65	NA
chr8:28904970-28906471_28906474:+	chr8	28904970	28906474	+	ENSG00000147421	HMBOX1	NIEAAI	NIAAI	E	chr14:65445609-65444532_65444529:-	TRUE	1	1.6e-15	0.61	NA	0.52	0.29	NA	0.59	NA	0.53	NA	1	0.7	NA	1	NA	0.81	0
chr8:41591489-41585524_41585521:-	chr8	41585521	41591489	-	ENSG00000029534	ANK1	TKKGN	TKGN	K	chr8:24192763-24195191_24195194:+	FALSE	1	4.6e-07	NA	NA	NA	NA	NA	NA	NA	NA	NA	1	NA	NA	NA	NA	NA	0
chr9:135786389-135786079_135786076:-	chr9	135786076	135786389	-	ENSG00000165699	TSC1	TTAGGK	TTGGK	A	chr2:28528024-28528302_28528305:+	FALSE	1	1.9e-07	1	0.86	NA	NA	NA	0.76	NA	NA	0.5	0	NA	NA	NA	0.35	NA	0.69
chr9:99589362-99582060_99582057:-	chr9	99582057	99589362	-	ENSG00000196597	ZNF782	SPEDSQ	SPDSQ	E	NA	NA	1	2.3e-08	NA	NA	NA	NA	NA	NA	NA	NA	0	NA	NA	NA	NA	NA	NA	1
chr1:179853904-179858445_179858448:+	chr1	179853904	179858448	+	ENSG00000143337	TOR1AIP1	APAVSE	APVSE	A	NA	NA	0.98	5.9e-228	0	0.41	0.23	0	0	0.98	0.18	0.48	0.72	0.41	0.89	0.44	0	0.43	0	0
chr2:202582800-202580562_202580559:-	chr2	202580559	202582800	-	ENSG00000003393	ALS2	KVFRKL	KVLKL	FRL	chr1:59235904-59235543_59235540:-	TRUE	0.97	3.6e-14	NA	NA	0.63	0.97	NA	0.73	0.64	0.75	0.8	0	NA	NA	0.83	0.85	NA	0
chr7:74125440-74129177_74129180:+	chr7	74125440	74129180	+	ENSG00000077809	GTF2I	IQAGPS	IQGPS	A	chr5:134755307-134752301_134752298:-	TRUE	0.96	3.6e-13	0.96	0.79	0.76	NA	NA	0.7	NA	NA	NA	0	NA	NA	0	NA	0.79	0.5
chr19:21349264-21350371_21350374:+	chr19	21349264	21350374	+	ENSG00000196705	ZNF431	FLAGVA	FLGVA	A	NA	NA	0.94	1.5e-12	1	0.91	NA	NA	NA	0.32	NA	NA	0.056	NA	0.36	NA	NA	NA	NA	0.2
chr14:76249873-76259256_76259259:+	chr14	76249873	76259259	+	ENSG00000119685	TTLL5	KAAGSC	KAGSC	A	NA	NA	0.93	4.4e-09	0.62	NA	0.47	0.64	0.61	0.083	0.17	NA	0.13	NA	0.31	0.32	0.62	0.24	0.067	1
chr16:53338537-53340146_53340149:+	chr16	53338537	53340149	+	ENSG00000177200	CHD9	KRAEST	KREST	A	NA	NA	0.93	2.1e-07	0.93	0	0.77	0.65	0.67	0.53	0.68	NA	0.65	NA	0.82	0.52	NA	0.68	0.69	0.59
chr7:151329155-151292540_151292537:-	chr7	151292537	151329155	-	ENSG00000106617	PRKAG2	DEAVED	DEVED	A	NA	NA	0.93	1.1e-11	0.93	0.83	0.66	0.75	0.56	0.68	0.75	0.83	0.39	0.52	0.57	0.7	0	0.85	0.59	0.83
chr22:26228964-26231260_26231263:+	chr22	26228964	26231263	+	ENSG00000133454	MYO18B	SQQVR	SQVR	Q	NA	NA	0.92	1.1e-19	NA	NA	NA	NA	NA	0.12	NA	NA	NA	1	NA	NA	0.077	NA	NA	NA
chr4:82377805-82369438_82369435:-	chr4	82369435	82377805	-	ENSG00000138670	RASGEF1B	EEQTY	EETY	Q	chr5:99669842-99663710_99663707:-	TRUE	0.91	1.6e-21	0.087	0.44	0.13	0.67	NA	NA	0.32	0.54	0.15	0.3	NA	NA	1	NA	NA	1
chr1:93299217-93299353_93299356:+	chr1	93299217	93299356	+	ENSG00000122406	RPL5	CQ*	CQV*	*	NA	NA	0.9	2.3e-07	NA	NA	NA	NA	NA	NA	NA	NA	0.33	0.54	NA	0.56	NA	NA	0.1	1
chr4:126408761-126411056_126411059:+	chr4	126408761	126411059	+	ENSG00000196159	FAT4	QTAGFD	QTGFD	A	NA	NA	0.9	5.1e-09	0.1	NA	NA	NA	0.24	NA	0.71	NA	0.46	1	NA	0.34	NA	0.86	0.78	NA
chr1:16344260-16343717_16343714:-	chr1	16343714	16344260	-	ENSG00000173641	HSPB7	FPAAHP	FPAHP	A	NA	NA	0.89	1.7e-15	NA	NA	NA	0.89	0.2	0.68	0.5	NA	NA	0	0.71	0.69	0.84	NA	0.73	NA
chr9:108510471-108511354_108511357:+	chr9	108510471	108511357	+	ENSG00000095209	TMEM38B	TK*	TKSL	*	NA	NA	0.88	2.1e-06	NA	NA	NA	NA	NA	0.88	NA	NA	NA	NA	NA	NA	0	0.73	0.64	NA
chr15:81598507-81598761_81598764:+	chr15	81598507	81598764	+	ENSG00000172349	IL16	ESTAEA	ESTEA	A	NA	NA	0.87	5.7e-09	0.82	0.69	NA	0.94	NA	NA	NA	NA	0.82	0.46	NA	0.071	NA	0.4	NA	0.51
chr1:78047664-78047576_78047573:-	chr1	78047573	78047664	-	ENSG00000036549	ZZZ3	DKVGLP	DKGLP	V	NA	NA	0.87	1.3e-09	0.31	0.77	0.69	0.62	0.2	0.5	0.87	0.5	0.5	0.34	0.52	0.77	0	0.61	0.66	NA
chr4:156294288-156289964_156289961:-	chr4	156289961	156294288	-	ENSG00000164114	MAP9	SSAENN	SSENN	A	NA	NA	0.87	1.7e-08	NA	NA	0.32	NA	NA	0.83	0.87	NA	NA	NA	NA	NA	NA	0.81	0	NA
chr4:73930967-73930619_73930616:-	chr4	73930616	73930967	-	ENSG00000163626	COX18	SEAGFS	SEGFS	A	chr5:90648385-90648061_90648058:-	TRUE	0.87	3.9e-09	0.14	0.29	0.26	0.13	NA	0.36	0.35	0.26	0.15	NA	0.22	0.16	1	0.13	0.15	0.16
chr14:70490164-70496959_70496962:+	chr14	70490164	70496962	+	ENSG00000198732	SMOC1	KEVGRL	KEGRL	V	NA	NA	0.86	7.4e-09	0.53	NA	0.43	NA	NA	NA	NA	0.55	NA	0.69	NA	NA	1	0.53	0.14	NA
chr1:78332076-78338686_78338689:+	chr1	78332076	78338689	+	ENSG00000180488	FAM73A	MKQIP	MKIP	Q	NA	NA	0.86	4.3e-16	0.45	0.43	0.28	0.44	0.24	0.4	0.86	0	0	NA	0.44	0.75	0.26	0.41	0.51	0.38
chr20:34800298-34802279_34802282:+	chr20	34800298	34802282	+	ENSG00000088367	EPB41L1	TQQVD	TQVD	Q	NA	NA	0.86	0.0004	0.75	0.86	0.36	0.57	0.58	NA	0.43	NA	0.47	NA	0.5	0.54	0	0.49	0.47	NA
chr22:31844139-31843554_31843551:-	chr22	31843551	31844139	-	ENSG00000184708	EIF4ENIF1	AQQMS	AQMS	Q	NA	NA	0.86	5.2e-12	0.47	0.86	0.23	NA	0.12	0.095	0.38	NA	NA	0	0.1	0.035	0.23	0.27	0.38	0.48
chr3:124351550-124352696_124352699:+	chr3	124351550	124352699	+	ENSG00000160145	KALRN	DEKSK	DESK	K	chr16:34054918-34053750_34053747:-	TRUE	0.86	1.9e-08	0.44	NA	1	NA	0.47	0.5	1	0.9	NA	NA	NA	0.14	NA	NA	0.83	NA
chr4:187088250-187088335_187088338:+	chr4	187088250	187088338	+	ENSG00000109794	FAM149A	FRQSD	FRSD	Q	NA	NA	0.85	9.5e-07	NA	0.67	0.73	0.67	0.62	NA	0.85	0.83	NA	NA	0.74	0.81	0	0.33	0.71	NA
chr7:155538296-155556503_155556506:+	chr7	155538296	155556506	+	ENSG00000184863	RBM33	GGQGG	GGGG	Q	chr5:28721210-28734792_28734795:+	TRUE	0.85	7.4e-07	0.31	0.28	0.18	NA	NA	NA	NA	NA	0.16	0.16	0.6	NA	0	0.85	0.24	0.44
chr8:61766059-61766922_61766925:+	chr8	61766059	61766925	+	ENSG00000171316	CHD7	PEAGAV	PEGAV	A	chr4:8782661-8783818_8783821:+	TRUE	0.85	1.3e-18	0.82	0.48	0.85	0.67	1	0.5	0.27	NA	0.15	NA	0.76	NA	0.37	0.45	0.74	0.84
chr15:99467913-99472787_99472790:+	chr15	99467913	99472790	+	ENSG00000140443	IGF1R	AKTGYE	AKRYE	TGR	NA	NA	0.84	1.1e-13	0.77	0.38	0.56	1	0.16	0.87	0.94	NA	0.96	1	0.62	0.55	1	0.85	0.64	0.65
chr18:29850180-29848731_29848728:-	chr18	29848728	29850180	-	ENSG00000141441	FAM59A	HNISVT	HNIVT	S	chr18:21289834-21288526_21288523:-	FALSE	0.84	8.3e-09	0.46	NA	0.67	NA	0.77	NA	0.84	NA	0.33	NA	NA	0	NA	0.84	NA	NA
chr9:116038050-116038825_116038828:+	chr9	116038050	116038828	+	ENSG00000136875	PRPF4	STQAT	STAT	Q	NA	NA	0.84	1.5e-12	NA	NA	NA	NA	NA	0	NA	0.23	NA	NA	0	0.22	0.21	NA	0.24	0.84
chr10:1142186-1149539_1149542:+	chr10	1142186	1149542	+	ENSG00000047056	WDR37	TSQIS	TSIS	Q	NA	NA	0.83	1.4e-10	0.65	0.57	0.54	NA	NA	0.87	0.067	0.7	0.091	NA	0.73	NA	NA	0.7	0.81	0.89
chr1:150249040-150252051_150252054:+	chr1	150249040	150252054	+	ENSG00000118292	C1orf54	EPQSP	EPSP	Q	NA	NA	0.83	4e-28	0.83	0.46	0.25	0.77	0.27	0.56	0.55	0.21	0.73	0.32	0.54	0.6	0	0.72	0.45	0.05
chr1:31454159-31453013_31453010:-	chr1	31453010	31454159	-	ENSG00000134644	PUM1	HIAGLA	HIGLA	A	chr4:130297471-130299605_130299608:+	TRUE	0.83	2.2e-07	0.087	0.14	0.5	0.83	0.32	0.32	0.43	0	0.31	0.11	0.39	0.35	0.38	0.33	0.47	0.56
chr2:283111-280152_280149:-	chr2	280149	283111	-	ENSG00000189292	FAM150B	DKQ*	DK*	Q	NA	NA	0.83	1.4e-06	0.38	0.39	NA	NA	0.63	NA	0.58	NA	0.57	0.48	0.6	0	NA	0.58	0.83	NA
chr11:18108413-18105278_18105275:-	chr11	18105275	18108413	-	ENSG00000166788	SAAL1	EKVDLP	EKDLP	V	NA	NA	0.82	5.4e-24	1	0.98	0.86	0.56	NA	0.85	1	NA	1	0.18	0.82	0.79	NA	0.79	0.71	1
chr15:43689519-43690236_43690239:+	chr15	43689519	43690239	+	ENSG00000137822	TUBGCP4	HKADAT	HKDAT	A	chr2:121015205-121015560_121015563:+	TRUE	0.82	7.5e-09	NA	0.27	NA	NA	0.82	0.8	0.11	0.53	0.23	0.48	0	0.38	NA	0.61	0.61	0.32
chr16:56701878-56701292_56701289:-	chr16	56701289	56701878	-	ENSG00000125144	MT1G	AAAGVS	AAGVS	A	NA	NA	0.82	3.4e-101	0.54	0.52	0.71	0.52	0.82	NA	0.77	0.78	0.3	0.23	NA	0.54	NA	0	0.75	0
chr1:22048143-22047659_22047656:-	chr1	22047656	22048143	-	ENSG00000090686	USP48	VKGSDG	VKGDG	S	chr4:137179303-137181072_137181075:+	TRUE	0.82	2.8e-15	0.69	0.7	0.8	0.82	0.62	0.53	0.71	0.78	0.65	0.69	0.58	0.8	0	0.54	0.67	0.51
chr3:148778430-148777594_148777591:-	chr3	148777591	148778430	-	ENSG00000071794	HLTF	AKAGSS	AKGSS	A	NA	NA	0.82	2.9e-07	0.82	0.72	0.8	0.27	NA	NA	0.18	NA	NA	1	0.68	0.68	NA	0.36	0.71	NA
chr3:58398690-58406263_58406266:+	chr3	58398690	58406266	+	ENSG00000168297	PXK	TSVEHA	TSEHA	V	chr14:8987859-8992513_8992516:+	TRUE	0.82	7.7e-06	NA	0.18	0.69	NA	NA	NA	NA	NA	NA	NA	NA	NA	NA	NA	NA	1
chr8:1808350-1812536_1812539:+	chr8	1808350	1812539	+	ENSG00000104728	ARHGEF10	EEAETP	EEETP	A	NA	NA	0.82	6.6e-06	NA	NA	NA	0.58	NA	NA	NA	NA	0.38	0.18	0.68	1	NA	0.64	0.5	NA
chr9:82242363-82267505_82267508:+	chr9	82242363	82267508	+	ENSG00000106829	TLE4	IGQQQ	IGQQ	Q	chr19:14619278-14592466_14592463:-	TRUE	0.82	1.9e-11	0	NA	0.3	NA	0	NA	0.17	NA	0.036	NA	0.16	0.2	0.82	0.35	0.47	0.33
chr1:27099123-27099303_27099306:+	chr1	27099123	27099306	+	ENSG00000117713	ARID1A	GMSRSN	GMRSN	S	chr4:133243453-133243294_133243291:-	TRUE	0.81	1.9e-13	0.65	0.74	0.3	0.7	0.14	0.68	0.5	0.44	0.53	0.81	0.6	0.5	0	0.64	0.59	0.12
chr4:16513604-16510309_16510306:-	chr4	16510306	16513604	-	ENSG00000169744	LDB2	PPAEPT	PPEPT	A	chr5:44871465-44870483_44870480:-	TRUE	0.81	5.3e-14	0.82	0.76	0.82	0.71	0.82	0.66	0.79	0.93	0.77	0.86	0.83	0.66	0.12	0.78	0.77	NA
chr19:36853014-36851438_36851435:-	chr19	36851435	36853014	-	ENSG00000142065	ZFP14	SLAGPS	SLGPS	A	NA	NA	0.8	1.2e-05	NA	NA	0.2	0.56	NA	NA	NA	NA	NA	NA	0.61	NA	1	NA	NA	NA
chr1:7887875-7889894_7889897:+	chr1	7887875	7889897	+	ENSG00000049246	PER3	EYQCV	EYCV	Q	NA	NA	0.8	2.3e-11	0.21	0	0.31	0.6	0.36	0.78	0.8	NA	0.66	0	0.64	0.51	NA	0.69	0.18	NA
chr1:9780719-9780800_9780803:+	chr1	9780719	9780803	+	ENSG00000171608	PIK3CD	EEQLQ	EELQ	Q	NA	NA	0.8	5.8e-11	NA	0.92	NA	NA	NA	NA	NA	NA	NA	0.89	NA	1	NA	NA	0.2	0.88
chr2:55559702-55555571_55555568:-	chr2	55555568	55559702	-	ENSG00000115355	CCDC88A	DDSRYK	DDRYK	S	chr11:29365738-29370315_29370318:+	FALSE	0.8	3.5e-10	0.9	NA	0.87	NA	NA	NA	1	NA	1	NA	0.89	1	NA	0.73	0.2	0.56
chr6:128385903-128330413_128330410:-	chr6	128330410	128385903	-	ENSG00000152894	PTPRK	TKAAAT	TKAAT	A	NA	NA	0.8	3.7e-17	0.83	0.64	1	0.9	0.81	0.86	1	1	1	0.2	0.87	0.8	1	1	0.91	NA
chr6:79707131-79700702_79700699:-	chr6	79700699	79707131	-	ENSG00000146247	PHIP	VASRQE	VARQE	S	chr9:82802298-82800665_82800662:-	TRUE	0.8	7e-19	1	0.2	0.69	1	1	NA	NA	NA	NA	NA	0.92	NA	NA	1	0.93	1
chr7:100280635-100280400_100280397:-	chr7	100280397	100280635	-	ENSG00000146830	GIGYF1	RVQLG	RVLG	Q	chr5:137965641-137965879_137965882:+	TRUE	0.8	0.00043	NA	1	NA	NA	NA	NA	NA	NA	NA	0.83	0.85	0.7	1	NA	0.77	0.2
chr15:50878589-50875356_50875353:-	chr15	50875353	50878589	-	ENSG00000092439	TRPM7	KQAEKI	KQEKI	A	chr2:126633025-126630823_126630820:-	TRUE	0.79	1.2e-18	0.82	0.65	NA	0.28	0.8	0.61	0.53	0.8	1	0.48	0.62	0.9	NA	0.57	0.66	0.21
chr1:235993526-235992339_235992336:-	chr1	235992336	235993526	-	ENSG00000143669	LYST	DQ*	DQRW	*	NA	NA	0.79	2e-19	0.33	0.46	NA	NA	NA	NA	NA	0.21	0.76	1	NA	0.64	1	NA	0.61	0.95
chr3:129225392-129226508_129226511:+	chr3	129225392	129226511	+	ENSG00000163913	IFT122	AQADPA	AQDPA	A	chr6:115866065-115866988_115866991:+	TRUE	0.79	1.1e-08	0.48	0.28	0.21	0.29	0.39	0.54	0.44	0.31	0.22	1	0.24	0.27	NA	0.39	0.22	0.54
chr5:9051985-9050569_9050566:-	chr5	9050566	9051985	-	ENSG00000112902	SEMA5A	IPEVSV	IPVSV	E	chr15:32611376-32612062_32612065:+	FALSE	0.79	5.8e-18	0.94	NA	1	NA	NA	1	1	NA	1	0.21	NA	NA	NA	1	NA	NA
chr6:88362967-88366621_88366624:+	chr6	88362967	88366624	+	ENSG00000135336	ORC3	LDAETK	LDETK	A	chr4:34526992-34525281_34525278:-	TRUE	0.79	1.9e-15	0.82	0.65	0.59	0.58	0.29	0.59	0.8	NA	0.3	1	0.58	0.45	1	0.51	0.21	0.21
chr7:149418081-149418471_149418474:+	chr7	149418081	149418474	+	ENSG00000133619	KRBA1	PEAAAA	PEAAA	A	chr6:48354139-48355233_48355236:+	TRUE	0.79	0.004	0.42	NA	NA	1	0.42	0.4	NA	NA	NA	0.21	0.57	0.27	NA	0.33	0.38	NA
chr17:4796892-4797283_4797286:+	chr17	4796892	4797286	+	ENSG00000141503	MINK1	GGRSDG	GGRDG	S	chr11:70423219-70423580_70423583:+	TRUE	0.78	3.3e-06	0.58	0.72	0.67	0.63	0.69	0.92	0.65	0.7	0.38	0.55	0.69	0.72	0.14	0.58	0.41	0.61
chr17:49296291-49294777_49294774:-	chr17	49294774	49296291	-	ENSG00000011258	MBTD1	KAAVSM	KAVSM	A	NA	NA	0.78	3.7e-19	NA	NA	1	NA	NA	0.8	1	NA	NA	1	1	NA	0.22	1	1	1
chr1:20998431-20996984_20996981:-	chr1	20996981	20998431	-	ENSG00000117245	KIF17	PVAVST	PVVST	A	chr4:137849885-137852107_137852110:+	TRUE	0.78	2.1e-09	0.3	0.18	0.33	0.55	NA	0.48	NA	NA	0.78	0.22	0.53	0	NA	0.36	0.5	NA
chr4:41015600-40947090_40947087:-	chr4	40947087	41015600	-	ENSG00000163697	APBB2	ETADIW	ETDIW	A	chr5:66842707-66791523_66791520:-	TRUE	0.78	8.1e-08	0.44	NA	0.22	0.47	0.38	0.45	0.94	NA	0.66	0.5	0.58	0.74	1	0.25	0.47	NA
chr5:64957977-64960061_64960064:+	chr5	64957977	64960064	+	ENSG00000113597	C5orf44	NCSSER	NCSER	S	chr13:104937324-104934634_104934631:-	TRUE	0.78	1.5e-07	0.5	0.54	0.43	0.35	0.37	0.52	0.62	0.46	0.54	0.69	0.51	0.15	0.43	0.93	0.44	0.81
chr10:27337730-27335452_27335449:-	chr10	27335449	27337730	-	ENSG00000107890	ANKRD26	YASSGP	YASGP	S	NA	NA	0.77	1.7e-05	NA	NA	0.24	NA	NA	0.23	0.77	NA	NA	NA	0.64	0.5	1	0.5	0.5	0.42
chr12:50036458-50036710_50036713:+	chr12	50036458	50036713	+	ENSG00000110844	PRPF40B	LEQTE	LETE	Q	chr15:99145717-99145911_99145914:+	TRUE	0.77	8.4e-10	NA	0.64	0.77	NA	NA	0.25	0.42	NA	0	NA	NA	0.43	0	0.41	0.58	NA
chr19:9767223-9764557_9764554:-	chr19	9764554	9767223	-	ENSG00000171466	ZNF562	QMQTR	QMTR	Q	NA	NA	0.77	5e-16	0.27	0.23	0.78	0.26	0.014	0.26	0.53	0.47	0.25	0.56	0.5	0.3	0.13	0.33	0.077	0.25
chr1:78433311-78432785_78432782:-	chr1	78432782	78433311	-	ENSG00000162613	FUBP1	QQSRSV	QQRSV	S	chr3:151880412-151880796_151880799:+	TRUE	0.77	2.6e-20	0.33	0.29	0.35	0.4	0.38	0.56	0	0	0.1	0.77	0.2	0.3	0.19	0.27	0.49	0.69
chr20:46277853-46279726_46279729:+	chr20	46277853	46279729	+	ENSG00000124151	NCOA3	SQQGF	SQGF	Q	NA	NA	0.77	5.2e-08	0.72	0.4	NA	0.42	NA	0.33	0.75	0.27	0.52	0.77	NA	0.19	0.44	NA	0	0.5
chr6:10695302-10697554_10697557:+	chr6	10695302	10697557	+	ENSG00000111845	PAK1IP1	HEQQW	HEQW	Q	NA	NA	0.77	0.00078	NA	NA	NA	NA	NA	NA	0.45	0	NA	0.77	NA	0.33	NA	NA	NA	0
chr9:96052329-96054590_96054593:+	chr9	96052329	96054593	+	ENSG00000165238	WNK2	MTAESS	MTESS	A	chr13:49155720-49153069_49153066:-	TRUE	0.77	2.3e-09	NA	NA	0.7	0.82	0.23	0.81	NA	NA	NA	NA	NA	0.73	0.83	1	NA	NA
chr12:121442806-121442295_121442292:-	chr12	121442292	121442806	-	ENSG00000157895	C12orf43	SSSSED	SSSED	S	NA	NA	0.76	2.9e-09	0.67	0.9	0.3	0.83	0.5	0.33	NA	0.45	NA	0.18	0.48	0.94	0.86	0.48	0.74	0.29
chr12:6762102-6761936_6761933:-	chr12	6761933	6762102	-	ENSG00000111653	ING4	KKKGRT	KKSRT	KGS	chr6:124997343-124997497_124997500:+	TRUE	0.76	8.6e-09	0.42	0.46	0.71	0.38	0.44	0.59	0.41	1	NA	0.47	0.35	0.28	NA	0.24	0.33	0.29
chr21:30408695-30409597_30409600:+	chr21	30408695	30409600	+	ENSG00000156256	USP16	KPAEKD	KPEKD	A	chr16:87466601-87469920_87469923:+	TRUE	0.76	6.4e-27	0.62	0.67	0.64	0.41	0.32	0.66	0.7	0.74	0	0.31	0.74	0.76	0	0.72	0.61	0.3
chrX:76949313-76944420_76944417:-	chrX	76944417	76949313	-	ENSG00000085224	ATRX	RGEDGL	RGDGL	E	chrX:103079646-103075357_103075354:-	TRUE	0.76	7e-16	NA	NA	0.72	NA	1	0.87	NA	NA	1	NA	0.24	1	NA	NA	0.53	0.55
chr15:51770468-51768916_51768913:-	chr15	51768913	51770468	-	ENSG00000104093	DMXL2	SYSSQT	SYSQT	S	chr9:54245854-54244177_54244174:-	TRUE	0.75	0.0016	0.85	NA	0.48	NA	1	NA	NA	NA	NA	0.7	0.78	0.25	NA	0.67	NA	0.65
chr4:110416012-110427484_110427487:+	chr4	110416012	110427487	+	ENSG00000138802	SEC24B	PQQYP	PQYP	Q	NA	NA	0.75	3.3e-11	0.67	NA	0.67	1	0.33	0.65	0.45	0.68	0.73	0.25	0.65	0.58	0.79	0.53	0.71	0.39
chr5:56226491-56224688_56224685:-	chr5	56224685	56226491	-	ENSG00000155545	MIER3	SQEGMT	SQGMT	E	chr13:112500015-112501894_112501897:+	TRUE	0.75	1.2e-12	1	1	0.53	0.89	0.25	0.81	0.89	0.75	0.81	NA	0.62	0.72	0.49	0.73	0.69	0.37
chr8:133759188-133740232_133740229:-	chr8	133740229	133759188	-	ENSG00000165071	TMEM71	GNADDL	GNDDL	A	NA	NA	0.75	1.3e-07	NA	NA	NA	NA	0.75	NA	NA	NA	0.38	0.33	NA	NA	NA	0	NA	0.67
chr9:116779064-116794925_116794928:+	chr9	116779064	116794928	+	ENSG00000157657	ZNF618	PITESA	PIKSA	TEK	NA	NA	0.75	0.00011	NA	NA	NA	NA	NA	NA	NA	NA	NA	NA	0.35	NA	NA	0.75	0	NA
chr10:31750166-31784705_31784708:+	chr10	31750166	31784708	+	ENSG00000148516	ZEB1	DDTGKE	DDRKE	TGR	NA	NA	0.74	8e-13	0.67	0.82	0.54	0.71	0.65	0.66	0.61	NA	0.48	0.26	0.48	0.47	0.56	0.65	0.74	1
chr11:85448618-85447658_85447655:-	chr11	85447655	85448618	-	ENSG00000137501	SYTL2	EKQRK	EKRK	Q	NA	NA	0.74	2.4e-07	0.58	0.44	0.56	0.21	NA	NA	NA	NA	0.75	NA	NA	0.68	NA	0.38	NA	0.95
chr12:56718078-56717969_56717966:-	chr12	56717966	56718078	-	ENSG00000135473	PAN2	GGSSFC	GGSFC	S	chr10:127751097-127751236_127751239:+	TRUE	0.74	2e-10	0.72	0.6	0.23	0.39	0.76	0.15	0.53	0.84	NA	0.9	0.88	0.74	NA	0.63	0.61	0.72
chr13:46541639-46539567_46539564:-	chr13	46539564	46541639	-	ENSG00000123200	ZC3H13	LEAGDD	LEGDD	A	chr14:75732025-75735729_75735732:+	TRUE	0.74	1.7e-24	0.61	0.71	0.5	0.78	0.57	0.54	0.58	0.67	0.34	0.037	0.76	0.58	0.37	0.66	0.54	0.75
chr14:57949783-57948378_57948375:-	chr14	57948375	57949783	-	ENSG00000100557	C14orf105	AKQVL	AKVL	Q	chr14:49855555-49854239_49854236:-	TRUE	0.74	1.1e-32	NA	NA	NA	NA	NA	NA	0	0.34	NA	NA	0.74	NA	NA	NA	NA	NA
chr1:144881430-144880861_144880858:-	chr1	144880858	144881430	-	ENSG00000178104	PDE4DIP	MLTGES	MLSES	TGS	NA	NA	0.74	1e-08	1	1	0.59	0.72	NA	0.75	0.26	NA	NA	NA	NA	NA	0.71	0.75	0.72	NA
chr6:72003082-72003233_72003236:+	chr6	72003082	72003236	+	ENSG00000119900	OGFRL1	YPQNF	YPNF	Q	chr1:23385811-23385646_23385643:-	FALSE	0.74	4.9e-09	0.54	0.04	0.49	0.46	0.38	0.45	0.26	NA	0.38	0.78	0.36	0.24	0.24	0.71	0.52	0.43
chr14:89075747-89076056_89076059:+	chr14	89075747	89076059	+	ENSG00000100722	ZC3H14	KPAVAP	KPVAP	A	NA	NA	0.73	5.4e-21	0.6	0.63	0.61	0.48	0.64	0.81	0.8	0.48	0.68	0.76	0.7	0.73	0.083	0.68	0.76	0.62
chr2:202060671-202068453_202068456:+	chr2	202060671	202068456	+	ENSG00000003400	CASP10	LPQES	LPES	Q	NA	NA	0.73	2.2e-11	NA	1	NA	NA	1	NA	0.91	0.91	1	0.63	0.27	0.88	NA	NA	NA	0.94
chr2:204259569-204260379_204260382:+	chr2	204259569	204260382	+	ENSG00000138443	ABI2	TYSSSG	TYSSG	S	chr1:60504250-60504922_60504925:+	TRUE	0.73	2.5e-13	0.87	1	0.89	0.89	0.74	0.95	0.91	1	0.64	1	0.93	0.85	NA	0.84	0.96	0.27
chr2:27806009-27820934_27820937:+	chr2	27806009	27820937	+	ENSG00000243943	ZNF512	PA*	PAQD	*	NA	NA	0.73	3.8e-16	0.93	0.94	0.62	1	0.94	NA	1	NA	0.27	0.59	0.9	0.84	NA	0.95	0.85	1
chr4:138453409-138449974_138449971:-	chr4	138449971	138453409	-	ENSG00000189184	PCDH18	DTQVS	DTVS	Q	NA	NA	0.73	1.1e-06	NA	NA	NA	NA	0.27	NA	NA	NA	NA	1	NA	NA	NA	NA	NA	NA
chr4:151125041-151141855_151141858:+	chr4	151125041	151141858	+	ENSG00000170390	DCLK2	LKQIS	LKIS	Q	chr3:86628558-86620355_86620352:-	TRUE	0.73	0.00038	NA	NA	0.76	NA	1	0.56	NA	NA	1	NA	NA	1	NA	0.27	NA	NA
chr8:86121644-86124392_86124395:+	chr8	86121644	86124395	+	ENSG00000133740	E2F5	SSAGSI	SSGSI	A	NA	NA	0.73	0.00028	NA	NA	NA	NA	0.33	NA	0.44	NA	0.5	0.65	0.62	1	NA	0.69	0.27	1
chr9:80863789-80866821_80866824:+	chr9	80863789	80866824	+	ENSG00000148019	CEP78	RIVGLA	RIGLA	V	NA	NA	0.73	0.00017	0	NA	NA	0.73	NA	NA	NA	NA	NA	0.67	0.16	0.32	NA	0.29	NA	0.45
chr12:122995656-122992997_122992994:-	chr12	122992994	122995656	-	ENSG00000111011	RSRC2	AAAAAA	AAAAA	A	chr5:124183565-124181278_124181275:-	TRUE	0.72	8e-35	0.66	0.55	0.63	0.66	0.53	0.6	0.58	0.3	0.3	0.22	0.65	0.7	0.94	0.46	0.55	0.51
chr15:74277659-74277212_74277209:-	chr15	74277209	74277659	-	ENSG00000067221	STOML1	GPADTV	GPDTV	A	NA	NA	0.72	9.7e-06	0.94	0.94	0.8	0.45	0.42	0.7	0.58	NA	0.28	NA	0.65	0.71	NA	0.67	0.64	1
chr16:69711238-69718790_69718793:+	chr16	69711238	69718793	+	ENSG00000102908	NFAT5	DPAAAG	DPAAG	A	NA	NA	0.72	1.3e-05	0.7	NA	0.57	0.72	NA	0.62	NA	NA	NA	0	0.69	NA	NA	0.36	NA	NA
chr16:86588775-86588357_86588354:-	chr16	86588354	86588775	-	ENSG00000103248	MTHFSD	RAVGVS	RAGVS	V	NA	NA	0.72	0.00097	NA	NA	NA	NA	NA	NA	NA	NA	NA	NA	0.55	0.27	NA	0.077	0.8	0.79
chr17:65157013-65156481_65156478:-	chr17	65156478	65157013	-	ENSG00000198265	HELZ	ETSRIL	ETRIL	S	chr11:107488028-107488664_107488667:+	TRUE	0.72	5.9e-10	NA	NA	NA	NA	NA	0.33	NA	0.17	0	NA	0.42	0.72	0	NA	NA	0
chr3:50311259-50311344_50311347:+	chr3	50311259	50311347	+	ENSG00000012171	SEMA3B	TSSSIF	TSSIF	S	NA	NA	0.72	1.2e-07	NA	0	0.29	0.72	0.5	NA	0.26	NA	0.14	NA	0.53	0.27	NA	NA	0.57	NA
chr11:581606-581962_581965:+	chr11	581606	581965	+	ENSG00000070047	PHRF1	DFEESS	DFESS	E	chr7:148417241-148418318_148418321:+	TRUE	0.71	0.00013	NA	NA	NA	NA	NA	0.67	NA	NA	0.29	NA	NA	NA	NA	1	NA	0.62
chr16:2127727-2129033_2129036:+	chr16	2127727	2129036	+	ENSG00000103197	TSC2	VRSRIQ	VRRIQ	S	chr17:24743169-24741937_24741934:-	TRUE	0.71	5.5e-05	NA	NA	NA	NA	NA	NA	NA	NA	NA	NA	NA	0.29	1	NA	NA	NA
chr19:55672008-55671381_55671378:-	chr19	55671378	55672008	-	ENSG00000167646	C19orf51	TPAAPT	TPAPT	A	NA	NA	0.71	4.7e-10	NA	NA	NA	NA	1	NA	1	NA	0.29	NA	0.93	NA	NA	0.79	0.91	NA
chr1:17331187-17330906_17330903:-	chr1	17330903	17331187	-	ENSG00000159363	ATP13A2	GQKRV	GQRV	K	NA	NA	0.71	0.00066	0.8	0.73	0.69	NA	NA	NA	0.31	NA	NA	NA	NA	0.53	0.18	0.82	NA	0.89
chr1:212981190-212985590_212985593:+	chr1	212981190	212985593	+	ENSG00000203705	TATDN3	GQKQK	GQQK	K	chr1:192876739-192873241_192873238:-	TRUE	0.71	3.3e-07	0.59	0.52	0.32	0.52	1	0.57	0.56	1	NA	NA	0.46	0.64	0.59	0.63	0.58	0.29
chr20:3649946-3649647_3649644:-	chr20	3649644	3649946	-	ENSG00000149451	ADAM33	PQADQV	PQDQV	A	NA	NA	0.71	0.0029	0.71	NA	NA	0.42	0.46	NA	NA	NA	NA	0.81	0.39	0.48	NA	0.1	0.48	NA
chr20:37191340-37193999_37194002:+	chr20	37191340	37194002	+	ENSG00000170471	RALGAPB	QQEEVI	QQEVI	E	NA	NA	0.71	2e-12	0.73	0.62	0.55	0.6	0.024	0.46	0.51	0.35	0.67	0.49	0.43	0.4	0.46	0.41	0.53	0.22
chr20:47580435-47582409_47582412:+	chr20	47580435	47582412	+	ENSG00000124198	ARFGEF2	IKEAAE	IKAAE	E	chr2:166668253-166670950_166670953:+	TRUE	0.71	1.4e-09	0.7	0.57	0.88	NA	0.59	0.7	0.65	NA	NA	1	NA	0.29	0.74	0.96	0.84	0.83
chr3:3067961-3072539_3072542:+	chr3	3067961	3072542	+	ENSG00000144619	CNTN4	GGQDS	GGDS	Q	chr6:106605672-106612567_106612570:+	TRUE	0.71	1.6e-09	NA	0.73	NA	0.17	0.31	NA	0.23	NA	NA	NA	0.46	NA	NA	0.55	0.88	NA
chr4:114434484-114430831_114430828:-	chr4	114430828	114434484	-	ENSG00000145349	CAMK2D	FSAAKS	FSAKS	A	chr3:126501198-126504642_126504645:+	TRUE	0.71	1e-143	0.95	0.86	0.87	0.52	0.96	0.94	0.48	1	0.86	0.87	1	1	0.29	0.61	0.75	1
chr4:146077088-146076838_146076835:-	chr4	146076835	146077088	-	ENSG00000164164	OTUD4	NEQLK	NELK	Q	NA	NA	0.71	1.5e-07	0.79	0.84	0.82	NA	0.5	0.79	0.82	NA	0.29	1	0.71	0.69	1	0.8	0.79	0.46
chr4:185603490-185606563_185606566:+	chr4	185603490	185606566	+	ENSG00000164306	CCDC111	TSVETI	TSETI	V	NA	NA	0.71	3.7e-12	NA	0.88	NA	1	1	0.76	0.29	0.62	1	1	0.91	0.77	1	0.82	1	1
chr9:34401664-34401120_34401117:-	chr9	34401117	34401664	-	ENSG00000164970	C9orf25	AEQIN	AEIN	Q	chr4:41467945-41467431_41467428:-	TRUE	0.71	3.3e-16	0.65	0.4	0.9	0.79	0.3	0.65	NA	NA	0.73	NA	1	NA	1	1	1	0.29
chrX:2793955-2795241_2795244:+	chrX	2793955	2795244	+	ENSG00000056998	GYG2	ILQPA	ILPA	Q	NA	NA	0.71	8.9e-06	0.77	NA	NA	0.68	NA	NA	NA	0.91	NA	0.5	0.57	0.58	NA	0.46	0.2	NA
chr11:13391314-13393710_13393713:+	chr11	13391314	13393713	+	ENSG00000133794	ARNTL	KKADRK	KKDRK	A	chr7:120439107-120442701_120442704:+	TRUE	0.7	1.1e-11	0.52	NA	0.73	NA	0.3	NA	0.86	0.7	0.49	0.33	0.92	NA	1	0.38	0.76	0.67
chr11:82888246-82888756_82888759:+	chr11	82888246	82888759	+	ENSG00000165494	PCF11	TTQVSE	TTLSE	QVL	NA	NA	0.7	1.6e-21	0.97	0.94	1	1	1	0.82	0.87	NA	NA	1	0.97	0.3	NA	0.98	0.9	0.86
chr1:26603251-26603624_26603627:+	chr1	26603251	26603627	+	ENSG00000130695	CCDC21	IHSAQH	IHSQH	A	NA	NA	0.7	6.1e-10	NA	NA	0.25	NA	NA	0.25	0.7	0.54	0	0	NA	NA	0.12	0.34	0.34	0.28
chr1:6522923-6522726_6522723:-	chr1	6522723	6522923	-	ENSG00000215788	TNFRSF25	VTADEA	VTDEA	A	chr4:151492608-151492799_151492802:+	TRUE	0.7	0.0018	NA	0.59	NA	0.1	NA	NA	NA	NA	NA	0.8	NA	NA	NA	NA	NA	NA
chr2:11738986-11740926_11740929:+	chr2	11738986	11740929	+	ENSG00000196208	GREB1	LVSSTV	LVSTV	S	chr12:16714609-16713097_16713094:-	FALSE	0.7	6.7e-05	NA	NA	NA	NA	NA	NA	NA	0.3	NA	NA	0.89	NA	NA	1	NA	NA
chr8:143395745-143382008_143382005:-	chr8	143382005	143395745	-	ENSG00000171045	TSNARE1	KQQSP	KQSP	Q	NA	NA	0.7	0.00013	NA	NA	NA	NA	NA	NA	0.45	NA	NA	0	0.7	NA	NA	NA	0.12	NA
chr8:6378699-6377515_6377512:-	chr8	6377512	6378699	-	ENSG00000091879	ANGPT2	SNSAKD	SNSKD	A	NA	NA	0.7	0.0078	0.32	0.43	NA	0.44	0.47	0.58	NA	0.7	0.15	0.42	0.45	0.4	0	0.54	0.54	NA
chr2:131890588-131897740_131897743:+	chr2	131890588	131897743	+	ENSG00000115762	PLEKHB2	LQQAY	LQAY	Q	NA	NA	0.69	3.2e-05	NA	NA	0.82	NA	NA	NA	1	NA	0.85	0.72	NA	NA	1	0.31	NA	0.76
chr2:44021782-44023026_44023029:+	chr2	44021782	44023029	+	ENSG00000138036	DYNC2LI1	HPQDH	HPDH	Q	NA	NA	0.69	1.7e-11	0.31	0.6	0.34	0.57	0.6	NA	0.58	0.71	0.51	NA	0.45	0.59	1	0.36	0.36	NA
chr3:42684887-42685391_42685394:+	chr3	42684887	42685394	+	ENSG00000114857	NKTR	RSSRSY	RSRSY	S	chr9:121661581-121662106_121662109:+	TRUE	0.69	2.7e-08	0.5	0.52	0.57	0.62	0.12	0.17	0.21	NA	0.5	0.23	0.58	0.095	NA	0.39	0.37	0.79
chr5:102355547-102363886_102363889:+	chr5	102355547	102363889	+	ENSG00000145730	PAM	IKADSE	IKDSE	A	NA	NA	0.69	3.1e-18	0.66	0.64	0.26	0.48	0.43	0.64	0.44	0.95	0.72	0.69	0.56	0.41	0.63	0.5	0.69	NA
chr7:150066957-150068317_150068320:+	chr7	150066957	150068320	+	ENSG00000214022	REPIN1	LQAEEE	LQEEE	A	chr6:48544975-48546292_48546295:+	TRUE	0.69	6.8e-07	0.85	1	0.83	0.38	NA	0.67	0.31	NA	0.59	NA	0.62	0.84	0.81	NA	0.49	NA
chr16:10992589-10992779_10992782:+	chr16	10992589	10992782	+	ENSG00000179583	CIITA	IFIEHI	IFKHI	IEK	chr16:10503821-10503960_10503963:+	TRUE	0.68	2e-06	NA	0.57	NA	NA	NA	NA	NA	NA	0.92	0.33	NA	NA	NA	NA	NA	0.24
chr17:11887430-11886724_11886721:-	chr17	11886721	11887430	-	ENSG00000154957	ZNF18	SGAGIS	SGGIS	A	chr11:65635516-65636330_65636333:+	TRUE	0.68	3.7e-08	NA	NA	NA	NA	0.32	NA	NA	NA	NA	NA	0.69	0.77	1	0.97	NA	0.33
chr17:35960410-35956391_35956388:-	chr17	35956388	35960410	-	ENSG00000006114	SYNRG	PQAGLM	PQGLM	A	chr11:83785094-83790582_83790585:+	TRUE	0.68	2.5e-05	0.71	0.81	NA	NA	NA	0.93	0.46	NA	1	0.6	0.36	NA	NA	0.32	0.85	0.52
chr1:85122031-85121688_85121685:-	chr1	85121685	85122031	-	ENSG00000117155	SSX2IP	LQQQL	LQQL	Q	chr3:146095581-146095937_146095940:+	TRUE	0.68	6.7e-11	0.92	0.46	0.68	0.32	0.95	0.8	0.88	0.72	1	1	1	0.77	1	0.65	0.75	0.8
chr20:46290517-46290363_46290360:-	chr20	46290360	46290517	-	ENSG00000196562	SULF2	DLAGR*	DLGR*	A	NA	NA	0.68	2.8e-05	NA	NA	NA	NA	NA	NA	1	NA	NA	NA	NA	NA	NA	NA	NA	0.32
chr2:27592281-27592079_27592076:-	chr2	27592076	27592281	-	ENSG00000115211	EIF2B4	CQVGPT	CQGPT	V	NA	NA	0.68	5.8e-12	1	0.71	0.88	0.85	0.48	0.5	0.64	0.57	0.43	0.32	0.68	0.69	0.66	0.5	0.61	0.51
chr9:91947901-91949551_91949554:+	chr9	91947901	91949554	+	ENSG00000187742	SECISBP2	TRADPK	TRDPK	A	NA	NA	0.68	3e-07	NA	0.88	NA	0.58	NA	NA	NA	1	NA	NA	1	NA	0.77	0.64	0.87	0.32
chr10:27052809-27048167_27048164:-	chr10	27048164	27052809	-	ENSG00000136754	ABI1	VIAAPG	VIAPG	A	NA	NA	0.67	2.8e-05	NA	NA	0.15	NA	NA	0.82	NA	NA	NA	NA	NA	NA	0.8	NA	NA	NA
chr11:22225396-22232810_22232813:+	chr11	22225396	22232813	+	ENSG00000171714	ANO5	SEQSL	SESL	Q	NA	NA	0.67	1.6e-12	NA	NA	NA	NA	NA	0.72	NA	NA	NA	NA	NA	NA	0.044	NA	0.63	NA
chr11:64897723-64897647_64897644:-	chr11	64897644	64897723	-	ENSG00000162298	SYVN1	SAAALS	SAALS	A	NA	NA	0.67	1.2e-08	NA	1	0.7	0.9	NA	0.87	0.67	0.63	0.35	0.54	NA	0.43	0.77	NA	0.86	0.33
chr11:93462696-93462777_93462780:+	chr11	93462696	93462780	+	ENSG00000166004	KIAA1731	STAETP	STETP	A	NA	NA	0.67	0.00015	NA	0.36	NA	0.3	NA	NA	0	NA	0	NA	NA	0.36	NA	0.27	0.67	NA
chr12:112616735-112614506_112614503:-	chr12	112614503	112616735	-	ENSG00000173064	C12orf51	SVSRTA	SVRTA	S	chr5:121803974-121805572_121805575:+	TRUE	0.67	0.0035	NA	NA	0.42	0.31	0	0.33	NA	NA	0.27	0.51	NA	0.26	NA	NA	NA	0.67
chr19:54947053-54947268_54947271:+	chr19	54947053	54947271	+	ENSG00000167614	TTYH1	PQQES	PQES	Q	NA	NA	0.67	1.5e-05	NA	NA	0.18	0.24	NA	NA	NA	NA	0	0.67	0.21	0.14	NA	0.085	NA	NA
chr1:173910403-173908012_173908009:-	chr1	173908009	173910403	-	ENSG00000135870	RC3H1	TFSSDV	TFSDV	S	NA	NA	0.67	6.5e-07	0.67	0.39	0.46	0.26	0.64	0.14	0.35	0.58	0.22	0	0.62	NA	NA	0.61	NA	0
chr1:84668488-84670162_84670165:+	chr1	84668488	84670165	+	ENSG00000142875	PRKACB	GKQNF	GKNF	Q	NA	NA	0.67	0.00028	NA	NA	0.4	NA	NA	NA	NA	NA	NA	NA	NA	NA	1	0.33	0.7	NA
chr3:121441109-121438600_121438597:-	chr3	121438597	121441109	-	ENSG00000173230	GOLGB1	AQQVV	AQVV	Q	chr16:36891578-36893417_36893420:+	TRUE	0.67	0.00046	NA	0.6	NA	NA	NA	0.33	NA	NA	NA	NA	0.75	NA	NA	1	NA	NA
chr4:74007458-74000982_74000979:-	chr4	74000979	74007458	-	ENSG00000132466	ANKRD17	NKAVSG	NKVSG	A	chr5:90714066-90707416_90707413:-	TRUE	0.67	4.7e-11	1	1	1	1	NA	0.76	1	0.8	NA	0.38	0.55	0.72	NA	NA	0.97	0.33
chr4:87968746-88005272_88005275:+	chr4	87968746	88005275	+	ENSG00000172493	AFF1	VEQTY	VETY	Q	chr5:104213532-104240082_104240085:+	TRUE	0.67	7.5e-13	0.9	0.94	NA	0.33	0.88	0.85	1	0.54	0.78	0.36	1	1	0.72	0.79	0.71	0.85
chr5:37180959-37180285_37180282:-	chr5	37180282	37180959	-	ENSG00000197603	C5orf42	ILNRMP	ILKMP	NRK	chr15:8170967-8171783_8171786:+	TRUE	0.67	0.00013	NA	NA	NA	NA	NA	NA	NA	NA	0.33	NA	0.91	NA	NA	NA	1	0.58
chr9:33347115-33347661_33347664:+	chr9	33347115	33347664	+	ENSG00000086102	NFX1	HEQSH	HESH	Q	NA	NA	0.67	4.6e-13	0.95	0.79	0.73	0.7	1	0.62	1	NA	0.64	0.33	0.8	0.98	0.92	1	0.84	1
chr9:35090463-35090277_35090274:-	chr9	35090274	35090463	-	ENSG00000165282	PIGO	FAVGCP	FAGCP	V	chr4:43032519-43032307_43032304:-	FALSE	0.67	2e-18	NA	1	NA	NA	NA	1	1	1	1	0.33	0.94	1	1	1	0.9	1
chr11:66568573-66571466_66571469:+	chr11	66568573	66571469	+	ENSG00000173715	C11orf80	YVSRPN	YVRPN	S	NA	NA	0.66	3.6e-12	0.9	0.52	0.64	0.34	0.41	NA	0.45	NA	1	0.86	0.95	0.63	NA	0.78	0.72	0.8
chr11:9495571-9496097_9496100:+	chr11	9495571	9496100	+	ENSG00000166478	ZNF143	KSTGDS	KSRDS	TGR	chr7:117214969-117215633_117215636:+	TRUE	0.66	3.5e-10	0.73	0.79	NA	0.3	0.61	0.67	NA	NA	0.85	0.46	0.96	0.7	0.34	0.52	0.72	0.65
chr12:51489772-51489061_51489058:-	chr12	51489058	51489772	-	ENSG00000135457	TFCP2	MKAETN	MKETN	A	chr15:100336637-100334874_100334871:-	TRUE	0.66	1.1e-12	0.92	0.77	0.89	0.72	0.82	0.94	0.82	0.75	1	0.34	0.83	0.66	1	0.77	0.84	0.65
chr17:46247971-46239931_46239928:-	chr17	46239928	46247971	-	ENSG00000141293	SKAP1	KGVDYA	KGDYA	V	NA	NA	0.66	2.5e-09	0.84	0.76	NA	0.64	0.68	NA	0.65	NA	0.6	0.19	0.38	NA	NA	0.58	NA	0.71
chr17:72771761-72769827_72769824:-	chr17	72769824	72771761	-	ENSG00000109065	NAT9	VPSRYH	VPRYH	S	NA	NA	0.66	7.8e-10	0.63	0.14	NA	0.18	NA	NA	0.77	NA	0.15	0.8	0.36	0.19	NA	0.75	0.5	0.31
chr14:73418585-73420869_73420872:+	chr14	73418585	73420872	+	ENSG00000119599	DCAF4	HPAGID	HPGID	A	chr12:84876929-84878663_84878666:+	TRUE	0.65	1.4e-07	NA	NA	0.31	0.57	NA	NA	NA	NA	NA	0.5	0.81	0.61	0.96	0.35	0.44	NA
chr19:38135511-38134264_38134261:-	chr19	38134261	38135511	-	ENSG00000120784	ZFP30	SLAGCS	SLGCS	A	NA	NA	0.65	0.00058	NA	NA	NA	NA	NA	NA	NA	NA	NA	0.35	0.5	1	NA	0.71	NA	NA
chr19:42797011-42797108_42797111:+	chr19	42797011	42797111	+	ENSG00000079432	CIC	ATAGSM	ATGSM	A	NA	NA	0.65	1.6e-05	0.58	0.73	0.57	0.65	0.69	0.79	0.69	0.86	0.67	0.87	0.68	0.74	0.22	0.67	0.49	0.46
chr1:112028362-112026379_112026376:-	chr1	112026376	112028362	-	ENSG00000121933	ADORA3	RRVGNT	RRGNT	V	NA	NA	0.65	2.6e-24	0.68	0.94	0.94	NA	0.35	NA	NA	0.92	NA	1	0.89	NA	NA	0.98	NA	NA
chr1:155033308-155033891_155033894:+	chr1	155033308	155033894	+	ENSG00000143537	ADAM15	TKQAS	TKAS	Q	NA	NA	0.65	0.00079	0.42	0.4	0.38	0.58	0.17	NA	NA	NA	0.65	0.18	0.63	NA	0	0.52	0.49	0.5
chr21:45751726-45750802_45750799:-	chr21	45750799	45751726	-	ENSG00000160226	C21orf2	EATSGA	EATGA	S	NA	NA	0.65	0.00075	0.38	0.33	0.57	0.7	0.2	NA	0.67	0.7	0.6	NA	0.51	0.58	NA	0.67	0.85	0.8
chr2:100289000-100266128_100266125:-	chr2	100266125	100289000	-	ENSG00000144218	AFF3	EQQAA	EQAA	Q	chr1:38326555-38309526_38309523:-	TRUE	0.65	5.1e-07	NA	NA	0.81	NA	1	NA	NA	NA	NA	NA	0.91	0.35	NA	0.82	NA	NA
chr3:50404262-50404059_50404056:-	chr3	50404056	50404262	-	ENSG00000007402	CACNA2D2	QKQCG	QKCG	Q	chr9:107427763-107427941_107427944:+	TRUE	0.65	0.00016	NA	NA	NA	NA	NA	NA	0.077	NA	0.4	NA	NA	NA	NA	0.65	NA	0
chr5:32783134-32784902_32784905:+	chr5	32783134	32784905	+	ENSG00000113389	NPR3	KSSGGL	KSCGL	SGC	chr15:11778224-11776140_11776137:-	TRUE	0.65	3.3e-05	0.4	0.93	NA	0.48	0.28	0.34	0.42	NA	0.32	NA	0.43	0.3	NA	0.62	0.49	NA
chr5:37180119-37179545_37179542:-	chr5	37179542	37180119	-	ENSG00000197603	C5orf42	YEEDIE	YEDIE	E	NA	NA	0.65	4.7e-09	NA	NA	0.86	NA	NA	NA	NA	NA	NA	NA	0.97	1	NA	0.64	0.72	0.35
chr11:68831435-68834971_68834974:+	chr11	68831435	68834974	+	ENSG00000162341	TPCN2	GKQDD	GKDD	Q	NA	NA	0.64	0.00017	NA	NA	NA	0.71	NA	NA	0.36	NA	1	NA	NA	NA	NA	NA	NA	1
chr13:26975484-26975603_26975606:+	chr13	26975484	26975606	+	ENSG00000132964	CDK8	DKKNQ	DKNQ	K	chr5:147111152-147111268_147111271:+	FALSE	0.64	7.1e-10	1	1	NA	0.68	0.76	0.75	0.71	1	0.36	1	0.89	1	1	0.79	0.82	1
chr16:57089006-57089345_57089348:+	chr16	57089006	57089348	+	ENSG00000140853	NLRC5	CCGRFT	CCGFT	R	NA	NA	0.64	2.3e-07	NA	0.3	NA	NA	NA	NA	NA	NA	NA	0.77	NA	0.58	NA	NA	NA	0.94
chr1:192992974-192992169_192992166:-	chr1	192992166	192992974	-	ENSG00000116750	UCHL5	AEEEP	AEEP	E	chr1:145645623-145647051_145647054:+	TRUE	0.64	1.1e-05	0.33	0.6	0.53	0.52	0.37	0.62	0.46	0.64	0	0.47	0.46	0.42	0.51	0.35	0.44	0.57
chr2:128767843-128758028_128758025:-	chr2	128758025	128767843	-	ENSG00000136715	SAP130	ALSRPT	ALRPT	S	NA	NA	0.64	3.5e-14	0.91	0.74	0.7	0.67	0.44	0.69	0.36	NA	NA	1	0.92	1	NA	0.98	0.87	0.88
chr2:159488453-159490582_159490585:+	chr2	159488453	159490585	+	ENSG00000144283	PKP4	GSVGIG	GSGIG	V	chr2:59148347-59149751_59149754:+	TRUE	0.64	8.4e-10	0.69	0.91	0.63	0.79	0.36	0.67	0.78	0.73	0.62	0.7	0.74	0.64	1	0.87	0.68	NA
chr2:228678703-228680170_228680173:+	chr2	228678703	228680173	+	ENSG00000115009	CCL20	SEAASN	SEASN	A	chr1:83113477-83114371_83114374:+	TRUE	0.64	1e-06	NA	NA	NA	NA	NA	NA	1	NA	0.36	NA	NA	NA	NA	NA	NA	NA
chr2:99412583-99411137_99411134:-	chr2	99411134	99412583	-	ENSG00000196872	C2orf55	NLAAQS	NLAQS	A	chr1:37670182-37669244_37669241:-	TRUE	0.64	9.9e-06	0.097	0.4	0.25	0.12	0	NA	0.4	NA	0.28	NA	0.091	0.64	NA	0.25	0	NA
chr3:183470041-183471911_183471914:+	chr3	183470041	183471914	+	ENSG00000163872	YEATS2	EKAGFP	EKGFP	A	NA	NA	0.64	7.9e-11	0.25	NA	NA	NA	0.038	0.64	0.21	NA	0.24	NA	0.28	0	0	0.55	0.55	0.58
chr4:154504824-154505987_154505990:+	chr4	154504824	154505990	+	ENSG00000121210	KIAA0922	CKAATS	CKATS	A	chr3:83744419-83742667_83742664:-	FALSE	0.64	1.8e-09	0.36	0.77	NA	0.89	NA	NA	NA	NA	NA	0.5	NA	1	0.78	NA	NA	0.52
chr5:95072779-95084037_95084040:+	chr5	95072779	95084040	+	ENSG00000164292	RHOBTB3	QNEELP	QNELP	E	chr13:76076900-76055295_76055292:-	TRUE	0.64	2.3e-38	1	0.36	0.97	0.94	1	1	1	1	1	NA	0.96	1	1	1	0.99	NA
chr7:149174013-149172574_149172571:-	chr7	149172571	149174013	-	ENSG00000181220	ZNF746	TEADVK	TEDVK	A	chr6:48016428-48014951_48014948:-	TRUE	0.64	0.0001	0.64	0.89	0.8	NA	NA	NA	NA	0.64	0.25	0.52	0.5	NA	NA	0.43	0.5	0.36
chr7:48494883-48506550_48506553:+	chr7	48494883	48506553	+	ENSG00000179869	ABCA13	FFSSSG	FFSSG	S	NA	NA	0.64	0.0016	NA	NA	NA	NA	NA	NA	NA	NA	0	NA	NA	NA	NA	NA	0.64	NA
chr9:108275217-108296774_108296777:+	chr9	108275217	108296777	+	ENSG00000106701	FSD1L	KGRSGT	KGSGT	R	chr4:53699389-53706856_53706859:+	TRUE	0.64	6.9e-11	NA	NA	0.36	NA	NA	1	NA	NA	NA	NA	1	NA	NA	1	NA	1
chrX:76952065-76944420_76944417:-	chrX	76944417	76952065	-	ENSG00000085224	ATRX	PKEDGL	PKDGL	E	chrX:103083054-103075357_103075354:-	TRUE	0.64	2.8e-08	NA	NA	0.38	NA	NA	0.64	NA	NA	0	0	NA	NA	0.35	NA	NA	0.21
chr12:124848225-124846843_124846840:-	chr12	124846840	124848225	-	ENSG00000196498	NCOR2	PIQVT	PIVT	Q	chr5:125523115-125522337_125522334:-	TRUE	0.63	0.0002	0.59	0.64	0.3	0.51	0.54	0.61	0.17	NA	0.27	0.8	0.49	0.4	0.38	0.51	0.38	0.56
chr15:59193459-59192082_59192079:-	chr15	59192079	59193459	-	ENSG00000137776	SLTM	EKEGSL	EKGSL	E	chr9:70419983-70421318_70421321:+	TRUE	0.63	2.2e-09	0.94	0.76	0.93	1	NA	1	NA	NA	NA	0.37	0.76	0.67	1	0.75	0.85	1
chr1:231374603-231364955_231364952:-	chr1	231364952	231374603	-	ENSG00000143633	C1orf131	TKQAN	TKAN	Q	NA	NA	0.63	3.7e-11	0.8	0.65	0.77	0.48	0.5	NA	1	0.73	0.88	0.37	0.71	1	1	0.62	0.55	0.52
chr3:29323247-29476234_29476237:+	chr3	29323247	29476237	+	ENSG00000144642	RBMS3	TKQSY	TKSY	Q	chr9:117160845-117019236_117019233:-	TRUE	0.63	9.5e-14	0.79	0.81	NA	0.68	0.88	0.44	NA	NA	0.37	0.88	0.83	1	1	0.67	0.83	NA
chr10:102268764-102267808_102267805:-	chr10	102267805	102268764	-	ENSG00000075826	SEC31B	SQQPP	SQPP	Q	NA	NA	0.62	0.00076	NA	0.44	NA	0.7	NA	0.5	NA	NA	1	0.38	0.44	NA	NA	NA	0.4	NA
chr12:3750898-3747623_3747620:-	chr12	3747620	3750898	-	ENSG00000130038	EFCAB4B	LRSSQS	LRSQS	S	NA	NA	0.62	0.016	NA	NA	NA	NA	0	NA	NA	NA	NA	NA	NA	NA	NA	NA	NA	0.62
chr15:63953172-63952135_63952132:-	chr15	63952132	63953172	-	ENSG00000103657	HERC1	YEEDWD	YEDWD	E	chr9:66312565-66313188_66313191:+	TRUE	0.62	8.2e-15	0.87	1	1	1	1	0.96	NA	NA	1	0.38	0.88	1	0.97	1	0.85	1
chr17:4086693-4085647_4085644:-	chr17	4085644	4086693	-	ENSG00000185722	ANKFY1	NVSRTQ	NVRTQ	S	NA	NA	0.62	8.7e-05	NA	NA	NA	NA	NA	NA	0.36	0.62	NA	0	0.32	0.45	0	NA	NA	0.15
chr19:7616323-7618758_7618761:+	chr19	7616323	7618761	+	ENSG00000032444	PNPLA6	FPAGSG	FPGSG	A	NA	NA	0.62	5.2e-06	0.49	0.53	0.43	0.47	0.12	0.55	0.36	0.54	0.29	0.35	0.42	0.38	0.73	0.45	0.36	0.48
chr1:38155888-38155558_38155555:-	chr1	38155555	38155888	-	ENSG00000116922	C1orf109	PEQKM	PEKM	Q	NA	NA	0.62	0.0029	0	0.17	NA	NA	NA	NA	0.45	NA	NA	NA	0.62	0.35	NA	NA	0.4	NA
chr20:30661164-30661519_30661522:+	chr20	30661164	30661522	+	ENSG00000101336	HCK	REAGSE	REGSE	A	NA	NA	0.62	1.2e-06	0.5	0.91	0.85	NA	1	NA	1	0.38	0.72	0.53	NA	1	NA	NA	NA	0.8
chr3:49154870-49154794_49154791:-	chr3	49154791	49154870	-	ENSG00000172046	USP19	LLKKP	LLKP	K	chr9:108395814-108395892_108395895:+	TRUE	0.62	2.1e-10	NA	1	0.8	1	0.38	1	0.9	NA	NA	1	0.71	0.83	1	0.89	0.95	1
chr3:89445111-89448468_89448471:+	chr3	89445111	89448471	+	ENSG00000044524	EPHA3	EKQEQ	EKEQ	Q	chr16:63612676-63610934_63610931:-	FALSE	0.62	2.5e-05	NA	NA	NA	NA	NA	NA	NA	NA	NA	1	NA	0.38	NA	NA	NA	NA
chr3:99509854-99513071_99513074:+	chr3	99509854	99513074	+	ENSG00000144810	COL8A1	GKVEIP	GKEIP	V	chr16:57632424-57628930_57628927:-	FALSE	0.62	3.1e-08	0.62	0	NA	0.4	0.46	0.1	NA	NA	0.06	0.18	NA	NA	NA	0	0.18	NA
chr7:151855948-151855010_151855007:-	chr7	151855007	151855948	-	ENSG00000055609	MLL3	KQQLS	KQLS	Q	chr5:24801216-24800539_24800536:-	TRUE	0.62	2.5e-11	0.38	1	NA	NA	1	0.77	0.41	NA	1	1	0.64	0.71	1	0.82	0.93	1
chr7:8275540-8272385_8272382:-	chr7	8272382	8275540	-	ENSG00000003147	ICA1	HKCSYP	HKCYP	S	NA	NA	0.62	8.9e-08	1	0.79	0.9	0.69	NA	0.69	0.87	0.92	0.38	NA	NA	0.97	NA	0.75	0.56	NA
chrX:49137924-49138444_49138447:+	chrX	49137924	49138447	+	ENSG00000049769	PPP1R3F	AMAEHP	AMEHP	A	NA	NA	0.62	1e-06	0.81	0.49	0.7	0.25	0.87	0.53	0.76	NA	NA	0.5	0.58	0.63	0.82	0.55	0.57	0.71
chr12:980514-987378_987381:+	chr12	980514	987381	+	ENSG00000060237	WNK1	QQQQG	QQQG	Q	NA	NA	0.61	4.5e-09	0.67	0.71	0.51	0.72	0.39	0.61	0.58	NA	1	1	0.73	0.75	0.53	0.66	0.89	0.5
chr16:15724189-15719657_15719654:-	chr16	15719654	15724189	-	ENSG00000166783	KIAA0430	MPQCH	MPCH	Q	NA	NA	0.61	1.3e-12	0.83	NA	0.6	1	0.95	0.91	NA	NA	1	0.69	0.67	0.86	0.39	0.74	0.84	0.57
chr19:39904835-39905629_39905632:+	chr19	39904835	39905632	+	ENSG00000090924	PLEKHG2	RTAAPA	RTAPA	A	NA	NA	0.61	0.00022	0.53	0.67	NA	0.58	NA	NA	NA	NA	NA	0.46	0.5	1	NA	0.39	NA	NA
chr19:9873958-9872844_9872841:-	chr19	9872841	9873958	-	ENSG00000196605	ZNF846	ILAGSE	ILGSE	A	NA	NA	0.61	0.00017	0.47	0.39	0.42	0.41	NA	NA	NA	NA	NA	NA	0.63	0.67	NA	0.53	0.39	1
chr1:155239279-155238586_155238583:-	chr1	155238583	155239279	-	ENSG00000176444	CLK2	SSQHS	SSHS	Q	chr3:88972845-88973537_88973540:+	TRUE	0.61	1.8e-12	0.69	0.87	0.89	0.45	0.74	0.76	0.76	NA	0.29	0.76	0.58	0.82	0.62	0.9	0.67	0.7
chr5:52780123-52780827_52780830:+	chr5	52780123	52780830	+	ENSG00000134363	FST	CIKAKS	CITKS	KAT	chr13:115245329-115244718_115244715:-	TRUE	0.61	1.6e-11	0.89	0.39	NA	0.69	1	0.62	NA	0.64	0.55	1	0.66	0.84	0.56	0.83	0.71	NA
chr10:115349425-115348841_115348838:-	chr10	115348838	115349425	-	ENSG00000197893	NRAP	AYQRG	AYRG	Q	NA	NA	0.6	0.0065	NA	NA	NA	0.23	0	0.27	NA	NA	NA	0.6	NA	NA	0.3	0.3	0.24	NA
chr10:61014108-61012758_61012755:-	chr10	61012755	61014108	-	ENSG00000148541	FAM13C	TIQEE	TIEE	Q	chr10:70014538-70015777_70015780:+	TRUE	0.6	0.00025	1	0.63	0.4	NA	0.83	0.62	NA	NA	0.54	0.67	0.45	0.65	0.78	0.57	NA	NA
chr11:117266438-117266770_117266773:+	chr11	117266438	117266773	+	ENSG00000110274	CEP164	HFSSLE	HFSLE	S	chr9:45583275-45582990_45582987:-	FALSE	0.6	4.1e-11	NA	NA	0.82	0.69	NA	NA	1	NA	0.9	1	0.54	0.86	NA	0.84	0.93	0.4
chr11:74322583-74323923_74323926:+	chr11	74322583	74323926	+	ENSG00000077514	POLD3	LEAVKS	LEVKS	A	chr7:107257022-107255205_107255202:-	TRUE	0.6	6.2e-14	1	NA	1	NA	NA	1	1	NA	1	0.4	1	1	1	0.88	1	1
chr12:6762111-6761936_6761933:-	chr12	6761933	6762111	-	ENSG00000111653	ING4	SKEGRT	SKGRT	E	chr6:124997334-124997497_124997500:+	TRUE	0.6	0.00031	0.6	0.2	0.18	0.3	0	NA	NA	NA	NA	NA	0.27	0.57	NA	0.33	0.1	NA
chr15:22842183-22845759_22845762:+	chr15	22842183	22845762	+	ENSG00000153575	TUBGCP5	WKADEP	WKDEP	A	NA	NA	0.6	0.0063	NA	0	0.13	NA	NA	NA	0.6	NA	NA	0	0.11	0.14	0	0.12	0.23	NA
chr15:91184431-91185164_91185167:+	chr15	91184431	91185167	+	ENSG00000140577	CRTC3	LPEDSS	LPDSS	E	chr7:87735248-87734837_87734834:-	FALSE	0.6	1.8e-12	0.46	0.43	0.4	0.67	0.72	0.5	0.86	NA	0.84	0.68	0.63	0.56	1	0.64	0.49	0.89
chr19:40554577-40553380_40553377:-	chr19	40553377	40554577	-	ENSG00000128000	ZNF780B	SLAGSS	SLGSS	A	NA	NA	0.6	5e-05	NA	NA	NA	NA	NA	0	0	NA	NA	0.41	0.3	0	NA	0.6	0.23	0.31
chr19:58445185-58441925_58441922:-	chr19	58441922	58445185	-	ENSG00000196724	ZNF418	MQQGT	MQGT	Q	NA	NA	0.6	1.3e-05	NA	NA	0.7	NA	NA	0.33	NA	NA	NA	NA	NA	0.42	NA	NA	0.93	NA
chr1:17930086-17934294_17934297:+	chr1	17930086	17934297	+	ENSG00000074964	ARHGEF10L	QPAGAE	QPGAE	A	NA	NA	0.6	0.0055	0.6	NA	NA	NA	NA	0.42	0.29	0.28	NA	NA	NA	0	NA	NA	0.12	NA
chr1:202985268-202986884_202986887:+	chr1	202985268	202986887	+	ENSG00000163444	TMEM183A	SK*	SKHS	*	NA	NA	0.6	5.4e-10	NA	1	NA	NA	0.4	0.83	NA	NA	0.44	1	1	1	NA	NA	1	NA
chr1:21295967-21276604_21276601:-	chr1	21276601	21295967	-	ENSG00000075151	EIF4G3	PQQLP	PQLP	Q	chr4:137661351-137676261_137676264:+	TRUE	0.6	1.4e-05	0.6	NA	0.86	NA	NA	0.38	NA	NA	NA	0.6	0.44	0.26	0.41	0.58	0.75	0.43
chr1:33957302-33958787_33958790:+	chr1	33957302	33958790	+	ENSG00000121903	ZSCAN20	RIAGVH	RIGVH	A	chr4:128266696-128265688_128265685:-	TRUE	0.6	0.00024	NA	NA	NA	NA	NA	NA	NA	NA	NA	0.4	NA	NA	NA	NA	NA	1
chr20:18287037-18295713_18295716:+	chr20	18287037	18295716	+	ENSG00000125846	ZNF133	CPADPE	CPDPE	A	NA	NA	0.6	0.00039	NA	NA	NA	0.74	1	NA	0.4	NA	0.73	1	0.81	0.69	0.44	0.58	0.88	NA
chr20:32224514-32228147_32228150:+	chr20	32224514	32228150	+	ENSG00000078699	CBFA2T2	KTEEAV	KTEAV	E	chr2:154354641-154356958_154356961:+	TRUE	0.6	5.7e-09	0.75	0.31	0.68	NA	0.7	0.86	0.76	NA	0.67	NA	0.6	0.89	NA	0.8	0.67	0.29
chr20:37377496-37378650_37378653:+	chr20	37377496	37378653	+	ENSG00000101442	ACTR5	SQ*	SQGC	*	chr2:158451252-158452060_158452063:+	TRUE	0.6	5.4e-05	0.13	0.2	NA	NA	NA	NA	0.6	NA	NA	0	0.071	NA	0	0.2	NA	0
chr2:113955211-113955324_113955327:+	chr2	113955211	113955327	+	ENSG00000125637	PSD4	LKQGE	LKGE	Q	NA	NA	0.6	2e-10	NA	0.62	0.32	0.6	NA	NA	0.64	0.68	0.083	0.15	NA	NA	NA	NA	0.51	0.56
chr2:128747138-128744536_128744533:-	chr2	128744533	128747138	-	ENSG00000136715	SAP130	TSAVVL	TSVVL	A	chr18:31840325-31841661_31841664:+	TRUE	0.6	1.1e-11	NA	1	NA	NA	NA	1	1	NA	0.4	1	1	0.81	1	0.99	NA	NA
chr2:242041668-242033847_242033844:-	chr2	242033844	242041668	-	ENSG00000122085	MTERFD2	RQQPR	RQPR	Q	NA	NA	0.6	7.1e-05	NA	NA	NA	NA	NA	NA	NA	NA	NA	NA	NA	0.4	1	NA	NA	NA
chr5:147649705-147653907_147653910:+	chr5	147649705	147653910	+	ENSG00000214510	SPINK13	FSAGIF	FSGIF	A	NA	NA	0.6	0.0007	NA	NA	NA	NA	NA	NA	NA	NA	NA	NA	NA	0	NA	0.6	NA	NA
chr6:56443612-56438688_56438685:-	chr6	56438685	56443612	-	ENSG00000151914	DST	TLVDDI	TLDDI	V	chr1:34265522-34267996_34267999:+	FALSE	0.6	2.2e-49	0	0	0	0	0	0	NA	NA	0	NA	0	0.6	0	0	0	NA
chr7:21956372-21951372_21951369:-	chr7	21951369	21956372	-	ENSG00000164649	CDCA7L	KQQDV	KQDV	Q	NA	NA	0.6	5.9e-07	1	0.83	NA	0.5	0.83	0.44	NA	0.4	NA	0.67	0.93	0.58	NA	0.51	0.83	0.86
chr8:133816277-133816857_133816860:+	chr8	133816277	133816860	+	ENSG00000129292	PHF20L1	TFVGLH	TFGLH	V	chr15:66435802-66436339_66436342:+	TRUE	0.6	1.4e-16	0	0.27	0.55	0.38	0.54	0.24	NA	NA	0	0	0.31	0.4	0	0	0.6	0.53
chrX:53603860-53602748_53602745:-	chrX	53602745	53603860	-	ENSG00000086758	HUWE1	EEADKS	EEDKS	A	chrX:148329631-148331106_148331109:+	TRUE	0.6	0.0001	NA	0.4	0.65	NA	0.67	0.61	0.7	0.67	0.47	NA	0.64	0.54	0.49	0.27	0.79	0.87
chr11:16205432-16133472_16133469:-	chr11	16133469	16205432	-	ENSG00000110693	SOX6	IQQVQ	IQVQ	Q	chr7:122803030-122741133_122741130:-	TRUE	0.59	0.00055	NA	NA	NA	NA	NA	NA	NA	NA	NA	NA	NA	NA	0	0.59	NA	NA
chr14:89087457-89087270_89087267:-	chr14	89087267	89087457	-	ENSG00000165521	EML5	DKKML	DKML	K	chr12:100032641-100032496_100032493:-	TRUE	0.59	4.9e-06	NA	NA	NA	NA	NA	NA	1	NA	0.41	NA	0.92	NA	NA	NA	1	NA
chr2:118731484-118716057_118716054:-	chr2	118716054	118731484	-	ENSG00000125633	CCDC93	EKQSE	EKSE	Q	chr1:123359762-123372609_123372612:+	TRUE	0.59	1.5e-09	1	0.9	NA	1	NA	0.89	0.76	NA	NA	0.41	0.89	NA	1	1	0.94	NA
chr3:178745211-178743016_178743013:-	chr3	178743013	178745211	-	ENSG00000172667	ZMAT3	NSAGPY	NSGPY	A	chr3:32242256-32240620_32240617:-	FALSE	0.59	0.0021	0.31	NA	0.31	NA	NA	0.24	NA	NA	0.59	0.48	0.39	0.37	NA	0	NA	0.12
chr3:58271180-58279313_58279316:+	chr3	58271180	58279316	+	ENSG00000163686	ABHD6	DQQVL	DQVL	Q	NA	NA	0.59	1.1e-07	0.3	0.29	0.27	0.5	0.45	0.29	0.17	0.22	NA	NA	0.043	0	NA	0.59	0.16	0
chr4:55565932-55569887_55569890:+	chr4	55565932	55569890	+	ENSG00000157404	KIT	SQQTK	SQTK	Q	NA	NA	0.59	2e-10	0.056	0	0.15	0.19	0.28	NA	0.21	NA	0	0	NA	0	NA	0.59	0.17	NA
chr7:92207464-92206993_92206990:-	chr7	92206990	92207464	-	ENSG00000234545	FAM133B	GRQFF	GRFF	Q	NA	NA	0.59	0.0005	NA	0.33	NA	NA	0	NA	0.53	NA	NA	NA	0.27	0.41	NA	NA	0.062	0.59
chr1:117622271-117624450_117624453:+	chr1	117622271	117624453	+	ENSG00000116830	TTF2	ILADDM	ILDDM	A	NA	NA	0.58	4.8e-05	NA	NA	NA	0.42	NA	NA	NA	NA	1	1	NA	0.61	NA	NA	0.59	0.56
chr1:19565725-19565351_19565348:-	chr1	19565348	19565725	-	ENSG00000127463	KIAA0090	EVQKS	EVKS	Q	NA	NA	0.58	8.2e-08	0.74	0.42	0.63	0.97	1	0.86	NA	0.8	1	0.92	0.72	0.65	NA	0.82	0.95	0.79
chr1:234586174-234584325_234584322:-	chr1	234584322	234586174	-	ENSG00000059588	TARBP1	WETGEN	WEREN	TGR	NA	NA	0.58	9.9e-06	NA	NA	0.58	NA	NA	0.18	NA	NA	NA	NA	NA	NA	0	NA	NA	NA
chr1:95330455-95332887_95332890:+	chr1	95330455	95332890	+	ENSG00000143036	SLC44A3	EQQHG	EQHG	Q	chr3:121193116-121189266_121189263:-	TRUE	0.58	2.5e-08	NA	NA	NA	NA	NA	NA	0.63	NA	0.42	NA	1	0.42	NA	NA	NA	NA
chr20:25187226-25187712_25187715:+	chr20	25187226	25187715	+	ENSG00000197586	ENTPD6	FQQPQ	FQPQ	Q	NA	NA	0.58	0.015	0.81	0.8	0.5	0.86	NA	0.92	0.86	NA	NA	NA	0.69	NA	NA	NA	0.33	0.71
chr3:184106783-184107155_184107158:+	chr3	184106783	184107158	+	ENSG00000090539	CHRD	RRPAPE	RRPPE	A	NA	NA	0.58	4e-07	NA	0.54	0.79	NA	NA	NA	0.86	0.91	0.75	0.33	0.71	0.48	NA	NA	0.91	NA
chr3:52557772-52557887_52557890:+	chr3	52557772	52557890	+	ENSG00000010327	STAB1	QPQAV	QPAV	Q	NA	NA	0.58	2.8e-09	0.79	0.72	NA	0.66	0.32	0.89	0.7	0.64	0.65	0.84	0.51	0.71	0.69	0.85	0.35	0.83
chr6:168271178-168272894_168272897:+	chr6	168271178	168272897	+	ENSG00000130396	MLLT4	PKKAQ	PKAQ	K	chr17:13944399-13945939_13945942:+	TRUE	0.58	3.1e-05	0.71	0.64	0.77	0.42	0.52	0.73	0.74	0.64	0.49	1	0.87	0.75	NA	0.64	0.65	1
chr8:144462155-144462232_144462235:+	chr8	144462155	144462235	+	ENSG00000158106	RHPN1	GSPATE	GSPTE	A	NA	NA	0.58	0.0068	0.58	0.5	0.48	NA	NA	NA	NA	NA	0.23	NA	0.31	0	NA	NA	0.51	NA
chr12:123832576-123830117_123830114:-	chr12	123830114	123832576	-	ENSG00000139697	SBNO1	VRQQP	VRQP	Q	chr5:124863194-124860391_124860388:-	TRUE	0.57	5.4e-07	0	0	0.57	0.2	0.33	0.12	0.062	0.36	NA	NA	0.26	0.53	0.22	0.34	0.41	0.26
chr13:79896484-79889128_79889125:-	chr13	79889125	79896484	-	ENSG00000139746	RBM26	EEQRE	EERE	Q	NA	NA	0.57	0.00011	1	NA	NA	NA	NA	NA	NA	NA	NA	NA	NA	NA	NA	0.43	NA	NA
chr15:86260633-86261238_86261241:+	chr15	86260633	86261241	+	ENSG00000170776	AKAP13	DEGVGT	DEVGT	G	chr7:82870298-82870854_82870857:+	TRUE	0.57	1.1e-15	0.96	1	NA	0.5	1	0.81	0.91	NA	1	1	0.86	0.69	1	0.43	0.76	0.91
chr19:55607235-55606971_55606968:-	chr19	55606968	55607235	-	ENSG00000125503	PPP1R12C	PVQLE	PVLE	Q	NA	NA	0.57	0.0016	0.49	0.67	0.43	0.71	0.52	0.66	0.7	0.77	0.76	0.6	0.63	0.55	1	0.56	0.66	0.69
chr19:7999950-7999126_7999123:-	chr19	7999123	7999950	-	ENSG00000104980	TIMM44	KE*	KESL	*	chr8:4268300-4268016_4268013:-	TRUE	0.57	1.8e-28	0	0.22	0.029	0	0	0	0.056	0.049	0	0.57	0.11	0.066	0	0.038	0.073	0
chr1:155240599-155239507_155239504:-	chr1	155239504	155240599	-	ENSG00000176444	CLK2	SRSSYD	SRSYD	S	chr3:88971126-88972617_88972620:+	TRUE	0.57	2.3e-09	0.74	0.83	0.88	0.82	0.31	NA	0.68	0.56	0.37	0.45	0.66	0.59	0.57	0.53	0.78	0.71
chr1:7848306-7854017_7854020:+	chr1	7848306	7854020	+	ENSG00000049246	PER3	QRAAAR	QRAAR	A	NA	NA	0.57	6.4e-07	1	NA	0.7	0.88	NA	0.72	1	NA	1	1	0.96	0.85	NA	0.92	NA	0.43
chr20:18139909-18142464_18142467:+	chr20	18139909	18142467	+	ENSG00000149474	CSRP2BP	IKAASK	IKASK	A	NA	NA	0.57	8e-08	NA	NA	0.66	0.43	0.94	0.88	0.37	0.83	0.56	0.39	0.5	0.8	0.7	0.69	0.68	0.94
chr2:176995671-176996045_176996048:+	chr2	176995671	176996048	+	ENSG00000175879	HOXD8	PQAAPG	PQAPG	A	chr2:74544175-74544571_74544574:+	TRUE	0.57	0.0037	0.37	0.54	NA	0.57	0.36	NA	0.57	NA	NA	0.47	0.54	0.75	0.18	0.59	0.67	NA
chr2:42924974-42931334_42931337:+	chr2	42924974	42931337	+	ENSG00000057935	MTA3	PTYSKP	PTYKP	S	chr17:84183675-84188258_84188261:+	TRUE	0.57	2.7e-06	0.57	0.49	0.39	0.6	0.53	0.53	0.64	0.56	0.22	0.43	0.51	0.41	0.74	0.55	0.55	0.17
chr3:9970314-9971533_9971536:+	chr3	9970314	9971536	+	ENSG00000163702	IL17RC	VQQVN	VQVN	Q	chr6:113429295-113430121_113430124:+	FALSE	0.57	4.5e-08	0.062	0.19	0.095	0.093	0	0.25	0	0.062	0	0.57	0.17	0.083	0	0	0.21	NA
chr4:103451071-103455002_103455005:+	chr4	103451071	103455005	+	ENSG00000109320	NFKB1	PTADGP	PTDGP	A	NA	NA	0.57	1.9e-05	0.74	0.47	NA	NA	0.5	0.5	1	NA	0.43	0.53	0.65	0.51	0.65	0.73	0.86	0.72
chr4:123141625-123145653_123145656:+	chr4	123141625	123145656	+	ENSG00000138688	KIAA1109	YQQRP	YQRP	Q	chr3:36830057-36835911_36835914:+	TRUE	0.57	0.0012	NA	NA	0.92	1	NA	NA	NA	NA	NA	NA	NA	NA	NA	NA	NA	0.43
chr4:8010777-8009927_8009924:-	chr4	8009924	8010777	-	ENSG00000163995	ABLIM2	RKQKS	RKKS	Q	NA	NA	0.57	3.2e-05	0.48	0.56	0.55	0.58	0.38	0.29	0.87	NA	NA	0.36	NA	0.8	0.53	0.55	0.57	NA
chr5:122924205-122926104_122926107:+	chr5	122924205	122926107	+	ENSG00000151292	CSNK1G3	FPEEMA	FPEMA	E	chr18:54090016-54091845_54091848:+	FALSE	0.57	3.2e-10	0.46	0.3	0.45	0.46	0.59	0.079	0.47	NA	0.53	0.41	0.38	0.35	NA	0.28	0.65	0.32
chr8:48752577-48751810_48751807:-	chr8	48751807	48752577	-	ENSG00000121031	AC103686.1	NYSRDP	NYRDP	S	NA	NA	0.57	3.7e-09	0.4	0.57	0.24	0.26	0.36	0.082	0	NA	0.31	0	0.34	0.21	0.22	0.27	0.22	0.32
chr9:134021691-134022874_134022877:+	chr9	134021691	134022877	+	ENSG00000126883	NUP214	PSAGRS	PSGRS	A	NA	NA	0.57	3.5e-08	0.4	NA	0.15	NA	NA	0.57	NA	NA	NA	0	0.21	0.28	0.37	0.2	0.071	0.071
chrX:133921502-133919980_133919977:-	chrX	133919977	133921502	-	ENSG00000156504	FAM122B	FSSRRS	FSRRS	S	chrX:50613018-50612198_50612195:-	TRUE	0.57	1.1e-07	0.64	0.4	0.49	0.26	0.7	0.38	0.84	0.72	0.69	0.68	0.49	0.61	NA	0.5	0.47	0.6
chr11:31616448-31625312_31625315:+	chr11	31616448	31625315	+	ENSG00000109911	ELP4	MEQIG	MEIG	Q	NA	NA	0.56	3.4e-21	0.5	0.15	0.16	0.56	0	0.05	0.4	0.33	0	0	0.25	0.068	0	0.055	0.093	0.13
chr11:60698131-60699158_60699161:+	chr11	60698131	60699161	+	ENSG00000006118	TMEM132A	DSSSPL	DSSPL	S	chr19:10938445-10938153_10938150:-	TRUE	0.56	0.00015	NA	NA	0.44	NA	NA	NA	NA	NA	1	NA	NA	NA	NA	NA	NA	NA
chr11:61547762-61548429_61548432:+	chr11	61547762	61548432	+	ENSG00000124920	C11orf9	TDGRSS	TDGSS	R	chr19:10290232-10289595_10289592:-	TRUE	0.56	0.012	NA	NA	NA	NA	NA	NA	1	NA	0.44	NA	0.56	NA	NA	0.8	NA	NA
chr14:31863258-31858211_31858208:-	chr14	31858208	31863258	-	ENSG00000129493	HEATR5A	GTAASR	GTASR	A	chr12:53056367-53053634_53053631:-	TRUE	0.56	2.5e-05	0.25	NA	NA	NA	NA	0.58	NA	NA	0.26	NA	NA	NA	NA	NA	0.18	0.74
chr15:90188567-90188396_90188393:-	chr15	90188393	90188567	-	ENSG00000166813	KIF7	SRAVGG	SRVGG	A	NA	NA	0.56	0.0039	0.21	0.77	NA	0.53	NA	NA	NA	NA	NA	NA	0.43	0.38	NA	0.36	0.64	NA
chr17:62009555-62008748_62008745:-	chr17	62008745	62009555	-	ENSG00000007312	CD79B	LSAAEP	LSAEP	A	NA	NA	0.56	9.3e-05	NA	0.44	NA	NA	NA	NA	NA	NA	1	0.57	NA	NA	NA	NA	NA	0.57
chr2:237300619-237289279_237289276:-	chr2	237289276	237300619	-	ENSG00000132321	IQCA1	DKKKG	DKKG	K	NA	NA	0.56	1.7e-05	NA	NA	0.44	NA	NA	NA	0.44	NA	1	NA	0.82	NA	NA	0.62	0.68	NA
chr3:141697362-141693036_141693033:-	chr3	141693033	141697362	-	ENSG00000114126	TFDP2	DSQAY	DSAY	Q	chr9:96195546-96198043_96198046:+	TRUE	0.56	3.3e-14	0.31	0.36	0.16	0.56	0.4	0.38	0.35	0.33	0.15	0	0.12	0.043	NA	0.21	0.31	0
chr7:151854846-151853431_151853428:-	chr7	151853428	151854846	-	ENSG00000055609	MLL3	YKQNN	YKNN	Q	NA	NA	0.56	5.1e-20	0.76	NA	1	0.97	1	0.79	1	NA	NA	1	0.98	1	0.98	0.9	0.92	0.44
chr10:28897360-28899637_28899640:+	chr10	28897360	28899640	+	ENSG00000095787	WAC	NEAAVT	NEAVT	A	chr18:7916295-7917560_7917563:+	TRUE	0.55	6.3e-09	1	NA	NA	NA	1	1	NA	NA	NA	0.53	0.92	1	NA	0.64	NA	0.45
chr15:59359282-59368153_59368156:+	chr15	59359282	59368156	+	ENSG00000157450	RNF111	EQQAL	EQAL	Q	chr9:70301308-70298348_70298345:-	FALSE	0.55	0.027	0.75	NA	0.85	NA	0.67	0.76	0.62	NA	1	0.45	0.85	0.62	NA	0.62	0.64	0.81
chr1:16717919-16719723_16719726:+	chr1	16717919	16719726	+	ENSG00000055070	C1orf144	KESRKS	KERKS	S	chr4:140676239-140674696_140674693:-	TRUE	0.55	9.4e-12	0.76	0.67	0.63	0.69	1	0.64	0.49	0.96	0.51	0.46	0.61	0.72	1	0.62	0.61	0.45
chr20:46277841-46279726_46279729:+	chr20	46277841	46279729	+	ENSG00000124151	NCOA3	PQQGF	PQGF	Q	NA	NA	0.55	1.1e-07	NA	0.26	NA	NA	NA	0.81	NA	NA	0.38	NA	0.55	NA	0.58	NA	NA	0.74
chr21:27852591-27840953_27840950:-	chr21	27840950	27852591	-	ENSG00000166265	CYYR1	YPAGPP	YPGPP	A	NA	NA	0.55	8.6e-05	0.46	0.49	NA	0.32	0.18	0.51	NA	0.27	0.38	0.31	0.28	0.46	0	0.24	0.55	NA
chr2:232072965-232079544_232079547:+	chr2	232072965	232079547	+	ENSG00000135931	ARMC9	IQKDL	IQDL	K	NA	NA	0.55	7.6e-26	NA	1	1	0.45	1	NA	1	NA	NA	1	1	NA	NA	1	1	1
chr2:24985645-24991090_24991093:+	chr2	24985645	24991093	+	ENSG00000084676	NCOA1	TQQVQ	TQVQ	Q	chr12:4253657-4249750_4249747:-	TRUE	0.55	5e-07	0.7	0.75	0.9	NA	NA	NA	1	NA	NA	0.83	0.88	1	1	0.85	NA	0.45
chr3:48665379-48664488_48664485:-	chr3	48664485	48665379	-	ENSG00000225697	SLC26A6	MMQVS	MMVS	Q	NA	NA	0.55	2.2e-05	NA	NA	NA	NA	0.29	NA	0.51	0	NA	NA	NA	NA	0.55	0.091	NA	0
chr4:74005248-74000982_74000979:-	chr4	74000979	74005248	-	ENSG00000132466	ANKRD17	MAAVSG	MAVSG	A	chr5:90711876-90707416_90707413:-	TRUE	0.55	6e-09	1	NA	0.5	NA	0.74	0.81	NA	NA	0.87	NA	0.71	0.83	1	0.78	0.45	0.62
chr5:887476-886822_886819:-	chr5	886819	887476	-	ENSG00000028310	BRD9	SKQAA	SKAA	Q	chr13:74079502-74080139_74080142:+	TRUE	0.55	1.9e-15	1	1	0.81	0.92	NA	0.78	NA	0.93	NA	NA	0.68	0.93	1	0.9	0.92	0.45
chr8:110656865-110655161_110655158:-	chr8	110655158	110656865	-	ENSG00000147642	SYBU	SKKEH	SKEH	K	chr15:44579855-44578008_44578005:-	TRUE	0.55	0.006	0.23	NA	0.79	NA	NA	NA	0.31	NA	NA	NA	NA	NA	NA	NA	NA	NA
chr9:84228292-84226874_84226871:-	chr9	84226871	84228292	-	ENSG00000196781	TLE1	QAAAGL	QAAGL	A	chr4:71800723-71799722_71799719:-	TRUE	0.55	3.5e-06	0.83	1	NA	0.93	0.7	0.9	NA	NA	0.77	NA	0.8	0.45	1	0.92	0.91	NA
chr10:104161916-104162009_104162012:+	chr10	104161916	104162012	+	ENSG00000077150	NFKB2	STAEVK	STEVK	A	chr19:46386182-46386260_46386263:+	TRUE	0.54	2.8e-10	0.53	0.44	0.44	0.39	0.33	0.5	0.44	0.73	0.2	0.39	0.47	0.29	0.22	0.44	0.29	0.51
chr11:118984422-118984562_118984565:+	chr11	118984422	118984565	+	ENSG00000172375	C2CD2L	SSPGDS	SSRDS	PGR	chr9:44122238-44122097_44122094:-	TRUE	0.54	2.6e-06	0.12	0.1	0.12	NA	0.065	NA	0.22	NA	0.54	0.17	0.41	0	0.11	0.25	0.062	0.18
chr16:70690582-70690863_70690866:+	chr16	70690582	70690866	+	ENSG00000157368	IL34	RLQRA	RLRA	Q	chr8:113272563-113272304_113272301:-	TRUE	0.54	0.4	NA	0.74	0.63	0.73	NA	NA	NA	NA	0.46	0.68	0.79	0.77	1	0.67	0.75	NA
chr17:72791250-72791663_72791666:+	chr17	72791250	72791666	+	ENSG00000109066	TMEM104	VTCSAT	VTCAT	S	chr11:115066475-115066789_115066792:+	TRUE	0.54	2.5e-10	NA	1	1	NA	NA	NA	1	1	NA	NA	NA	0.92	NA	0.91	1	0.46
chr19:54755917-54755032_54755029:-	chr19	54755029	54755917	-	ENSG00000105609	LILRB5	ARQSP	ARSP	Q	NA	NA	0.54	0.0048	0.58	0.31	NA	NA	NA	NA	NA	NA	0.3	0.84	0.67	0.65	NA	NA	NA	NA
chr20:13830837-13830253_13830250:-	chr20	13830250	13830837	-	ENSG00000101251	SEL1L2	FNQFT	FNFT	Q	chr2:140056503-140055790_140055787:-	TRUE	0.54	0.00038	NA	0	NA	0.17	NA	NA	NA	NA	NA	NA	0.54	NA	NA	0	NA	NA
chr20:39977527-39977729_39977732:+	chr20	39977527	39977732	+	ENSG00000132793	LPIN3	PPGSVQ	PPGVQ	S	NA	NA	0.54	0.0012	NA	NA	NA	NA	NA	0.8	0.26	NA	NA	0.27	NA	NA	NA	NA	NA	NA
chr3:155203145-155200840_155200837:-	chr3	155200837	155203145	-	ENSG00000114805	PLCH1	SLAEDK	SLEDK	A	chr3:63505706-63503402_63503399:-	FALSE	0.54	1.4e-05	NA	NA	NA	NA	NA	NA	NA	NA	1	NA	NA	NA	NA	0.46	NA	NA
chr3:9784937-9785262_9785265:+	chr3	9784937	9785265	+	ENSG00000156983	BRPF1	EDAAEE	EDAEE	A	chr6:113268715-113269032_113269035:+	TRUE	0.54	0.054	NA	0.45	NA	NA	0.55	NA	0.33	0.8	NA	0.26	0.45	0.44	0.26	0.43	NA	0.57
chr5:149771739-149772268_149772271:+	chr5	149771739	149772271	+	ENSG00000070814	TCOF1	TLVGPT	TLGPT	V	NA	NA	0.54	5.8e-06	0.71	0.7	NA	0.76	0.7	0.84	1	NA	0.9	0.96	0.69	0.61	0.67	0.76	0.79	0.46
chr7:8062199-8095063_8095066:+	chr7	8062199	8095066	+	ENSG00000106415	GLCCI1	KEQIA	KEIA	Q	chr6:8508586-8523182_8523185:+	FALSE	0.54	1.2e-05	0.71	NA	0.67	0.46	NA	NA	0.6	NA	NA	0.58	0.6	1	NA	0.7	0.7	0.79
chr9:79267399-79259828_79259825:-	chr9	79259825	79267399	-	ENSG00000106772	PRUNE2	GHEDPT	GHDPT	E	chr19:17253480-17267746_17267749:+	TRUE	0.54	3.2e-05	0.4	0.47	0.58	NA	0.64	NA	0.81	NA	0.33	0.81	0.75	0.6	0.48	0.63	0.65	0.88
chr15:43299277-43296128_43296125:-	chr15	43296125	43299277	-	ENSG00000159459	UBR1	SGEALD	SGALD	E	NA	NA	0.53	1.9e-24	1	1	NA	1	0.47	1	NA	1	1	1	0.9	1	1	1	1	1
chr16:89776994-89776317_89776314:-	chr16	89776314	89776994	-	ENSG00000075399	C16orf7	AVADRL	AVDRL	A	NA	NA	0.53	0.011	NA	NA	0.47	NA	NA	0.23	0.48	0.2	NA	NA	0.3	NA	NA	0.5	0.73	NA
chr17:42194862-42188171_42188168:-	chr17	42188168	42194862	-	ENSG00000108840	HDAC5	ESADGM	ESDGM	A	chr11:102086048-102079804_102079801:-	TRUE	0.53	0.014	0.72	NA	0.53	0.4	0.54	NA	NA	NA	0.53	0.76	0.71	0.63	0.46	0.68	0.82	0.29
chr19:54722230-54721346_54721343:-	chr19	54721343	54722230	-	ENSG00000204577	LILRB3	SQQSP	SQSP	Q	NA	NA	0.53	4.1e-09	0.37	0.13	NA	NA	NA	NA	NA	0.67	0.53	0.5	NA	NA	NA	NA	NA	0.21
chr1:204210503-204199717_204199714:-	chr1	204199714	204210503	-	ENSG00000143850	PLEKHA6	SQQER	SQER	Q	NA	NA	0.53	0.29	NA	NA	0.53	NA	NA	0.27	0.44	NA	NA	NA	NA	0.8	NA	NA	NA	NA
chr22:18369936-18368817_18368814:-	chr22	18368814	18369936	-	ENSG00000093100	MICAL3	EEEEA	EEEA	E	chr6:120972244-120971374_120971371:-	TRUE	0.53	8.7e-16	1	0.98	1	0.73	1	0.89	1	NA	1	NA	1	0.47	NA	1	0.97	1
chr2:27806583-27820934_27820937:+	chr2	27806583	27820937	+	ENSG00000243943	ZNF512	AKNSRT	AKNRT	S	NA	NA	0.53	3.3e-05	NA	NA	0.89	NA	0.7	NA	NA	NA	NA	1	0.92	0.76	1	0.67	0.47	NA
chr2:69741603-69736595_69736592:-	chr2	69736592	69741603	-	ENSG00000115977	AAK1	PAQIQ	PAIQ	Q	chr6:86909268-86913987_86913990:+	TRUE	0.53	0.0024	0.52	0.76	0.51	0.4	NA	0.39	NA	NA	NA	0.42	0.64	NA	NA	0.23	0.54	0.35
chr7:66240380-66248659_66248662:+	chr7	66240380	66248662	+	ENSG00000243335	KCTD7	KKAEIQ	KKEIQ	A	chr5:130666913-130673817_130673820:+	TRUE	0.53	2.7e-08	0.13	0.32	0.093	0.53	0.27	0.033	0.24	0.41	0.054	0.15	0.22	0.16	0.33	0.13	0.27	0
chr11:69999234-70002017_70002020:+	chr11	69999234	70002020	+	ENSG00000131620	ANO1	KEKRR	KERR	K	NA	NA	0.52	4.6e-10	1	0.96	NA	1	0.85	1	1	NA	0.48	NA	NA	0.7	NA	1	NA	NA
chr11:984753-985432_985435:+	chr11	984753	985435	+	ENSG00000183020	AP2A2	PPEDPA	PPDPA	E	chr7:148795814-148797232_148797235:+	TRUE	0.52	1.5e-09	0.37	0.22	0.23	0.35	0.24	0.29	0.24	0.32	0	0.35	0.36	0.52	0.42	0.23	0.33	0.087
chr12:124846672-124841352_124841349:-	chr12	124841349	124846672	-	ENSG00000196498	NCOR2	KEAEKP	KEEKP	A	chr5:125522166-125519423_125519420:-	TRUE	0.52	0.12	0.68	0.76	0.61	0.67	0.48	NA	1	NA	0.67	NA	0.67	0.75	0.59	0.66	0.63	0.73
chr15:32972116-32976758_32976761:+	chr15	32972116	32976761	+	ENSG00000166922	SCG5	KTADDG	KTDDG	A	NA	NA	0.52	2.6e-09	NA	NA	0.27	NA	0.08	NA	NA	NA	NA	NA	NA	0.24	NA	0.52	0.38	0
chr15:75197005-75195127_75195124:-	chr15	75195124	75197005	-	ENSG00000178761	C15orf17	AEQVN	AEVN	Q	chr9:57387101-57388462_57388465:+	TRUE	0.52	7.9e-07	0.53	0.95	0.71	0.85	0.79	0.76	0.82	NA	0.6	0.83	0.85	0.77	0.87	0.82	0.73	0.43
chr15:86260633-86261241_86261244:+	chr15	86260633	86261244	+	ENSG00000170776	AKAP13	DEVGTD	DEGTD	V	NA	NA	0.52	1.5e-10	0.037	0	NA	0.52	0	0.17	NA	NA	0	0	0.2	0.19	0	0.24	0.28	0.11
chr16:75200794-75203151_75203154:+	chr16	75200794	75203154	+	ENSG00000184517	ZFP1	SVEVWK	SVVWK	E	chr8:114190104-114193391_114193394:+	TRUE	0.52	2.3e-15	NA	1	1	NA	0.48	NA	NA	NA	1	NA	1	1	NA	1	1	1
chr17:16330191-16330763_16330766:+	chr17	16330191	16330766	+	ENSG00000187688	TRPV2	KKQAA	KKAA	Q	NA	NA	0.52	3.1e-07	0.77	0.5	NA	0.73	0.8	0.75	NA	NA	0.61	0.6	0.48	1	NA	0.5	0.71	0.52
chr18:11886916-11886780_11886777:-	chr18	11886777	11886916	-	ENSG00000154889	MPPE1	REQAR	REAR	Q	chr18:67387667-67387532_67387529:-	TRUE	0.52	0.00045	0.4	0.37	0.21	0.21	0.1	0.41	0.41	0.12	0.58	NA	0.062	0.14	0.48	0.18	0.2	0.37
chr18:55288940-55287883_55287880:-	chr18	55287880	55288940	-	ENSG00000134440	NARS	VLAELY	VLELY	A	chr18:64676070-64675062_64675059:-	TRUE	0.52	4e-14	0.71	0.91	0.78	0.93	0.65	0.72	0.68	0.92	0.86	0.42	0.7	0.89	0.67	0.86	0.76	0.65
chr19:11152236-11168931_11168934:+	chr19	11152236	11168934	+	ENSG00000127616	SMARCA4	KDSSSG	KDSSG	S	chr9:21490719-21504244_21504247:+	TRUE	0.52	8.6e-06	0.69	0.66	0.56	0.71	0.49	0.38	0.79	0.61	0.68	0.9	0.64	0.64	0.79	0.62	0.66	0.62
chr6:46823711-46822518_46822515:-	chr6	46822515	46823711	-	ENSG00000069122	GPR116	KTAAPK	KTAPK	A	NA	NA	0.52	0.0012	0.67	0.42	NA	0.38	0.73	0.9	0.89	NA	0.67	0.56	0.5	0.73	NA	0.82	0.73	NA
chr9:82227633-82267505_82267508:+	chr9	82227633	82267508	+	ENSG00000106829	TLE4	QEQQQ	QEQQ	Q	NA	NA	0.52	0.0009	NA	NA	NA	NA	NA	NA	NA	NA	NA	1	NA	NA	NA	0.48	NA	NA
chr13:76111800-76104544_76104541:-	chr13	76104541	76111800	-	ENSG00000188243	COMMD6	NQQY*	NQY*	Q	NA	NA	0.51	3.3e-07	NA	0.3	NA	NA	NA	NA	NA	0.64	NA	0.16	NA	0.25	NA	NA	NA	0.13
chr14:23535175-23533697_23533694:-	chr14	23533694	23535175	-	ENSG00000100813	ACIN1	VVSATK	VVSTK	A	chr14:55266925-55265673_55265670:-	TRUE	0.51	1.3e-26	0.91	0.86	0.43	0.78	0.82	0.58	0.85	0.69	0.93	0.76	0.73	0.71	0.44	0.88	0.56	0.94
chr18:46474754-46468925_46468922:-	chr18	46468922	46474754	-	ENSG00000101665	SMAD7	PTADCP	PTDCP	A	chr18:75530602-75535528_75535531:+	TRUE	0.51	1.3e-12	0.91	0.91	1	0.71	1	0.92	1	NA	0.49	0.86	0.81	0.85	NA	0.95	0.69	1
chr19:3206188-3206260_3206263:+	chr19	3206188	3206263	+	ENSG00000125912	NCLN	QMQIQ	QMIQ	Q	chr10:80951173-80951103_80951100:-	TRUE	0.51	1.6e-06	0.92	0.6	0.57	0.42	0.61	NA	0.6	0.45	0.79	0.4	0.45	0.41	0.52	0.41	0.7	0.44
chr6:41554894-41555037_41555040:+	chr6	41554894	41555040	+	ENSG00000137166	FOXP4	PQAAVC	PQAVC	A	chr17:48015556-48015446_48015443:-	TRUE	0.51	0.00063	0.76	0.92	0.74	0.88	0.61	0.8	0.45	NA	0.93	NA	0.78	0.97	0.93	0.73	0.85	NA
chr9:101530363-101518888_101518885:-	chr9	101518885	101530363	-	ENSG00000165138	ANKS6	GKQKL	GKKL	Q	NA	NA	0.51	0.011	NA	NA	0.29	NA	NA	NA	NA	NA	NA	0.8	NA	0.4	NA	NA	0.4	NA
chr10:24817048-24820759_24820762:+	chr10	24817048	24820762	+	ENSG00000120549	KIAA1217	LSEDSP	LSDSP	E	chr2:20710238-20719504_20719507:+	TRUE	0.5	1.7e-10	0.94	0.9	NA	0.94	0.96	0.8	1	0.5	1	NA	0.69	0.85	0.92	0.81	0.94	NA
chr10:27460012-27462047_27462050:+	chr10	27460012	27462050	+	ENSG00000120539	MASTL	HQQTP	HQTP	Q	NA	NA	0.5	1.1e-08	0.1	0.37	NA	NA	0	NA	0.41	0.5	0.18	NA	NA	NA	NA	0.042	0.44	NA
chr10:75208422-75206334_75206331:-	chr10	75206331	75208422	-	ENSG00000107758	PPP3CB	KKVGSA	KKGSA	V	NA	NA	0.5	1.1e-05	NA	NA	0.5	NA	1	NA	NA	NA	NA	NA	NA	NA	NA	NA	1	NA
chr12:111884837-111884926_111884929:+	chr12	111884837	111884929	+	ENSG00000111252	SH2B3	GRGRLE	GRGLE	R	NA	NA	0.5	6.9e-07	0.2	0.21	0.1	0	0.5	0.1	0	0	0.085	0.25	0.1	NA	0	0	0.025	0.21
chr12:124156679-124158162_124158165:+	chr12	124156679	124158165	+	ENSG00000168778	TCTN2	GAKVL	GAVL	K	NA	NA	0.5	0.0023	0.85	0.9	0.58	NA	0.79	0.5	0.82	NA	0.89	1	0.78	0.55	NA	0.75	0.8	NA
chr12:133430017-133428323_133428320:-	chr12	133428320	133430017	-	ENSG00000072609	CHFR	TTAVQD	TTVQD	A	NA	NA	0.5	0.0036	0.6	NA	NA	NA	NA	0.54	0.2	NA	NA	0.35	NA	NA	NA	0.3	0.63	0.7
chr13:33344698-33344789_33344792:+	chr13	33344698	33344792	+	ENSG00000083642	PDS5B	QQSRAE	QQRAE	S	chr5:151603592-151603694_151603697:+	TRUE	0.5	4.9e-07	0.17	0.21	0.19	0.029	0.5	0	0.28	NA	0.29	NA	0.14	0.36	NA	0.19	0.16	0.17
chr13:37621672-37619513_37619510:-	chr13	37619510	37621672	-	ENSG00000102710	FAM48A	VKQKL	VKKL	Q	chr3:54502581-54505409_54505412:+	TRUE	0.5	3.2e-10	0.083	0.35	NA	NA	0.52	0.23	0.067	0.17	0.48	0.22	0.4	0.43	0.42	0.25	0.028	0.094
chr17:15950265-15943808_15943805:-	chr17	15943805	15950265	-	ENSG00000141027	NCOR1	DMAAAQ	DMAAQ	A	chr11:62138989-62134947_62134944:-	TRUE	0.5	1.1e-22	1	1	NA	NA	NA	1	1	1	1	1	1	0.5	1	1	NA	1
chr18:44579417-44580767_44580770:+	chr18	44579417	44580770	+	ENSG00000167216	KATNAL2	DTAENN	DTENN	A	NA	NA	0.5	0.0005	0.25	NA	NA	0.64	NA	NA	0.5	NA	NA	0.5	NA	NA	NA	0.32	0.75	0.67
chr19:14030764-14031370_14031373:+	chr19	14030764	14031373	+	ENSG00000132024	CC2D1A	KKQNS	KKNS	Q	chr8:86663189-86662728_86662725:-	TRUE	0.5	0.11	0.73	1	0.5	0.82	0.78	NA	0.94	NA	0.85	0.76	0.76	0.79	NA	0.86	0.85	NA
chr19:19304942-19307772_19307775:+	chr19	19304942	19307775	+	ENSG00000064490	RFXANK	PQAGSS	PQGSS	A	NA	NA	0.5	1.1e-09	0.48	0.51	0.47	0.54	0.4	0.15	0.26	0.66	0.59	0.23	0.41	0.23	0.33	0.35	0.52	0.32
chr19:38682950-38684177_38684180:+	chr19	38682950	38684180	+	ENSG00000105738	SIPA1L3	TGQSP	TGSP	Q	chr7:30117244-30116563_30116560:-	TRUE	0.5	2e-06	1	NA	NA	NA	NA	0.79	0.74	NA	1	1	NA	1	0.5	0.93	0.78	1
chr19:40589018-40587824_40587821:-	chr19	40587821	40589018	-	ENSG00000197782	ZNF780A	SLAGSS	SLGSS	A	NA	NA	0.5	5.8e-06	0.5	0.25	0	0.062	NA	0.21	NA	0.32	0.2	0	0.32	0.2	NA	0	NA	0.22
chr19:44426323-44423851_44423848:-	chr19	44423848	44426323	-	ENSG00000124459	ZNF45	SKEAV	SKAV	E	NA	NA	0.5	0.0001	NA	NA	NA	NA	NA	NA	1	NA	NA	NA	NA	1	NA	NA	NA	0.5
chr1:101460666-101456187_101456184:-	chr1	101456184	101460666	-	ENSG00000117543	DPH5	LINSYR	LINYR	S	NA	NA	0.5	3.3e-08	1	NA	NA	NA	0.68	NA	1	0.5	NA	1	NA	1	NA	NA	1	NA
chr1:162560301-162562522_162562525:+	chr1	162560301	162562525	+	ENSG00000117143	UAP1	IPRSAT	IPRAT	S	chr1:172079402-172078177_172078174:-	TRUE	0.5	1.8e-10	0.8	0.5	NA	0.78	0.82	0.88	0.56	0.77	0.83	1	0.77	0.92	0.88	0.81	0.96	NA
chr1:29365938-29379616_29379619:+	chr1	29365938	29379619	+	ENSG00000159023	EPB41	DGAAAV	DGAAV	A	chr4:131530599-131523890_131523887:-	TRUE	0.5	3.1e-08	0.89	0.91	0.5	0.81	0.81	1	0.75	0.9	0.8	0.68	0.88	0.77	0.94	0.91	0.84	0.95
chr1:93677818-93680300_93680303:+	chr1	93677818	93680303	+	ENSG00000122483	CCDC18	QVAESV	QVESV	A	NA	NA	0.5	0.0067	NA	NA	NA	NA	NA	NA	NA	NA	NA	NA	NA	NA	NA	0.5	NA	1
chr20:2473345-2465302_2465299:-	chr20	2465299	2473345	-	ENSG00000088876	ZNF343	SLAEPK	SLEPK	A	NA	NA	0.5	0.00013	1	0.5	0.93	0.62	0.88	0.77	1	NA	1	NA	0.84	0.79	0.62	0.95	0.67	0.62
chr2:191548553-191550202_191550205:+	chr2	191548553	191550205	+	ENSG00000138386	NAB1	SQQPE	SQPE	Q	chr1:52523734-52521791_52521788:-	TRUE	0.5	5.2e-14	0.98	0.85	0.94	0.95	0.82	0.94	0.5	0.78	1	0.61	0.89	0.69	1	0.87	0.88	1
chr2:64812679-64819019_64819022:+	chr2	64812679	64819022	+	ENSG00000119844	AFTPH	STSRKP	STRKP	S	NA	NA	0.5	1.5e-07	0.73	0.7	0.45	0.63	0.65	0.64	0.78	0.94	0.73	0.59	0.55	0.66	0.44	0.82	0.65	0.68
chr3:142051809-142051376_142051373:-	chr3	142051373	142051809	-	ENSG00000114127	XRN1	AMKGT	AMGT	K	NA	NA	0.5	2.7e-08	0.95	0.88	0.77	0.79	NA	0.85	NA	1	1	1	0.5	0.7	1	1	0.88	0.75
chr3:9970170-9971533_9971536:+	chr3	9970170	9971536	+	ENSG00000163702	IL17RC	VDQVN	VDVN	Q	NA	NA	0.5	0.095	NA	NA	NA	NA	0.36	NA	0.5	NA	NA	NA	NA	0	NA	NA	NA	NA
chr4:175225520-175229840_175229843:+	chr4	175225520	175229843	+	ENSG00000164118	KIAA1712	GKKKA	GKKA	K	chr8:59021703-59019830_59019827:-	FALSE	0.5	2.6e-07	1	NA	1	NA	NA	NA	1	NA	NA	NA	0.85	1	NA	1	1	0.5
chr4:55595651-55597494_55597497:+	chr4	55595651	55597497	+	ENSG00000157404	KIT	SSCSDS	SSCDS	S	NA	NA	0.5	0.00032	0.71	0.69	1	0.92	0.65	NA	0.76	NA	0.68	NA	0.5	0.76	NA	0.63	0.61	NA
chr6:110428280-110426782_110426779:-	chr6	110426779	110428280	-	ENSG00000112290	WASF1	QKQKN	QKKN	Q	chr10:40651839-40652919_40652922:+	TRUE	0.5	4e-34	1	1	0.89	NA	1	NA	0.68	NA	NA	NA	0.93	0.5	NA	0.95	1	1
chr7:100007051-100006285_100006282:-	chr7	100006282	100007051	-	ENSG00000078487	ZCWPW1	NTADVQ	NTDVQ	A	NA	NA	0.5	1.6e-05	0.46	NA	0.16	0.22	NA	NA	0.19	NA	NA	NA	0	0.17	0	0.18	0.5	NA
chr7:100482661-100482834_100482837:+	chr7	100482661	100482837	+	ENSG00000087087	SRRT	EAEEAL	EAEAL	E	chr5:137740786-137740111_137740108:-	FALSE	0.5	1.4e-06	0.55	0.56	0.58	0.58	0.74	0.73	0.55	0.51	0.38	0.66	0.59	0.65	0.67	0.64	0.65	0.88
chr9:134357195-134357758_134357761:+	chr9	134357195	134357761	+	ENSG00000130723	BAT2L1	AEQGF	AEGF	Q	chr2:32074279-32074734_32074737:+	TRUE	0.5	0.026	0.41	0.52	0.44	0.6	0.29	0.47	0.6	0.5	0.46	0.29	0.48	0.56	0.79	0.46	0.56	0.44
chrX:133527982-133547518_133547521:+	chrX	133527982	133547521	+	ENSG00000156531	PHF6	SEAADL	SEADL	A	chrX:50285201-50293399_50293402:+	FALSE	0.5	2.6e-13	0	NA	0.16	0.38	0.41	0.29	0.16	NA	0	0	0.23	0	NA	0.071	0.5	0
chrX:70614095-70617103_70617106:+	chrX	70614095	70617106	+	ENSG00000147133	TAF1	LLAAGS	LLAGS	A	chrX:98755283-98757413_98757416:+	FALSE	0.5	2.5e-18	1	1	1	0.5	NA	1	1	NA	NA	1	0.98	1	NA	1	0.96	0.6
chr11:47498849-47498511_47498508:-	chr11	47498508	47498849	-	ENSG00000149187	CELF1	SSAGSS	SSGSS	A	chr2:90848457-90849359_90849362:+	TRUE	0.49	4.6e-05	0.48	0.52	NA	0.43	0.067	0.37	0.55	0.32	0.45	0.17	0.41	0.41	0.32	0.39	0.42	0.55
chr11:67264702-67263819_67263816:-	chr11	67263816	67264702	-	ENSG00000110697	PITPNM1	LEAAQM	LEAQM	A	NA	NA	0.49	0.00013	0.83	0.71	0.78	0.82	NA	0.44	0.78	NA	0.8	0.91	0.94	NA	NA	0.9	0.79	0.59
chr12:122622137-122622738_122622741:+	chr12	122622137	122622741	+	ENSG00000175727	MLXIP	LKQNR	LKNR	Q	NA	NA	0.49	1.8e-15	0.036	0	NA	0	0.12	0.038	0.079	0	0.49	0	0.067	0.041	0.092	0.088	0.091	0.056
chr12:132446499-132464239_132464242:+	chr12	132446499	132464242	+	ENSG00000183495	EP400	DEQQA	DEQA	Q	NA	NA	0.49	5e-05	0.36	NA	0.087	0.42	NA	NA	0.5	NA	NA	NA	0.16	NA	0.58	0.17	0.29	0.36
chr12:56993486-56993142_56993139:-	chr12	56993139	56993486	-	ENSG00000076108	BAZ2A	AQQVE	AQVE	Q	chr10:127562701-127563074_127563077:+	TRUE	0.49	1.1e-17	0.83	0.63	0.82	0.92	0.73	0.79	0.71	NA	0.49	0.91	0.82	0.62	0.84	0.75	0.7	0.98
chr12:971436-987378_987381:+	chr12	971436	987381	+	ENSG00000060237	WNK1	SVQQG	SVQG	Q	NA	NA	0.49	4.3e-13	0.67	0.9	0.51	0.75	0.81	0.69	0.9	0.72	0.74	NA	0.75	1	0.84	0.86	0.82	0.9
chr14:102718093-102717327_102717324:-	chr14	102717324	102718093	-	ENSG00000080823	RAGE	IKQDV	IKDV	Q	chr12:112053178-112051903_112051900:-	FALSE	0.49	0.0011	NA	NA	0.28	NA	NA	NA	NA	NA	NA	NA	0.24	NA	NA	0.73	0.56	NA
chr15:73047897-73045236_73045233:-	chr15	73045233	73047897	-	ENSG00000159322	ADPGK	HQQVF	HQVF	Q	chr9:59161658-59162538_59162541:+	TRUE	0.49	3.6e-11	0.69	0.51	0.33	0.43	0.45	NA	0.7	0.25	0.21	0.3	0.5	0.28	NA	0.42	0.58	0.5
chr16:15718626-15716983_15716980:-	chr16	15716980	15718626	-	ENSG00000166783	KIAA0430	SSSRSM	SSRSM	S	NA	NA	0.49	0.032	0.31	0	0.24	0.35	0.29	0.12	0.23	NA	0.25	0.25	0.18	0.49	0.21	0.31	0.37	0.32
chr6:139241352-139238764_139238761:-	chr6	139238761	139241352	-	ENSG00000135597	REPS1	TVADGY	TVDGY	A	NA	NA	0.49	3.9e-07	1	0.7	0.71	0.84	0.94	0.78	0.91	0.89	NA	NA	0.81	0.89	0.51	0.79	0.71	0.65
chr11:62378897-62378819_62378816:-	chr11	62378816	62378897	-	ENSG00000149499	EML3	GDSSLA	GDSLA	S	chr19:9005460-9005534_9005537:+	TRUE	0.48	9.8e-06	0.62	0.61	NA	0.46	NA	NA	0.38	NA	0.37	0.28	0.15	0.27	NA	0.53	0.27	0.17
chr12:56566721-56566488_56566485:-	chr12	56566485	56566721	-	ENSG00000139613	SMARCC2	ELQTS	ELTS	Q	chr10:127918830-127919139_127919142:+	TRUE	0.48	1.9e-14	0.96	1	0.9	1	NA	0.68	NA	NA	0.89	1	0.64	0.89	0.52	0.8	1	1
chr14:62162557-62187097_62187100:+	chr14	62162557	62187100	+	ENSG00000100644	HIF1A	KKNRIS	KKKIS	NRK	chr12:75009311-75027541_75027544:+	TRUE	0.48	2.1e-09	0.16	0.32	0.45	0.33	0.069	0.26	0.28	0.47	0.27	0.19	0.24	0.21	NA	0	0.48	0.23
chr19:36368727-36368984_36368987:+	chr19	36368727	36368987	+	ENSG00000105290	APLP1	KDADTP	KDDTP	A	NA	NA	0.48	9.4e-05	NA	NA	0.18	NA	0.48	0.31	NA	NA	NA	NA	NA	NA	NA	0.67	NA	NA
chr19:55604384-55604236_55604233:-	chr19	55604233	55604384	-	ENSG00000125503	PPP1R12C	QRAEAP	QREAP	A	chr7:4434943-4434790_4434787:-	TRUE	0.48	7.3e-05	0.25	0.43	0.31	0.42	0.43	0.32	0.51	0.43	0.31	0.34	0.55	0.2	0.067	0.4	0.41	0.35
chr1:155935094-155934922_155934919:-	chr1	155934919	155935094	-	ENSG00000116584	ARHGEF2	DEAEVI	DEEVI	A	NA	NA	0.48	6.7e-05	0.53	0.64	0.59	0.44	0.77	0.53	0.33	NA	0.75	0.59	0.62	0.54	0.56	0.81	0.56	0.54
chr1:97278662-97278829_97278832:+	chr1	97278662	97278832	+	ENSG00000117569	PTBP2	FFQRDH	FFQDH	R	chr3:119423525-119423378_119423375:-	TRUE	0.48	6.1e-07	0.74	0.32	0.45	0.4	0.3	0.65	0.42	0.42	0.6	0.26	0.6	0.46	0.64	0.49	0.52	0.54
chr4:39310256-39308324_39308321:-	chr4	39308321	39310256	-	ENSG00000035928	RFC1	KHAAKF	KHAKF	A	chr5:65670696-65670062_65670059:-	TRUE	0.48	7e-11	0.071	0.13	0.2	0.2	0.55	0.25	0.17	0.2	0.33	0.39	0.3	0.39	0.55	0.33	0.35	0.47
chr10:121432168-121435976_121435979:+	chr10	121432168	121435979	+	ENSG00000151929	BAG3	PQQPM	PQPM	Q	NA	NA	0.47	1.5e-06	0.91	0.7	0.88	0.85	0.93	0.88	0.72	0.94	0.85	0.8	0.76	0.86	0.87	0.9	0.82	0.47
chr10:78647049-78637651_78637648:-	chr10	78637648	78647049	-	ENSG00000156113	KCNMA1	KQNRKE	KQKKE	NRK	chr14:24128262-24119267_24119264:-	TRUE	0.47	0.042	NA	NA	0.47	NA	NA	NA	NA	NA	NA	NA	NA	NA	0	0.47	NA	NA
chr12:110463628-110465510_110465513:+	chr12	110463628	110465513	+	ENSG00000076513	ANKRD13A	YKADRN	YKDRN	A	NA	NA	0.47	2.1e-13	0.74	0.94	0.86	0.73	0.95	0.9	0.76	0.53	1	0.95	0.81	0.98	NA	0.73	0.97	0.89
chr14:92505891-92499597_92499594:-	chr14	92499594	92505891	-	ENSG00000100815	TRIP11	VEAELP	VEELP	A	chr12:103150900-103144026_103144023:-	TRUE	0.47	6.2e-07	NA	0.8	1	1	0.76	0.8	1	NA	NA	NA	1	NA	1	0.53	1	1
chr17:7851937-7852400_7852403:+	chr17	7851937	7852403	+	ENSG00000170037	CNTROB	HSGRTD	HSGTD	R	NA	NA	0.47	0.013	0	NA	NA	0.05	0.037	NA	NA	0.2	0.27	0.16	0.083	0.25	NA	0.16	0.47	NA
chr19:17173508-17170902_17170899:-	chr19	17170899	17173508	-	ENSG00000131351	HAUS8	SKADSS	SKDSS	A	NA	NA	0.47	2.5e-06	1	1	NA	1	0.53	NA	NA	0.7	NA	NA	1	NA	NA	0.69	NA	1
chr1:227079062-227079444_227079447:+	chr1	227079062	227079447	+	ENSG00000143801	PSEN2	EMEEDS	EMEDS	E	chr1:182159973-182159618_182159615:-	TRUE	0.47	2.2e-10	NA	1	NA	1	NA	0.72	1	0.71	0.95	0.86	0.87	0.87	0.76	0.53	NA	NA
chr1:52903892-52902650_52902647:-	chr1	52902647	52903892	-	ENSG00000134744	ZCCHC11	RKSSLL	RKSLL	S	chr4:108220775-108221831_108221834:+	TRUE	0.47	2.4e-07	NA	NA	0.62	NA	NA	0.8	NA	NA	0.53	NA	0.92	NA	0.83	0.83	0.8	1
chr1:92187512-92185787_92185784:-	chr1	92185784	92187512	-	ENSG00000069702	TGFBR3	NNAEEM	NNEEM	A	NA	NA	0.47	8.7e-10	0.69	0.65	0.45	0.81	0.64	0.69	0.87	NA	0.92	0.85	0.71	0.59	NA	0.68	0.67	0.9
chr2:179341789-179334512_179334509:-	chr2	179334509	179341789	-	ENSG00000079150	FKBP7	GYAEGK	GYEGK	A	chr2:76509754-76503867_76503864:-	TRUE	0.47	4.8e-07	1	NA	NA	0.79	NA	NA	NA	0.73	NA	0.53	0.86	0.8	NA	0.74	NA	NA
chr3:168840368-168839000_168838997:-	chr3	168838997	168840368	-	ENSG00000085276	MECOM	AKQVF	AKVF	Q	chr3:29885952-29884419_29884416:-	TRUE	0.47	0.00042	0.48	0.5	NA	0.36	0.26	0.083	0.56	NA	0.33	0.5	NA	0.36	NA	0.31	0.55	NA
chr4:1806247-1806548_1806551:+	chr4	1806247	1806551	+	ENSG00000068078	FGFR3	RQQVS	RQVS	Q	chr5:34075561-34075903_34075906:+	TRUE	0.47	3.7e-06	NA	NA	0.12	NA	NA	NA	NA	0.59	NA	NA	NA	0.19	NA	0.17	NA	NA
chr5:127450373-127466759_127466762:+	chr5	127450373	127466762	+	ENSG00000064651	SLC12A2	RGGGAY	RGGAY	G	chr18:58057808-58058914_58058917:+	TRUE	0.47	2.9e-07	0.64	NA	0.59	0.88	0.41	0.69	0.71	NA	0.53	NA	0.58	0.7	0.5	0.56	0.84	0.62
chr6:152599224-152590424_152590421:-	chr6	152590421	152599224	-	ENSG00000131018	SYNE1	MQQGT	MQGT	Q	chr10:5177854-5184073_5184076:+	TRUE	0.47	2e-05	NA	NA	NA	NA	NA	0.27	0	NA	0.47	NA	0.18	NA	0	NA	0.062	NA
chr9:38603156-38601201_38601198:-	chr9	38601198	38603156	-	ENSG00000180071	ANKRD18A	AKAEHN	AKEHN	A	NA	NA	0.47	0.00021	NA	NA	0	NA	NA	NA	NA	NA	NA	NA	NA	NA	NA	0.47	NA	NA
chrX:74375940-74334669_74334666:-	chrX	74334666	74375940	-	ENSG00000131269	ABCB7	YQQIP	YQIP	Q	NA	NA	0.47	9.6e-07	NA	NA	NA	NA	NA	0.42	0.45	NA	0.67	NA	NA	0.22	0.43	NA	0.25	0.69
chr11:65686381-65685689_65685686:-	chr11	65685686	65686381	-	ENSG00000175573	C11orf68	GRSRME	GRRME	S	NA	NA	0.46	4.5e-05	0.52	0.55	0.22	0.39	0.23	0.38	0.54	NA	0.095	0.27	0.2	0.23	0.26	0.2	0.55	0.45
chr11:77389131-77388044_77388041:-	chr11	77388041	77389131	-	ENSG00000048649	RSF1	GGGVGR	GGVGR	G	chr7:104825922-104827445_104827448:+	TRUE	0.46	8.9e-10	0.82	1	0.91	1	0.76	1	0.97	0.82	0.89	0.54	0.96	0.81	0.77	0.9	0.76	0.73
chr12:124904503-124887107_124887104:-	chr12	124887104	124904503	-	ENSG00000196498	NCOR2	SQQQQ	SQQQ	Q	NA	NA	0.46	0.033	0.57	0.61	0.65	0.47	0.71	0.62	0.25	NA	0.35	0.55	0.32	0.32	0.55	0.63	0.35	0.38
chr12:49217586-49218041_49218044:+	chr12	49217586	49218044	+	ENSG00000167535	CACNB3	KEKYS	KEYS	K	chr15:98470367-98470770_98470773:+	TRUE	0.46	4.4e-15	NA	NA	1	0.54	1	NA	1	NA	1	1	1	1	NA	0.92	1	NA
chr13:28835595-28840852_28840855:+	chr13	28835595	28840855	+	ENSG00000152520	PAN3	MPAVPT	MPVPT	A	chr5:148334809-148338095_148338098:+	TRUE	0.46	2.6e-07	1	0.81	NA	1	1	NA	0.54	NA	1	0.59	1	1	1	0.69	0.95	0.75
chr16:2283648-2283883_2283886:+	chr16	2283648	2283886	+	ENSG00000167967	E4F1	ETQVA	ETVA	Q	chr17:24582891-24582499_24582496:-	TRUE	0.46	0.11	NA	0.64	NA	NA	NA	NA	NA	NA	NA	NA	0.79	0.92	1	0.54	NA	0.83
chr19:38090653-38091908_38091911:+	chr19	38090653	38091911	+	ENSG00000171817	ZNF540	SLAGYS	SLGYS	A	NA	NA	0.46	1.9e-06	NA	NA	NA	NA	NA	NA	0	NA	NA	0.39	0	NA	NA	0.46	0.074	NA
chr1:104084097-104085918_104085921:+	chr1	104084097	104085921	+	ENSG00000185946	RNPC3	SHSSLH	SHSLH	S	NA	NA	0.46	6.7e-07	NA	0.77	NA	1	NA	0.63	0.86	NA	1	0.81	1	0.72	1	0.6	0.56	0.54
chr1:12395884-12401837_12401840:+	chr1	12395884	12401840	+	ENSG00000048707	VPS13D	GQTEVK	GQKVK	TEK	chr4:144695702-144689973_144689970:-	TRUE	0.46	7.8e-05	0.1	0.24	NA	NA	0.048	0.11	NA	NA	NA	NA	0.28	0	0.46	0.13	0.28	0.18
chr1:17304732-17303693_17303690:-	chr1	17303690	17304732	-	ENSG00000117122	MFAP2	LPAGLL	LPGLL	A	NA	NA	0.46	2.9e-05	0.87	1	NA	NA	0.54	NA	NA	NA	NA	1	0.98	0.88	NA	0.75	0.54	NA
chr20:62587613-62577996_62577993:-	chr20	62577993	62587613	-	ENSG00000198276	UCKL1	EDRSNA	EDRNA	S	chr2:181316561-181309742_181309739:-	TRUE	0.46	0.1	NA	NA	NA	NA	NA	0.68	NA	0.82	0.54	NA	NA	0.73	1	NA	NA	NA
chr22:18324588-18314873_18314870:-	chr22	18314870	18324588	-	ENSG00000093100	MICAL3	ASSSSE	ASSSE	S	chr6:120932550-120923665_120923662:-	FALSE	0.46	4.2e-05	1	1	1	0.54	NA	NA	NA	0.95	NA	NA	0.86	0.8	NA	1	NA	NA
chr2:136403097-136409300_136409303:+	chr2	136403097	136409303	+	ENSG00000048991	R3HDM1	SQQDN	SQDN	Q	NA	NA	0.46	0.0084	0.59	NA	0.59	0.72	0.56	0.62	0.69	NA	0.94	1	0.7	0.71	NA	0.54	0.93	0.54
chr2:46574202-46574377_46574380:+	chr2	46574202	46574380	+	ENSG00000116016	EPAS1	SSAVTF	SSVTF	A	NA	NA	0.46	5.4e-08	0.79	NA	NA	NA	0.92	NA	NA	NA	0.85	0.47	NA	0.84	0.55	0.93	NA	NA
chr4:138450756-138449974_138449971:-	chr4	138449971	138450756	-	ENSG00000189184	PCDH18	VEQVS	VEVS	Q	chr3:49558300-49557550_49557547:-	TRUE	0.46	3.3e-10	0.2	0.36	NA	0.14	0.14	NA	NA	NA	0.049	0.078	0.1	0.44	0	0	0.46	NA
chr4:40439788-40438664_40438661:-	chr4	40438661	40439788	-	ENSG00000163694	RBM47	VKAGSI	VKGSI	A	chr5:66417369-66416398_66416395:-	FALSE	0.46	6e-06	NA	NA	NA	NA	NA	NA	0.7	0.75	0.54	NA	NA	0.73	NA	1	0.82	0.83
chr4:5812177-5812680_5812683:+	chr4	5812177	5812683	+	ENSG00000072840	EVC	SLSSKR	SLSKR	S	NA	NA	0.46	0.0073	NA	NA	NA	0.4	NA	NA	0.77	NA	0.57	NA	0.44	0.32	NA	0.5	0.5	NA
chr6:111709204-111709119_111709116:-	chr6	111709116	111709204	-	ENSG00000009413	REV3L	FSVRTL	FSVTL	R	chr10:39526552-39526638_39526641:+	TRUE	0.46	4.4e-07	0	NA	NA	NA	0	NA	0.46	NA	NA	NA	NA	NA	0	NA	NA	NA
chr6:155123281-155124678_155124681:+	chr6	155123281	155124681	+	ENSG00000213079	RBM16	NKKLM	NKLM	K	chr17:3168139-3169327_3169330:+	TRUE	0.46	5.6e-14	0.86	0.86	0.96	1	0.71	0.86	0.84	0.91	1	1	0.97	0.77	0.54	1	0.85	0.76
chrX:17040394-17043182_17043185:+	chrX	17040394	17043185	+	ENSG00000169891	REPS2	KQQET	KQET	Q	chrX:158992729-158990601_158990598:-	FALSE	0.46	3.8e-07	NA	NA	0.32	NA	NA	NA	NA	0.46	0	NA	0.4	NA	0	NA	NA	0.23
chr10:33481209-33475419_33475416:-	chr10	33475416	33481209	-	ENSG00000099250	NRP1	HTAGDG	HTGDG	A	NA	NA	0.45	8e-23	0.053	0.013	0.083	0.02	0.074	0.019	0.17	0.45	0.056	0	0.059	0.012	0	0.035	0.034	NA
chr12:50794811-50821545_50821548:+	chr12	50794811	50821548	+	ENSG00000161813	LARP4	VEQVA	VEVA	Q	chr15:99803414-99815348_99815351:+	FALSE	0.45	1.6e-06	0.93	0.95	0.85	0.85	1	0.76	1	NA	0.55	NA	0.87	0.83	1	0.79	0.95	1
chr12:6657591-6657326_6657323:-	chr12	6657323	6657591	-	ENSG00000010295	IFFO1	GEQQE	GEQE	Q	chr6:125103180-125103425_125103428:+	TRUE	0.45	0.00066	0.49	0.74	0.68	0.75	0.65	0.57	0.93	0.69	0.48	0.87	0.82	0.52	0.69	0.7	0.79	0.7
chr15:59144164-59146681_59146684:+	chr15	59144164	59146684	+	ENSG00000128923	FAM63B	AQQGQ	AQGQ	Q	NA	NA	0.45	0.00027	0.55	NA	NA	NA	0.83	0.58	NA	NA	1	NA	0.91	0.6	NA	0.92	0.64	NA
chr16:30569054-30567431_30567428:-	chr16	30567428	30569054	-	ENSG00000169951	ZNF764	DPADSR	DPDSR	A	NA	NA	0.45	0.02	0.071	NA	NA	NA	NA	NA	NA	NA	0.45	0	0.29	NA	NA	NA	0	0
chr16:69395307-69391464_69391461:-	chr16	69391461	69395307	-	ENSG00000132604	TERF2	VQAAPD	VQAPD	A	NA	NA	0.45	9.4e-10	0.89	0.89	0.83	0.85	0.81	1	0.83	0.58	1	1	0.84	0.82	0.8	0.81	0.81	0.55
chr18:22804309-22775208_22775205:-	chr18	22775205	22804309	-	ENSG00000198795	ZNF521	DEKKT	DEKT	K	chr18:14002291-13975831_13975828:-	TRUE	0.45	0.0014	1	0.93	NA	1	NA	NA	1	NA	0.85	0.55	0.96	0.89	NA	1	0.81	NA
chr1:151171557-151196721_151196724:+	chr1	151171557	151196724	+	ENSG00000143398	PIP5K1A	SSAASG	SSASG	A	chr3:94910298-94886747_94886744:-	TRUE	0.45	9.3e-06	0	0.24	0.059	NA	NA	0.42	0.077	NA	0	NA	0.45	0.059	NA	NA	0.12	0.42
chr1:22211260-22211170_22211167:-	chr1	22211167	22211260	-	ENSG00000142798	HSPG2	QRAGPC	QRGPC	A	chr4:137068405-137068542_137068545:+	FALSE	0.45	9e-05	0.19	0.22	NA	0.28	0.44	0.24	NA	0.45	NA	NA	0.22	0.14	0	0.22	0.36	NA
chr1:47279278-47279581_47279584:+	chr1	47279278	47279584	+	ENSG00000142973	CYP4B1	GHSRDS	GHRDS	S	NA	NA	0.45	5.6e-06	0.55	NA	NA	0.85	0.88	0.67	0.84	NA	0.7	1	0.69	0.76	0.88	NA	0.71	NA
chr2:32289315-32312561_32312564:+	chr2	32289315	32312564	+	ENSG00000021574	SPAST	EKAGQK	EKGQK	A	chr17:74738785-74751290_74751293:+	TRUE	0.45	1.3e-09	NA	NA	0.77	NA	NA	NA	NA	NA	NA	NA	NA	NA	NA	NA	0.55	1
chr3:112993529-112996942_112996945:+	chr3	112993529	112996945	+	ENSG00000144857	BOC	RKQVT	RKVT	Q	chr16:44496365-44493088_44493085:-	TRUE	0.45	0.00018	0.74	0.85	NA	0.39	0.51	0.7	NA	NA	NA	0.62	0.58	0.43	0.82	0.53	0.64	NA
chr3:128749703-128751662_128751665:+	chr3	128749703	128751665	+	ENSG00000114654	CCDC48	DEAVDE	DEVDE	A	NA	NA	0.45	0.0011	NA	0.78	NA	NA	NA	NA	NA	NA	0.47	0.53	0.82	0.92	NA	NA	NA	NA
chr5:133909452-133914184_133914187:+	chr5	133909452	133914187	+	ENSG00000043143	PHF15	CRAGLS	CRGLS	A	NA	NA	0.45	1.3e-06	0.83	0.75	NA	NA	NA	NA	NA	NA	NA	NA	0.55	1	NA	NA	0.96	0.65
chr5:133912586-133914184_133914187:+	chr5	133912586	133914187	+	ENSG00000043143	PHF15	QLAGLS	QLGLS	A	NA	NA	0.45	0.0076	0.69	0.35	NA	0.69	0.5	NA	0.7	NA	NA	0.33	0.45	0.62	0.5	0.69	0.68	0.79
chr9:139327408-139327038_139327035:-	chr9	139327035	139327408	-	ENSG00000148384	INPP5E	FTSGDG	FTCDG	SGC	NA	NA	0.45	0.0034	NA	0.94	NA	0.55	NA	NA	NA	NA	1	1	0.63	NA	NA	NA	NA	NA
chr11:63276113-63276247_63276250:+	chr11	63276113	63276250	+	ENSG00000133317	LGALS12	AHSRFQ	AHRFQ	S	NA	NA	0.44	0.0042	0.4	NA	NA	0.44	NA	NA	NA	NA	0	NA	NA	NA	NA	NA	NA	0.28
chr14:105687985-105686467_105686464:-	chr14	105686464	105687985	-	ENSG00000185024	BRF1	DPKDAS	DPNAS	KDN	chr12:114203940-114202456_114202453:-	TRUE	0.44	8.9e-05	1	0.89	0.93	1	0.79	0.79	0.92	0.83	0.86	NA	0.77	0.56	1	0.71	0.69	1
chr17:35913217-35902532_35902529:-	chr17	35902529	35913217	-	ENSG00000006114	SYNRG	AAAGSG	AAGSG	A	NA	NA	0.44	0.019	NA	0.73	NA	NA	NA	NA	0.29	NA	NA	NA	0.38	0.43	NA	0.38	NA	0.43
chr18:13114250-13116373_13116376:+	chr18	13114250	13116376	+	ENSG00000101639	CEP192	IPDRQL	IPEQL	DRE	chr18:68038314-68040402_68040405:+	TRUE	0.44	0.0014	0.38	0.56	0.48	0.79	0.64	0.5	NA	NA	0.35	NA	0.4	0.5	NA	0.64	0.61	0.7
chr1:44458311-44459559_44459562:+	chr1	44458311	44459562	+	ENSG00000159214	CCDC24	GPSSGH	GPSGH	S	NA	NA	0.44	0.0004	NA	NA	0	NA	NA	NA	0.44	NA	NA	NA	0.28	NA	NA	0.21	NA	NA
chr1:91739269-91733412_91733409:-	chr1	91733409	91739269	-	ENSG00000162669	HFM1	DKEVLN	DKVLN	E	NA	NA	0.44	0.00075	NA	NA	NA	NA	NA	NA	NA	NA	NA	NA	0.89	NA	NA	0.84	0.45	NA
chr2:242650903-242651393_242651396:+	chr2	242650903	242651396	+	ENSG00000168395	ING5	LKKGRG	LKSRG	KGS	chr1:95709095-95709243_95709246:+	TRUE	0.44	2e-22	1	1	NA	1	NA	NA	NA	1	1	1	1	1	0.56	NA	1	1
chr2:97202567-97213139_97213142:+	chr2	97202567	97213142	+	ENSG00000196843	ARID5A	AMAAPV	AMAPV	A	NA	NA	0.44	1e-12	1	0.76	1	0.93	0.93	1	NA	NA	0.98	1	NA	0.97	0.56	NA	1	0.86
chr3:71102787-71101777_71101774:-	chr3	71101774	71102787	-	ENSG00000114861	FOXP1	QQQQL	QQQL	Q	chr6:98966522-98965507_98965504:-	TRUE	0.44	3e-07	0.67	0.94	0.56	NA	0.83	NA	NA	NA	0.65	0.97	0.92	0.92	1	0.91	0.89	0.88
chr3:88202621-88205171_88205174:+	chr3	88202621	88205174	+	ENSG00000179021	C3orf38	QQQVK	QQVK	Q	chr16:64768750-64766819_64766816:-	TRUE	0.44	3.7e-06	0.88	0.85	0.96	0.93	0.88	0.78	0.8	1	1	0.76	0.82	0.94	NA	0.71	0.97	0.56
chr3:9852393-9854627_9854630:+	chr3	9852393	9854630	+	ENSG00000214021	TTLL3	VKQKK	VKKK	Q	chr6:113343188-113344686_113344689:+	TRUE	0.44	5e-05	1	0.79	NA	NA	NA	NA	0.56	NA	NA	1	0.95	1	NA	1	NA	NA
chr4:99341295-99342406_99342409:+	chr4	99341295	99342409	+	ENSG00000138698	RAP1GDS1	AQAEAA	AQEAA	A	chr3:138619158-138618425_138618422:-	TRUE	0.44	1.4e-15	1	0.97	0.78	1	1	0.56	0.77	0.93	0.63	0.9	0.94	1	NA	0.96	1	0.88
chrX:109931837-109924877_109924874:-	chrX	109924874	109931837	-	ENSG00000101938	CHRDL1	CPEELP	CPELP	E	chrX:139734412-139728884_139728881:-	TRUE	0.44	1.2e-05	NA	1	NA	0.85	1	NA	NA	NA	0.88	1	NA	1	NA	0.56	1	NA
chrX:53246978-53246459_53246456:-	chrX	53246456	53246978	-	ENSG00000126012	KDM5C	LVQCN	LVCN	Q	chrX:148674739-148676580_148676583:+	TRUE	0.44	1.9e-06	0.89	0.78	0.89	0.63	0.68	0.75	0.79	0.5	0.87	0.77	0.91	0.94	0.77	0.82	0.83	0.85
chr10:105201732-105201967_105201970:+	chr10	105201732	105201970	+	ENSG00000148843	PDCD11	ATQIK	ATIK	Q	NA	NA	0.43	0.038	0.21	0.29	0.31	0.11	0.15	0	0.17	0.21	NA	0.43	0.22	0.33	0.12	0.21	0.17	0.38
chr10:8100804-8105956_8105959:+	chr10	8100804	8105959	+	ENSG00000107485	GATA3	STEGRE	STGRE	E	chr2:9796016-9790533_9790530:-	TRUE	0.43	0.0004	NA	NA	NA	0.56	NA	NA	0.68	NA	NA	0.37	NA	0.79	NA	NA	NA	0.39
chr11:34673352-34678455_34678458:+	chr11	34673352	34678458	+	ENSG00000135373	EHF	PVAESP	PVESP	A	chr2:103114042-103108377_103108374:-	TRUE	0.43	0.0045	NA	NA	NA	0.93	NA	NA	0.84	NA	0.78	NA	0.93	0.89	NA	0.5	0.86	NA
chr12:116440808-116435035_116435032:-	chr12	116435032	116440808	-	ENSG00000123066	MED13L	PPTVAD	PPIAD	TVI	chr5:119184067-119188324_119188327:+	TRUE	0.43	1.1e-05	0.91	0.83	0.81	0.74	0.88	0.88	0.95	0.9	0.57	0.87	0.86	1	1	0.77	0.9	0.89
chr17:2600013-2599832_2599829:-	chr17	2599829	2600013	-	ENSG00000132361	KIAA0664	GTADPR	GTDPR	A	chr11:74477108-74477286_74477289:+	TRUE	0.43	8.5e-06	0.64	0.69	0.57	0.43	0.83	0.64	0.7	0.6	0.77	NA	0.62	0.43	0.4	0.75	0.67	NA
chr17:45219595-45219391_45219388:-	chr17	45219388	45219595	-	ENSG00000004897	CDC27	AAEGLM	AAGLM	E	chr11:104382695-104382150_104382147:-	TRUE	0.43	0.00017	0.25	0.58	0.43	0.57	NA	0.6	NA	0.58	0.5	0.42	0.42	0.49	0.68	0.25	0.59	0.5
chr17:73570749-73570952_73570955:+	chr17	73570749	73570955	+	ENSG00000073350	LLGL2	GGAE*	GGE*	A	chr11:115716567-115716780_115716783:+	TRUE	0.43	0.0046	NA	0.4	NA	0.4	0.65	NA	0.71	0.74	0.78	0.71	0.47	0.36	NA	0.44	0.64	0.44
chr19:2339207-2339823_2339826:+	chr19	2339207	2339826	+	ENSG00000005206	AC004410.1	VKKRYM	VKKYM	R	chr10:80325839-80325922_80325925:+	TRUE	0.43	0.00031	0.98	0.78	0.87	0.96	0.97	0.57	1	0.96	0.9	0.96	0.85	0.94	NA	0.85	0.88	NA
chr19:2827741-2832301_2832304:+	chr19	2827741	2832304	+	ENSG00000172006	ZNF554	SLEALK	SLALK	E	NA	NA	0.43	0.001	NA	NA	0.94	NA	NA	NA	1	NA	NA	NA	NA	1	0.57	NA	NA	NA
chr19:46025839-46025976_46025979:+	chr19	46025839	46025979	+	ENSG00000125753	VASP	SKQEE	SKEE	Q	chr7:19846173-19846030_19846027:-	TRUE	0.43	0.0011	0.72	0.64	NA	0.94	0.71	0.79	0.68	0.67	0.74	0.85	0.81	0.82	0.51	0.7	0.92	0.8
chr1:109553538-109547340_109547337:-	chr1	109547337	109553538	-	ENSG00000085433	WDR47	PERSDT	PERDT	S	chr3:108422210-108426241_108426244:+	TRUE	0.43	1.5e-06	0.077	NA	0.41	0.083	0.059	0.43	0.27	NA	0.36	NA	0.28	0.19	NA	0.24	NA	0
chr1:114506143-114508752_114508755:+	chr1	114506143	114508755	+	ENSG00000163349	HIPK1	VLQAW	VLAW	Q	NA	NA	0.43	2.4e-08	1	1	0.87	0.65	NA	0.79	0.97	NA	0.67	0.75	0.73	0.98	0.57	0.81	0.95	0.93
chr1:202533675-202536906_202536909:+	chr1	202533675	202536909	+	ENSG00000077157	PPP1R12B	AQQKQ	AQKQ	Q	chr1:136672953-136670056_136670053:-	TRUE	0.43	5.9e-08	0.96	0.82	0.57	NA	0.57	0.75	NA	NA	0.67	0.74	0.75	0.86	1	0.77	0.82	0.74
chr1:33415170-33413967_33413964:-	chr1	33413964	33415170	-	ENSG00000116514	RNF19B	GPADDI	GPDDI	A	chr4:128749186-128750743_128750746:+	TRUE	0.43	4.5e-09	0.083	0.3	0.25	0.074	0.19	0.3	0.36	NA	0.21	0.4	0.21	0.076	0.5	0.25	0.2	0.16
chr22:36205827-36177793_36177790:-	chr22	36177790	36205827	-	ENSG00000100320	RBFOX2	LTQTE	LTTE	Q	chr15:76963147-76947497_76947494:-	TRUE	0.43	6.1e-08	0.5	0.098	0.46	0.067	0.18	0.32	0.26	0.42	0.35	0.41	0.28	0.29	0.18	0.32	0.42	NA
chr3:17549966-17470011_17470008:-	chr3	17470008	17549966	-	ENSG00000131374	TBC1D5	SGGDSN	SGDSN	G	chr17:51164399-51123999_51123996:-	TRUE	0.43	4.9e-36	1	1	1	0.92	1	0.97	NA	NA	0.57	1	1	1	1	1	1	1
chr6:12290926-12292574_12292577:+	chr6	12290926	12292577	+	ENSG00000078401	EDN1	ETAVLG	ETVLG	A	NA	NA	0.43	2.7e-05	0.87	0.87	NA	NA	NA	NA	0.57	NA	1	1	NA	NA	NA	0.94	NA	NA
chr8:144911450-144906569_144906566:-	chr8	144906566	144911450	-	ENSG00000179950	PUF60	ALQVN	ALVN	Q	chr15:75911280-75908132_75908129:-	TRUE	0.43	0.00016	0.95	0.82	0.87	0.73	0.76	0.83	0.79	0.76	0.86	NA	0.88	0.72	0.52	0.85	0.93	0.75
chr9:134526197-134525629_134525626:-	chr9	134525626	134526197	-	ENSG00000107263	RAPGEF1	NKEAT	NKAT	E	NA	NA	0.43	9.7e-27	1	1	NA	1	1	1	0.57	1	1	1	1	1	1	NA	1	1
chr9:136901154-136899951_136899948:-	chr9	136899948	136901154	-	ENSG00000169925	BRD3	PFSASG	PFSSG	A	NA	NA	0.43	4.6e-09	0.57	1	0.84	0.83	0.75	0.81	0.86	0.79	0.86	0.59	0.72	0.87	0.69	0.93	0.86	0.68
chrX:48780910-48780575_48780572:-	chrX	48780572	48780910	-	ENSG00000068308	OTUD5	AFAGLN	AFGLN	A	chrX:7451079-7451356_7451359:+	TRUE	0.43	2.1e-12	0	0.17	0.17	0.19	0.028	0.067	0.33	0.43	0.29	0.17	0.21	0.24	0.11	0.18	0.092	0.15
chr11:61135470-61136069_61136072:+	chr11	61135470	61136072	+	ENSG00000149483	TMEM138	RLAAVL	RLAVL	A	NA	NA	0.42	3.4e-22	1	0.95	1	0.94	1	0.86	1	0.98	0.92	1	0.97	1	1	0.58	1	1
chr12:14578407-14587271_14587274:+	chr12	14578407	14587274	+	ENSG00000171681	ATF7IP	SPAEVE	SPEVE	A	NA	NA	0.42	7.5e-11	0.71	0.79	0.81	0.74	0.77	0.72	0.75	0.95	1	0.75	0.58	0.64	0.61	0.74	0.69	0.94
chr12:50589613-50586347_50586344:-	chr12	50586344	50589613	-	ENSG00000050405	LIMA1	DSPGDS	DSRDS	PGR	NA	NA	0.42	4.6e-13	0.099	0.26	NA	0.13	0.42	0.11	0.25	NA	0.045	0	0.14	0.08	NA	0	0.27	0
chr13:113530255-113536127_113536130:+	chr13	113530255	113536130	+	ENSG00000068650	ATP11A	VQQNG	VQNG	Q	NA	NA	0.42	0.018	0.4	NA	NA	NA	0.15	NA	NA	NA	0.34	NA	0.57	NA	NA	0.33	NA	0.38
chr14:36769991-36768396_36768393:-	chr14	36768393	36769991	-	ENSG00000151332	MBIP	PQQNY	PQNY	Q	chr12:57431216-57429786_57429783:-	TRUE	0.42	1.3e-15	1	0.97	0.58	0.69	0.95	0.82	0.91	0.78	0.86	1	0.92	0.75	1	0.97	0.82	0.82
chr15:72543548-72543298_72543295:-	chr15	72543295	72543548	-	ENSG00000137817	PARP6	SRQLK	SRLK	Q	chr9:59487619-59487844_59487847:+	TRUE	0.42	7.1e-07	0.082	0.44	0.32	0.25	0.47	0.34	0.4	0.12	0.29	0.11	0.3	0.51	0.28	0.24	0.31	0.3
chr16:28997537-28997703_28997706:+	chr16	28997537	28997706	+	ENSG00000213658	LAT	PIPRSP	PIPSP	R	chr7:133512009-133511877_133511874:-	FALSE	0.42	3.7e-05	NA	0.45	NA	NA	NA	NA	NA	NA	0.64	0.87	NA	NA	NA	NA	NA	0.75
chr17:18137489-18137587_18137590:+	chr17	18137489	18137590	+	ENSG00000131899	LLGL1	NQQLE	NQLE	Q	chr11:60519857-60519940_60519943:+	TRUE	0.42	0.0004	1	NA	0.83	NA	NA	NA	1	NA	NA	0.58	0.97	0.89	1	0.83	NA	1
chr19:1615685-1612432_1612429:-	chr19	1612429	1615685	-	ENSG00000071564	TCF3	RTSSTD	RTSTD	S	chr10:79875950-79873369_79873366:-	FALSE	0.42	0.063	0.58	0.96	NA	0.7	0.94	NA	0.8	NA	0.62	0.76	0.77	0.89	NA	0.75	1	0.85
chr1:231056256-231052048_231052045:-	chr1	231052045	231056256	-	ENSG00000143643	TTC13	MKQFN	MKFN	Q	chr8:127202902-127200350_127200347:-	TRUE	0.42	7.2e-09	0.94	0.58	0.75	0.85	1	0.82	0.81	NA	1	0.75	0.65	NA	NA	0.8	0.59	0.88
chr2:33759467-33764161_33764164:+	chr2	33759467	33764164	+	ENSG00000152689	RASGRP3	KSQPT	KSPT	Q	NA	NA	0.42	0.00016	0.84	0.92	0.82	NA	1	0.95	NA	0.8	0.58	0.77	NA	NA	1	NA	NA	1
chr2:8953367-8952626_8952623:-	chr2	8952623	8953367	-	ENSG00000134313	KIDINS220	GLQYS	GLYS	Q	chr12:25674701-25675538_25675541:+	TRUE	0.42	0.016	0.23	0.27	0.22	0.2	0.27	0.4	0.4	0	0.38	0	0.37	0.24	0.42	0.33	0.3	0.23
chr3:129155286-129152979_129152976:-	chr3	129152976	129155286	-	ENSG00000129071	MBD4	FQEDTI	FQDTI	E	chr6:115798924-115795635_115795632:-	TRUE	0.42	2e-13	1	0.82	NA	1	1	1	1	NA	NA	1	1	1	NA	1	0.58	NA
chr3:129233397-129234331_129234334:+	chr3	129233397	129234334	+	ENSG00000163913	IFT122	SEELV	SELV	E	chr6:115873449-115873894_115873897:+	FALSE	0.42	8.6e-19	1	1	1	NA	1	1	1	1	1	1	1	1	0.58	0.97	1	NA
chr3:33686249-33673866_33673863:-	chr3	33673863	33686249	-	ENSG00000163539	CLASP2	VGAGAS	VGGAS	A	NA	NA	0.42	4.6e-08	NA	NA	0.33	NA	0.12	0.3	0	NA	NA	NA	0.29	0.12	0	0.42	NA	0
chr3:57651850-57649443_57649440:-	chr3	57649440	57651850	-	ENSG00000174839	FAM116A	LKKDP	LKDP	K	NA	NA	0.42	1.5e-07	0.96	1	NA	0.92	0.67	0.87	0.58	NA	0.58	1	0.64	0.69	NA	0.8	0.92	1
chr5:167891967-167894845_167894848:+	chr5	167891967	167894848	+	ENSG00000113645	WWC1	KRQMD	KRMD	Q	NA	NA	0.42	7.1e-05	NA	NA	0.58	0.81	NA	NA	0.39	0.75	0.72	NA	0.69	0.64	NA	NA	0.6	NA
chr7:114562691-114562982_114562985:+	chr7	114562691	114562985	+	ENSG00000135272	MDFIC	CGEAVS	CGAVS	E	NA	NA	0.42	0.00074	1	NA	NA	1	NA	0.93	0.75	0.9	0.58	0.95	NA	0.94	NA	NA	0.95	NA
chr7:156743418-156745165_156745168:+	chr7	156743418	156745168	+	ENSG00000146909	NOM1	DKQSL	DKSL	Q	chr5:29762183-29762470_29762473:+	FALSE	0.42	8.9e-15	0	0	0.067	0.043	0	0	0	0	0	NA	0.034	0	0	0.031	0.036	0.42
chr9:111855755-111853435_111853432:-	chr9	111853432	111855755	-	ENSG00000106771	C9orf5	PAEAVD	PAAVD	E	NA	NA	0.42	3.9e-05	0.89	0.89	0.81	0.91	0.72	0.88	0.91	1	1	0.9	0.89	0.95	NA	0.91	0.74	0.58
chr9:96428342-96429359_96429362:+	chr9	96428342	96429362	+	ENSG00000197724	PHF2	YKQSD	YKSD	Q	NA	NA	0.42	0.00037	0.67	0.8	0.91	0.58	NA	0.85	0.82	NA	0.7	0.92	0.91	0.91	1	0.88	0.81	1
chrX:153048706-153049207_153049210:+	chrX	153048706	153049210	+	ENSG00000184343	SRPK3	VLQTG	VLTG	Q	chrX:71021825-71022306_71022309:+	TRUE	0.42	0.31	NA	NA	NA	NA	NA	0.36	NA	NA	NA	NA	NA	0.18	0.35	NA	0.6	NA
chr11:605300-605605_605608:+	chr11	605300	605608	+	ENSG00000070047	PHRF1	FDSSEE	FDSEE	S	NA	NA	0.41	5.9e-05	1	0.81	NA	1	NA	1	1	NA	NA	1	0.87	0.78	1	0.59	1	0.86
chr11:6503082-6503275_6503278:+	chr11	6503082	6503278	+	ENSG00000132286	FXC1	EEEAC	EEAC	E	chr7:112789371-112789542_112789545:+	FALSE	0.41	4.3e-12	0.61	1	0.59	0.67	NA	0.89	1	1	0.81	1	1	0.93	NA	1	0.86	1
chr12:123825535-123821038_123821035:-	chr12	123821035	123825535	-	ENSG00000139697	SBNO1	TMKVP	TMVP	K	chr5:124858486-124857196_124857193:-	TRUE	0.41	7.2e-15	1	1	0.59	1	NA	1	NA	NA	NA	1	1	0.88	1	0.98	0.98	0.98
chr13:115002174-115002274_115002277:+	chr13	115002174	115002277	+	ENSG00000130177	CDC16	SREEPQ	SREPQ	E	NA	NA	0.41	1.5e-12	1	1	0.87	0.98	0.59	0.91	0.98	0.93	0.91	0.82	0.97	0.82	0.82	0.9	1	0.74
chr15:83677300-83673724_83673721:-	chr15	83673721	83677300	-	ENSG00000169609	C15orf40	DKKLR	DKLR	K	NA	NA	0.41	5.8e-07	NA	NA	NA	NA	NA	NA	NA	NA	NA	NA	NA	NA	0.59	1	1	1
chr15:89011013-89011139_89011142:+	chr15	89011013	89011142	+	ENSG00000181991	MRPS11	TAGRVV	TAGVV	R	NA	NA	0.41	0.012	0.8	0.81	0.74	0.86	0.77	0.83	0.88	0.91	NA	0.65	0.73	0.88	0.5	0.74	0.85	0.81
chr18:43458341-43456307_43456304:-	chr18	43456304	43458341	-	ENSG00000152223	KIAA1632	NESSQQ	NESQQ	S	chr18:78214463-78215954_78215957:+	FALSE	0.41	1.1e-08	0.85	NA	NA	1	1	0.95	1	NA	NA	NA	0.9	1	1	0.86	0.59	1
chr19:19609531-19611927_19611930:+	chr19	19609531	19611930	+	ENSG00000167491	GATAD2A	TQAGRM	TQGRM	A	chr8:72438418-72437123_72437120:-	TRUE	0.41	7.4e-07	0.95	0.96	0.93	1	1	1	0.86	1	0.96	1	0.96	0.83	0.59	0.92	0.96	1
chr19:37838774-37853008_37853011:+	chr19	37838774	37853011	+	ENSG00000181666	HKR1	CPAESK	CPESK	A	NA	NA	0.41	0.00067	0.19	0.21	0.15	0.19	0.12	0.22	0.24	NA	0	0.2	0.36	0.41	NA	0.26	0.21	0
chr19:41183137-41179554_41179551:-	chr19	41179551	41183137	-	ENSG00000105245	NUMBL	KKAEAA	KKEAA	A	NA	NA	0.41	0.032	0.78	0.94	0.68	0.81	0.6	NA	NA	NA	0.9	1	0.61	0.8	NA	0.59	0.59	NA
chr19:4501329-4501923_4501926:+	chr19	4501329	4501926	+	ENSG00000167674	AC011498.1	LHDSVR	LHDVR	S	chr17:56239408-56239768_56239771:+	TRUE	0.41	0.059	0.73	0.73	0.67	0.75	0.59	0.5	0.54	0.54	0.91	0.8	0.68	0.7	0.72	0.68	0.72	0.81
chr1:26786635-26795383_26795386:+	chr1	26786635	26795386	+	ENSG00000117682	DHDDS	LQQKA	LQKA	Q	chr4:133536039-133527171_133527168:-	TRUE	0.41	0.0027	0.26	0.35	0.27	0.3	0.17	0.22	0.24	0.091	NA	0.25	0.28	0.14	NA	0.32	0.25	0.5
chr2:26174658-26152932_26152929:-	chr2	26152929	26174658	-	ENSG00000084731	KIF3C	AGVSSS	AGVSS	S	NA	NA	0.41	0.0064	0.77	NA	0.83	NA	0.95	NA	NA	NA	NA	0.85	0.89	0.74	NA	0.54	0.85	NA
chr5:158250184-158223486_158223483:-	chr5	158223483	158250184	-	ENSG00000164330	EBF1	EHAATP	EHATP	A	chr11:44697457-44721406_44721409:+	TRUE	0.41	4.9e-06	0.48	0.26	NA	0.23	NA	0.33	NA	NA	0.52	0.22	0.2	0.31	0.61	0.31	0.26	NA
chr5:70835476-70837281_70837284:+	chr5	70835476	70837284	+	ENSG00000145734	BDP1	GDVGVC	GDGVC	V	chr13:100813714-100812240_100812237:-	FALSE	0.41	0.00015	0.59	NA	1	NA	NA	1	NA	NA	NA	NA	0.89	1	1	1	1	0.89
chr10:103916831-103916943_103916946:+	chr10	103916831	103916946	+	ENSG00000166197	NOLC1	WLNRSA	WLKSA	NRK	chr19:46153248-46153363_46153366:+	FALSE	0.4	0.026	0.51	0.43	0.56	NA	0.29	0.57	0.67	0.51	0.5	0.57	0.49	0.64	0.56	0.52	0.69	0.57
chr11:118359475-118360507_118360510:+	chr11	118359475	118360510	+	ENSG00000118058	MLL	TKQLL	TKLL	Q	chr9:44644634-44644322_44644319:-	TRUE	0.4	8.9e-11	1	1	0.96	NA	1	0.82	NA	NA	0.6	1	1	1	NA	1	1	1
chr11:126126747-126131320_126131323:+	chr11	126126747	126131323	+	ENSG00000197798	FAM118B	TSAGMV	TSGMV	A	chr9:35028965-35025573_35025570:-	TRUE	0.4	0.00013	0.71	0.82	0.54	0.68	0.82	0.65	0.7	0.64	0.6	0.75	0.64	0.55	0.92	0.52	0.64	0.8
chr11:61666786-61665832_61665829:-	chr11	61665829	61666786	-	ENSG00000167994	RAB3IL1	QDAEPM	QDEPM	A	NA	NA	0.4	0.01	0.83	0.83	NA	0.9	0.93	0.6	1	NA	NA	0.95	0.88	0.83	1	0.77	1	NA
chr12:69653977-69656150_69656153:+	chr12	69653977	69656153	+	ENSG00000111605	CPSF6	GSRRRE	GSRRE	R	chr10:116796049-116793183_116793180:-	TRUE	0.4	6.3e-14	0.17	0.47	0.21	0.4	0.23	0.2	0.17	0.14	0.32	0.16	0.36	0.23	0.27	0.33	0.19	0.073
chr16:30515585-30516565_30516568:+	chr16	30515585	30516568	+	ENSG00000005844	ITGAL	RAQGK	RAGK	Q	NA	NA	0.4	5.9e-05	NA	0.46	NA	0.47	NA	NA	NA	NA	0.17	0.5	0.1	NA	NA	NA	NA	0.38
chr1:150990380-150991033_150991036:+	chr1	150990380	150991036	+	ENSG00000143363	PRUNE	AKKVH	AKVH	K	NA	NA	0.4	0.019	NA	NA	NA	NA	NA	1	1	NA	NA	NA	NA	1	NA	NA	0.6	NA
chr1:169563930-169562962_169562959:-	chr1	169562959	169563930	-	ENSG00000174175	SELP	CQAGPL	CQGPL	A	chr1:166074210-166075026_166075029:+	FALSE	0.4	1.4e-12	1	0.97	NA	1	1	1	1	NA	1	NA	1	1	1	1	NA	0.6
chr1:25783322-25784882_25784885:+	chr1	25783322	25784885	+	ENSG00000204178	TMEM57	EEAAKG	EEAKG	A	chr4:134386464-134384423_134384420:-	FALSE	0.4	4.9e-39	1	1	1	0.6	1	1	1	1	1	1	0.95	1	1	1	1	1
chr1:6688751-6690348_6690351:+	chr1	6688751	6690351	+	ENSG00000041988	THAP3	TQQVR	TQVR	Q	NA	NA	0.4	5.9e-10	1	1	NA	0.81	0.8	1	0.6	1	1	0.81	0.75	0.81	1	0.98	0.96	1
chr2:233986967-233990455_233990458:+	chr2	233986967	233990458	+	ENSG00000168918	INPP5D	DTVESV	DTESV	V	chr1:89562112-89564464_89564467:+	TRUE	0.4	0.065	0.6	0.73	0.86	0.82	NA	NA	NA	1	0.73	0.68	NA	NA	NA	NA	1	0.65
chr3:48505280-48505440_48505443:+	chr3	48505280	48505443	+	ENSG00000164053	ATRIP	HSEGCL	HSGCL	E	chr9:108964046-108963715_108963712:-	TRUE	0.4	6.6e-07	NA	1	NA	NA	NA	NA	0.6	NA	1	1	NA	0.88	1	1	1	1
chr4:113568283-113568355_113568358:+	chr4	113568283	113568358	+	ENSG00000174720	LARP7	VVEEKK	VVEKK	E	NA	NA	0.4	3.3e-30	1	1	0.81	1	0.67	0.98	1	1	0.87	0.6	1	0.94	NA	1	1	1
chr7:128865280-129019479_129019482:+	chr7	128865280	129019482	+	ENSG00000158467	AHCYL2	KKQIQ	KKIQ	Q	chr6:29718906-29813140_29813143:+	TRUE	0.4	0.0057	NA	NA	0.27	NA	NA	NA	NA	NA	NA	NA	NA	NA	0	NA	0.19	0.4
chrX:110002889-109964758_109964755:-	chrX	109964755	110002889	-	ENSG00000101938	CHRDL1	CPEDSL	CPDSL	E	chrX:139800440-139762610_139762607:-	TRUE	0.4	8.5e-08	0.73	0.89	0.95	0.83	0.77	0.83	1	NA	0.87	0.6	0.75	0.87	NA	0.66	0.82	NA
chr12:4721884-4722678_4722681:+	chr12	4721884	4722681	+	ENSG00000010219	DYRK4	RKADEI	RKDEI	A	NA	NA	0.39	1.8e-10	0.83	0.87	0.79	0.61	0.59	0.54	0.64	0.52	0.49	0.48	0.67	0.67	0.78	0.71	0.65	0.74
chr15:40752095-40754111_40754114:+	chr15	40752095	40754114	+	ENSG00000140320	BAHD1	AAEGCR	AAGCR	E	chr2:118743045-118744869_118744872:+	TRUE	0.39	0.026	0.5	NA	NA	NA	NA	0.64	0.88	0.67	NA	NA	0.7	0.68	0.84	0.89	0.76	0.82
chr17:16040625-16029523_16029520:-	chr17	16029520	16040625	-	ENSG00000141027	NCOR1	NQQQI	NQQI	Q	chr11:62203193-62198347_62198344:-	TRUE	0.39	8e-08	0.46	0.5	0.58	0.45	0.47	0.59	0.43	0.43	0.36	0.68	0.61	0.54	0.46	0.57	0.38	0.29
chr17:37619370-37627132_37627135:+	chr17	37619370	37627135	+	ENSG00000167258	CDK12	LPSRKS	LPRKS	S	chr11:98065724-98071675_98071678:+	TRUE	0.39	0.00093	1	1	1	0.61	0.83	NA	1	NA	NA	0.7	0.9	0.63	NA	0.66	0.69	0.82
chr17:3831957-3828735_3828732:-	chr17	3828732	3831957	-	ENSG00000074370	ATP2A3	MHEEMS	MHEMS	E	NA	NA	0.39	1.4e-05	NA	0.85	NA	0.83	1	NA	NA	NA	0.71	0.84	0.64	0.79	NA	0.73	0.61	0.82
chr17:74394336-74393972_74393969:-	chr17	74393969	74394336	-	ENSG00000175931	UBE2O	DEQPS	DEPS	Q	NA	NA	0.39	4e-09	0.091	NA	0.043	NA	NA	0	NA	NA	0.067	0	0	0	0.39	0.05	0.13	0.14
chr19:4516629-4513716_4513713:-	chr19	4513713	4516629	-	ENSG00000167676	PLIN4	EKQMV	EKMV	Q	NA	NA	0.39	9.5e-05	0.2	NA	NA	0.27	0	0.38	NA	0.1	NA	NA	NA	0.059	0.39	NA	0.24	NA
chr1:172571927-172577887_172577890:+	chr1	172571927	172577890	+	ENSG00000094975	C1orf9	KEVDPN	KEDPN	V	chr1:163757788-163750581_163750578:-	TRUE	0.39	2.3e-18	1	0.89	0.92	0.61	NA	1	1	NA	1	1	1	0.95	NA	0.97	1	1
chr20:39802651-39802764_39802767:+	chr20	39802651	39802767	+	ENSG00000124181	PLCG1	AKQEN	AKEN	Q	NA	NA	0.39	1.2e-06	0.53	0.72	0.48	0.82	0.6	0.87	0.67	NA	0.55	0.65	0.86	0.75	0.55	0.66	0.71	0.69
chr20:61490716-61488990_61488987:-	chr20	61488987	61490716	-	ENSG00000101190	TCFL5	VGEAAL	VGAAL	E	chr2:180375006-180373352_180373349:-	FALSE	0.39	2.6e-05	0.68	1	0.84	0.92	0.82	1	0.69	0.61	NA	1	0.78	1	NA	0.77	0.62	0.69
chr22:33327375-33265112_33265109:-	chr22	33265109	33327375	-	ENSG00000185666	SYN3	VVSRSF	VVRSF	S	NA	NA	0.39	0.023	NA	NA	0.61	NA	NA	NA	NA	NA	NA	NA	NA	NA	NA	1	NA	NA
chr2:131890564-131897740_131897743:+	chr2	131890564	131897743	+	ENSG00000115762	PLEKHB2	PEQAY	PEAY	Q	NA	NA	0.39	9.4e-05	1	0.87	0.79	0.89	0.92	0.94	0.7	0.86	0.78	0.92	0.67	0.9	0.61	0.89	0.9	0.84
chr3:179399791-179408029_179408032:+	chr3	179399791	179408032	+	ENSG00000058056	USP13	REKVR	REVR	K	chr3:32736883-32746732_32746735:+	TRUE	0.39	9.4e-28	1	NA	NA	0.93	1	0.94	NA	NA	1	NA	1	NA	1	1	0.98	0.61
chr6:144775005-144779906_144779909:+	chr6	144775005	144779909	+	ENSG00000152818	UTRN	GKEGLP	GKGLP	E	chr10:12439816-12434172_12434169:-	TRUE	0.39	2.6e-09	0.94	0.89	1	0.94	1	0.95	1	NA	1	1	0.76	1	0.61	NA	1	1
chr6:25108804-25106757_25106754:-	chr6	25106754	25108804	-	ENSG00000168405	CMAH	FTAEET	FTEET	A	NA	NA	0.39	0.085	NA	NA	NA	1	NA	NA	NA	NA	0.61	NA	NA	0.78	NA	NA	NA	NA
chr7:152055672-152027827_152027824:-	chr7	152027824	152055672	-	ENSG00000055609	MLL3	ETAEIK	ETEIK	A	chr5:24949638-24920844_24920841:-	TRUE	0.39	0.0011	0.08	0.38	0.36	NA	NA	0	NA	NA	NA	NA	0.33	0.39	NA	0.27	0	0.25
chr9:72333566-72333484_72333481:-	chr9	72333481	72333566	-	ENSG00000188647	PTAR1	LNAGSQ	LNGSQ	A	NA	NA	0.39	1.7e-07	NA	NA	NA	0.89	NA	NA	NA	NA	NA	NA	NA	NA	0.5	0.77	NA	NA
chr9:82264773-82267505_82267508:+	chr9	82264773	82267508	+	ENSG00000106829	TLE4	LKQQQ	LKQQ	Q	NA	NA	0.39	0.2	NA	0.54	0.93	NA	NA	NA	NA	NA	NA	NA	NA	NA	NA	0.65	NA	NA
chr12:95868106-95869847_95869850:+	chr12	95868106	95869850	+	ENSG00000111142	METAP2	SAAGEQ	SAGEQ	A	chr10:93352283-93349846_93349843:-	FALSE	0.38	3.9e-14	0.79	0.66	0.88	0.8	0.88	0.81	0.72	0.91	0.59	0.81	0.79	0.75	0.93	0.74	0.92	0.98
chr13:53030742-53035031_53035034:+	chr13	53030742	53035034	+	ENSG00000136108	CKAP2	LSSSRD	LSSRD	S	NA	NA	0.38	0.0027	NA	NA	0.33	NA	NA	0.17	0	NA	NA	NA	NA	NA	NA	0.34	NA	0.38
chr14:23299149-23299259_23299262:+	chr14	23299149	23299262	+	ENSG00000172590	MRPL52	LFTGVR	LFSVR	TGS	NA	NA	0.38	0.0027	0.69	0.68	0.47	0.78	0.67	0.42	0.75	0.8	0.54	0.63	0.61	0.62	0.59	0.62	0.7	0.72
chr14:75421871-75420649_75420646:-	chr14	75420646	75421871	-	ENSG00000119630	PGF	PQQWA	PQWA	Q	NA	NA	0.38	0.034	0.89	0.62	NA	NA	NA	NA	NA	NA	1	0.94	NA	NA	NA	NA	NA	NA
chr16:11991697-11990642_11990639:-	chr16	11990639	11991697	-	ENSG00000103342	GSPT1	PIVENG	PIENG	V	chr16:11240759-11239192_11239189:-	FALSE	0.38	2.3e-09	0.9	0.85	0.58	0.95	0.84	0.85	0.94	0.96	0.73	0.7	0.9	0.91	0.85	0.9	0.87	0.8
chr16:55363223-55364210_55364213:+	chr16	55363223	55364213	+	ENSG00000159387	IRX6	AEAG*	AEG*	A	chr8:95202716-95203545_95203548:+	FALSE	0.38	7.9e-06	NA	NA	NA	0.78	0.7	0.4	NA	NA	NA	NA	NA	NA	NA	NA	NA	NA
chr17:77925249-77924377_77924374:-	chr17	77924374	77925249	-	ENSG00000167291	TBC1D16	DQQVA	DQVA	Q	chr11:119019054-119018124_119018121:-	TRUE	0.38	0.46	0.72	0.45	0.71	0.69	0.73	NA	0.67	NA	NA	0.69	0.7	0.83	NA	NA	0.66	NA
chr18:32428347-32431795_32431798:+	chr18	32428347	32431798	+	ENSG00000134769	DTNA	SSQPP	SSPP	Q	chr18:23779975-23780468_23780471:+	FALSE	0.38	1.8e-12	1	NA	0.97	1	1	0.97	1	NA	1	NA	NA	0.93	0.62	0.81	1	NA
chr19:13059973-13060089_13060092:+	chr19	13059973	13060092	+	ENSG00000179262	RAD23A	EAAGEN	EAGEN	A	chr8:87361588-87361492_87361489:-	TRUE	0.38	1.5e-17	0.41	0.61	0.44	0.52	0.38	0.41	0.47	0.63	0.25	0.35	0.52	0.32	0.42	0.52	0.41	0.47
chr19:17313112-17313651_17313654:+	chr19	17313112	17313654	+	ENSG00000099331	MYO9B	VKQSK	VKSK	Q	chr8:73878034-73878413_73878416:+	TRUE	0.38	9e-07	0.38	0.7	0.38	0.32	0.4	0.33	0.43	0.63	0.57	0.41	0.55	0.55	NA	0.44	0.33	0.61
chr19:54609318-54609660_54609663:+	chr19	54609318	54609663	+	ENSG00000170906	NDUFA3	YPVEAG	YPEAG	V	NA	NA	0.38	1.5e-07	NA	NA	NA	NA	NA	NA	0.82	0.82	1	NA	NA	0.62	1	NA	0.7	1
chr19:54946864-54947268_54947271:+	chr19	54946864	54947271	+	ENSG00000167614	TTYH1	PPSRNP	PPRNP	S	NA	NA	0.38	0.019	NA	NA	0.071	NA	0.38	NA	NA	NA	NA	NA	0	NA	NA	0.11	NA	NA
chr19:55176300-55176581_55176584:+	chr19	55176300	55176584	+	ENSG00000186818	LILRB4	TAAGPE	TAGPE	A	NA	NA	0.38	0.0035	0.71	0.79	NA	0.54	NA	NA	0.47	NA	0.41	NA	NA	NA	NA	NA	NA	0.44
chr1:184680857-184679684_184679681:-	chr1	184679681	184680857	-	ENSG00000116406	EDEM3	IRVREE	IRVEE	R	chr1:153651949-153652977_153652980:+	TRUE	0.38	1.7e-10	0.073	0	0.38	0.25	0.034	0.26	0.098	0.38	0	NA	0	0	0.27	0.18	0.12	0.051
chr2:219266435-219266834_219266837:+	chr2	219266435	219266837	+	ENSG00000144579	CTDSP1	PKQTP	PKTP	Q	NA	NA	0.38	1.3e-05	0.48	0.51	0.29	0.31	0.33	0.33	0.39	0.63	0.24	0.35	0.44	0.31	0.32	0.29	0.49	0.4
chr2:48066558-48066142_48066139:-	chr2	48066139	48066558	-	ENSG00000138081	FBXO11	LSAAPA	LSAPA	A	chr17:88414739-88413890_88413887:-	TRUE	0.38	8e-23	1	0.8	0.92	1	1	0.98	0.83	1	0.92	0.62	1	0.89	0.88	0.91	1	1
chr3:113331041-113334944_113334947:+	chr3	113331041	113334947	+	ENSG00000072858	SIDT1	KIADLG	KIDLG	A	NA	NA	0.38	0.048	NA	0	NA	NA	NA	NA	NA	NA	NA	NA	NA	NA	NA	NA	NA	0.38
chr3:134078125-134077561_134077558:-	chr3	134077558	134078125	-	ENSG00000114019	AMOTL2	TTADRA	TTDRA	A	NA	NA	0.38	5.1e-05	0.83	0.92	0.83	0.88	0.62	0.67	1	NA	0.88	0.7	0.8	0.95	1	0.68	0.98	NA
chr3:97669630-97668859_97668856:-	chr3	97668856	97669630	-	ENSG00000170854	MINA	LLQVE	LLVE	Q	NA	NA	0.38	0.00039	0.66	0.93	0.76	0.87	0.82	0.69	0.7	0.8	0.69	0.88	0.71	0.86	0.71	0.55	0.77	0.69
chr4:154543001-154544050_154544053:+	chr4	154543001	154544053	+	ENSG00000121210	KIAA0922	EAEGYY	EAGYY	E	NA	NA	0.38	7.9e-09	0.94	0.86	0.62	0.96	NA	0.78	0.79	0.95	1	0.93	0.81	1	1	0.95	0.78	0.89
chr5:158250208-158223486_158223483:-	chr5	158223483	158250208	-	ENSG00000164330	EBF1	SEAATP	SEATP	A	chr11:44697433-44721406_44721409:+	TRUE	0.38	0.013	0.38	NA	NA	0.26	NA	NA	NA	NA	NA	0	NA	0.23	NA	NA	NA	NA
chr5:65470869-65473342_65473345:+	chr5	65470869	65473345	+	ENSG00000153914	SREK1	PRSRNK	PRRNK	S	NA	NA	0.38	1.3e-05	0.82	0.86	0.75	0.8	0.88	0.9	0.82	0.62	0.82	0.87	0.9	0.8	1	0.81	0.84	1
chr6:127804058-127797613_127797610:-	chr6	127797610	127804058	-	ENSG00000214338	C6orf174	TEEDN	TEDN	E	NA	NA	0.38	2.9e-09	NA	NA	1	NA	0.62	NA	NA	NA	NA	NA	NA	NA	NA	NA	NA	NA
chr6:35254176-35255423_35255426:+	chr6	35254176	35255426	+	ENSG00000065029	ZNF76	PREGYD	PRGYD	E	NA	NA	0.38	1.2e-14	0.62	1	0.94	1	NA	0.94	1	1	1	1	1	1	1	1	1	0.89
chr7:148949886-148950650_148950653:+	chr7	148949886	148950653	+	ENSG00000170260	ZNF212	HPAGGV	HPGGV	A	chr6:47879129-47880710_47880713:+	TRUE	0.38	2.4e-06	0.75	0.67	1	1	NA	NA	1	NA	NA	0.62	0.85	1	1	0.81	0.92	1
chr7:2969626-2968332_2968329:-	chr7	2968329	2969626	-	ENSG00000198286	CARD11	KMQPP	KMPP	Q	NA	NA	0.38	0.019	NA	0.82	NA	NA	NA	NA	NA	NA	NA	0.81	NA	1	NA	NA	NA	0.62
chr9:127619690-127619778_127619781:+	chr9	127619690	127619781	+	ENSG00000136918	WDR38	LKQGV	LKGV	Q	NA	NA	0.38	0.2	NA	NA	NA	NA	NA	NA	NA	NA	0.53	NA	0.67	NA	NA	0.29	NA	NA
chrX:17080655-17086525_17086528:+	chrX	17080655	17086528	+	ENSG00000169891	REPS2	MEKTS	METS	K	chrX:158956261-158952283_158952280:-	TRUE	0.38	3.1e-06	0.77	NA	0.96	NA	NA	1	0.62	0.63	0.81	1	NA	1	NA	1	NA	0.86
chrX:48759319-48760009_48760012:+	chrX	48759319	48760012	+	ENSG00000102103	PQBP1	NAAVSR	NAVSR	A	NA	NA	0.38	0.00057	NA	0.62	0.9	1	NA	NA	NA	NA	NA	NA	1	NA	NA	NA	NA	NA
chrX:48759661-48760009_48760012:+	chrX	48759661	48760012	+	ENSG00000102103	PQBP1	DKQ*	DK*	Q	NA	NA	0.38	0.025	NA	0.62	NA	NA	NA	NA	NA	NA	NA	NA	NA	NA	NA	NA	1	NA
chr11:47399860-47397283_47397280:-	chr11	47397280	47399860	-	ENSG00000066336	SPI1	PPQPS	PPPS	Q	NA	NA	0.37	1.5e-08	0.41	0.4	0.42	0.38	0.05	0.19	0.16	0.21	0.22	0.29	0.19	0.15	NA	0.38	0.32	0.27
chr12:109509515-109510110_109510113:+	chr12	109509515	109510113	+	ENSG00000135093	USP30	LEQQS	LEQS	Q	chr5:114561224-114561878_114561881:+	TRUE	0.37	1.2e-08	0.93	1	0.9	0.84	1	1	1	1	NA	NA	0.9	NA	1	0.98	1	0.63
chr12:133294384-133294573_133294576:+	chr12	133294384	133294576	+	ENSG00000176894	PGAM5	AVQYY	AVYY	Q	chr5:110694759-110694664_110694661:-	TRUE	0.37	0.0089	0.51	0.61	0.43	0.48	0.35	0.69	0.47	0.71	0.48	0.68	0.57	0.57	0.55	0.72	0.68	0.53
chr12:57939811-57929628_57929625:-	chr12	57929625	57939811	-	ENSG00000175203	DCTN2	DAEEL	DAEL	E	chr10:126704538-126711770_126711773:+	TRUE	0.37	1.3e-27	0.93	1	0.63	0.95	0.99	0.96	0.99	0.98	0.96	1	0.94	0.95	0.82	0.96	0.89	0.97
chr1:101343032-101342420_101342417:-	chr1	101342417	101343032	-	ENSG00000162694	EXTL2	TNAVLM	TNVLM	A	NA	NA	0.37	9.8e-25	NA	1	0.95	1	1	0.91	1	NA	1	NA	0.98	1	NA	1	1	0.63
chr1:101458193-101456187_101456184:-	chr1	101456184	101458193	-	ENSG00000117543	DPH5	EPAVTE	EPVTE	A	NA	NA	0.37	1e-11	0.79	1	0.74	1	1	0.92	1	1	0.63	1	0.95	0.88	NA	0.93	1	0.88
chr2:218678408-218678030_218678027:-	chr2	218678027	218678408	-	ENSG00000079308	TNS1	KKGDMT	KKDMT	G	chr1:73967532-73967173_73967170:-	FALSE	0.37	8.1e-10	0.93	0.92	0.9	0.89	0.91	0.91	0.82	0.83	0.92	0.98	0.95	0.92	0.99	0.88	0.88	0.62
chr3:196807922-196803556_196803553:-	chr3	196803553	196807922	-	ENSG00000075711	DLG1	KGQSF	KGSF	Q	chr16:31842925-31846920_31846923:+	TRUE	0.37	1.1e-07	0.81	0.63	0.78	0.88	0.65	0.71	0.67	0.88	1	0.64	0.72	1	0.75	0.91	0.66	1
chr4:41673611-41678396_41678399:+	chr4	41673611	41678399	+	ENSG00000064042	LIMCH1	TPQFK	TPFK	Q	NA	NA	0.37	7.2e-11	0.041	0	0.16	0	NA	0.059	0	0	0.059	0.37	NA	0.048	0	0	0.11	NA
chr10:102678198-102683732_102683735:+	chr10	102678198	102683735	+	ENSG00000119906	FAM178A	TSAGSK	TSGSK	A	NA	NA	0.36	0.0074	NA	NA	NA	1	NA	0.64	0.71	NA	NA	1	0.77	0.83	1	0.8	1	1
chr10:99226261-99225916_99225913:-	chr10	99225913	99226261	-	ENSG00000155229	MMS19	QSCRVA	QSWVA	CRW	chr19:42028956-42028507_42028504:-	TRUE	0.36	3.1e-16	0.97	0.81	0.64	0.86	0.9	0.68	0.89	0.96	0.85	1	0.9	1	0.91	0.82	0.71	1
chr11:10622465-10615742_10615739:-	chr11	10615739	10622465	-	ENSG00000072952	MRVI1	PSEDGV	PSDGV	E	chr7:118039308-118032097_118032094:-	FALSE	0.36	1.9e-10	1	0.89	1	1	1	NA	0.64	NA	0.81	1	1	0.93	0.64	1	NA	1
chr11:11958057-11959804_11959807:+	chr11	11958057	11959807	+	ENSG00000170242	USP47	PGEVMV	PGVMV	E	chr7:119231487-119233039_119233042:+	FALSE	0.36	9.6e-21	0.91	0.88	1	1	0.97	0.97	1	0.71	1	1	1	0.89	0.93	0.9	0.92	0.64
chr11:57583473-57583769_57583772:+	chr11	57583473	57583772	+	ENSG00000198561	CTNND1	SMQKI	SMKI	Q	NA	NA	0.36	5.2e-07	NA	NA	NA	NA	0.64	NA	0.92	1	1	NA	1	0.95	NA	0.9	0.86	NA
chr11:58377807-58378423_58378426:+	chr11	58377807	58378426	+	ENSG00000186660	ZFP91	GISSEE	GISEE	S	chr19:12853114-12852536_12852533:-	TRUE	0.36	3.4e-05	0.94	0.88	0.84	0.85	0.87	0.9	1	0.64	0.93	NA	0.84	NA	0.82	0.86	0.93	1
chr11:65387131-65387225_65387228:+	chr11	65387131	65387228	+	ENSG00000197136	PCNXL3	PPSSLQ	PPSLQ	S	chr19:5684549-5684468_5684465:-	TRUE	0.36	0.00064	0.64	0.86	NA	NA	NA	NA	NA	NA	NA	1	1	NA	NA	NA	0.73	0.95
chr14:64691265-64691714_64691717:+	chr14	64691265	64691717	+	ENSG00000054654	SYNE2	AKQFR	AKFR	Q	chr12:77209202-77209851_77209854:+	TRUE	0.36	9.5e-06	0.48	0.6	0.75	0.56	0.44	0.41	0.54	0.59	0.39	0.49	0.56	0.52	0.39	0.43	0.51	0.43
chr16:72923630-72863758_72863755:-	chr16	72863755	72923630	-	ENSG00000140836	ZFHX3	DPEEAI	DPEAI	E	NA	NA	0.36	0.03	NA	NA	NA	NA	NA	NA	NA	NA	NA	NA	NA	0.64	0.91	NA	0.9	1
chr17:18155313-18155130_18155127:-	chr17	18155127	18155313	-	ENSG00000177731	FLII	AAAGSG	AAGSG	A	chr11:60534140-60533999_60533996:-	TRUE	0.36	6.4e-05	0.36	0.51	NA	0.49	0.4	0.35	0.59	0.3	0.24	0.34	0.41	0.41	0.37	0.45	0.6	0.49
chr17:41234421-41228631_41228628:-	chr17	41228628	41234421	-	ENSG00000012048	BRCA1	EKAVLT	EKVLT	A	NA	NA	0.36	8e-05	1	NA	NA	NA	NA	NA	NA	NA	NA	NA	0.71	NA	NA	0.64	0.79	NA
chr17:79987061-79987419_79987422:+	chr17	79987061	79987422	+	ENSG00000169683	LRRC45	EEELS	EELS	E	chr11:120580446-120580780_120580783:+	TRUE	0.36	0.087	NA	NA	NA	NA	0.64	NA	0.91	NA	NA	1	NA	1	NA	NA	NA	1
chr17:8790413-8789922_8789919:-	chr17	8789919	8790413	-	ENSG00000141506	PIK3R5	CQQSL	CQSL	Q	chr11:68307169-68307657_68307660:+	FALSE	0.36	0.0064	NA	NA	NA	NA	NA	NA	NA	NA	NA	0.32	NA	NA	NA	NA	NA	0.67
chr19:40834320-40832393_40832390:-	chr19	40832390	40834320	-	ENSG00000160392	C19orf47	ATAALA	ATALA	A	NA	NA	0.36	0.013	NA	0.88	NA	NA	0.64	0.87	1	NA	NA	NA	0.88	NA	0.92	0.97	0.88	0.95
chr1:150921754-150921843_150921846:+	chr1	150921754	150921846	+	ENSG00000143379	SETDB1	DSESLE	DSDLE	ESD	chr3:95144084-95143987_95143984:-	TRUE	0.36	6.2e-09	NA	NA	NA	NA	NA	NA	NA	NA	1	NA	NA	NA	0.76	0.64	NA	1
chr1:154239044-154241233_154241236:+	chr1	154239044	154241236	+	ENSG00000143569	UBAP2L	TQQSF	TQSF	Q	chr3:89807167-89806398_89806395:-	FALSE	0.36	4.4e-11	0.86	0.8	0.76	0.68	0.84	0.84	0.58	0.61	0.77	0.88	0.67	0.75	0.52	0.75	0.64	0.64
chr1:204086318-204086721_204086724:+	chr1	204086318	204086724	+	ENSG00000143842	SOX13	IQQVN	IQVN	Q	chr1:135285506-135285140_135285137:-	TRUE	0.36	0.0044	0.56	0.64	0.5	0.5	0.58	0.57	0.42	0.78	0.65	0.6	0.74	0.59	0.63	0.66	0.66	NA
chr1:214185058-214208989_214208992:+	chr1	214185058	214208992	+	ENSG00000117707	PROX1	FEQVP	FEVP	Q	NA	NA	0.36	3.4e-15	NA	0	0.36	NA	NA	0.063	0.29	0	NA	0	NA	NA	NA	0	NA	NA
chr1:24987290-24987801_24987804:+	chr1	24987290	24987804	+	ENSG00000133226	SRRM1	ESEEDK	ESEDK	E	chr4:134888073-134887722_134887719:-	FALSE	0.36	1.5e-08	0.77	0.9	0.67	0.84	0.8	0.81	0.84	0.58	0.63	0.65	0.69	0.61	0.94	0.84	0.74	0.67
chr20:3657714-3655752_3655749:-	chr20	3655749	3657714	-	ENSG00000149451	ADAM33	KNHRLL	KNQLL	HRQ	NA	NA	0.36	0.0035	0.9	1	NA	0.95	0.64	NA	NA	NA	NA	1	0.92	0.9	NA	NA	NA	NA
chr22:24181082-24180963_24180960:-	chr22	24180960	24181082	-	ENSG00000099958	DERL3	AVQLE	AVLE	Q	chr10:75356262-75356364_75356367:+	TRUE	0.36	5e-17	NA	1	NA	NA	0.64	NA	NA	1	0.76	0.97	NA	NA	NA	0.86	0.9	NA
chr4:187130153-187130247_187130250:+	chr4	187130153	187130250	+	ENSG00000164344	KLKB1	KWQVT	KWVT	Q	NA	NA	0.36	0.00041	1	NA	NA	0.86	1	NA	1	1	NA	NA	1	0.64	NA	1	0.8	0.88
chr5:102494017-102494156_102494159:+	chr5	102494017	102494159	+	ENSG00000145725	PPIP5K2	GQGDYA	GQDYA	G	chr1:99637647-99637522_99637519:-	TRUE	0.36	7.2e-20	0.88	1	0.64	1	NA	0.87	0.88	0.67	NA	1	0.89	NA	NA	1	1	1
chr5:125819266-125820091_125820094:+	chr5	125819266	125820094	+	ENSG00000155324	GRAMD3	SRVDFH	SRDFH	V	NA	NA	0.36	5.4e-13	0.18	0	0.036	0	0	0	0.13	0	0.36	0	0.082	0.072	0	0.065	0.045	NA
chr5:149759295-149762625_149762628:+	chr5	149759295	149762628	+	ENSG00000070814	TCOF1	AQKDS	AQDS	K	NA	NA	0.36	0.00038	0.93	0.75	NA	NA	0.64	0.67	NA	NA	NA	NA	1	NA	NA	NA	NA	NA
chr6:167436123-167438270_167438273:+	chr6	167436123	167438273	+	ENSG00000213066	FGFR1OP	YGLRKE	YGLKE	R	NA	NA	0.36	2.5e-17	NA	NA	1	0.64	1	1	1	1	1	1	1	1	NA	0.99	0.9	1
chr7:140285389-140273808_140273805:-	chr7	140273805	140285389	-	ENSG00000146966	DENND2A	TKQSL	TKSL	Q	chr6:39456700-39447173_39447170:-	TRUE	0.36	1.6e-06	1	1	0.94	0.91	1	0.92	1	NA	0.8	1	0.96	1	0.64	NA	NA	NA
chr8:17814930-17815046_17815049:+	chr8	17814930	17815049	+	ENSG00000078674	PCM1	SLADCR	SLDCR	A	NA	NA	0.36	4.8e-07	0.16	0.1	0.2	0	0.15	0.34	0.22	0	0	0.36	0.054	0.088	0.12	0.068	0.13	0.16
chr9:134020141-134021549_134021552:+	chr9	134020141	134021552	+	ENSG00000126883	NUP214	SENSSQ	SENSQ	S	NA	NA	0.36	0.049	NA	NA	NA	NA	NA	NA	NA	NA	NA	NA	NA	0.77	0.64	1	0.86	NA
chr9:139744589-139744955_139744958:+	chr9	139744589	139744958	+	ENSG00000054148	PHPT1	SMQMR	SMMR	Q	NA	NA	0.36	0.2	NA	0.18	NA	NA	0.1	0.36	0.062	0.36	NA	NA	NA	0.27	0	0.32	NA	NA
chrX:149832082-149839901_149839904:+	chrX	149832082	149839904	+	ENSG00000171100	MTM1	QQQPN	QQPN	Q	chrX:68561051-68566821_68566824:+	TRUE	0.36	8.3e-13	0.89	1	0.97	1	1	0.91	1	1	0.64	0.68	0.92	1	1	1	0.86	1
chr11:45992667-45991455_45991452:-	chr11	45991452	45992667	-	ENSG00000135365	PHF21A	TLQVQ	TLVQ	Q	chr2:92167321-92168469_92168472:+	TRUE	0.35	0.0004	0.87	0.87	0.65	1	0.71	0.88	1	1	0.75	0.88	0.96	0.9	NA	0.89	0.96	0.86
chr11:64000086-64000173_64000176:+	chr11	64000086	64000176	+	ENSG00000110011	DNAJC4	THSSSW	THSSW	S	chr19:7064171-7064077_7064074:-	TRUE	0.35	2.8e-12	0.14	0.072	0.16	0.11	0.085	0.16	0.14	0.17	0.17	0.011	0.26	0.21	0	0.21	0.063	0.35
chr13:32823824-32826015_32826018:+	chr13	32823824	32826018	+	ENSG00000073910	FRY	SQKRT	SQRT	K	NA	NA	0.35	4.2e-06	NA	0.65	1	1	NA	1	1	NA	1	NA	1	0.91	NA	NA	NA	1
chr14:32563592-32586346_32586349:+	chr14	32563592	32586349	+	ENSG00000100852	ARHGAP5	KKQKK	KKKK	Q	chr12:53620954-53643476_53643479:+	TRUE	0.35	1.8e-05	0.71	0.83	0.72	0.84	0.74	0.78	0.74	0.84	0.65	0.78	0.84	0.78	1	0.83	0.76	1
chr15:57838437-57839550_57839553:+	chr15	57838437	57839553	+	ENSG00000128849	CGNL1	DLSRLK	DLRLK	S	NA	NA	0.35	1.2e-09	NA	0	0	0.053	0.35	0.091	0.2	NA	0	NA	0.041	0.2	NA	0.18	0.12	NA
chr17:53392808-53398022_53398025:+	chr17	53392808	53398025	+	ENSG00000108924	HLF	LKQDD	LKDD	Q	chr11:90207072-90202291_90202288:-	TRUE	0.35	1.6e-09	0	0.35	0.053	0	0	0.056	0.2	0.18	0	0	0.025	0	NA	0	0.15	NA
chr19:5657358-5661529_5661532:+	chr19	5657358	5661532	+	ENSG00000160633	SAFB	SHSRVR	SHRVR	S	NA	NA	0.35	5.2e-05	0.4	0.29	0.21	0.27	0.21	0.27	0.5	0.29	0.15	0.24	0.26	0.29	0.32	0.31	0.36	0.31
chr19:56669971-56670993_56670996:+	chr19	56669971	56670996	+	ENSG00000167685	ZNF444	PLAGTA	PLGTA	A	NA	NA	0.35	0.091	NA	0.64	0.76	0.89	0.58	NA	0.82	0.83	0.87	0.55	0.56	0.67	NA	0.65	0.61	0.69
chr1:172577942-172578956_172578959:+	chr1	172577942	172578959	+	ENSG00000094975	C1orf9	KKKKR	KKKR	K	chr1:163750526-163748940_163748937:-	FALSE	0.35	2.5e-25	1	1	0.9	1	1	0.88	0.93	0.75	0.83	1	0.99	0.69	NA	0.86	0.97	0.65
chr1:19473320-19472427_19472424:-	chr1	19472424	19473320	-	ENSG00000127481	UBR4	ETEGMD	ETGMD	E	chr4:138991099-138992037_138992040:+	FALSE	0.35	4.3e-05	1	NA	0.85	NA	NA	1	NA	NA	1	0.65	1	NA	0.9	1	0.85	0.81
chr22:42968535-42969942_42969945:+	chr22	42968535	42969945	+	ENSG00000183569	SERHL2	KEQFQ	KEFQ	Q	NA	NA	0.35	0.00016	NA	NA	NA	NA	NA	NA	1	0.73	NA	0.65	0.9	1	NA	1	1	NA
chr2:128262260-128261152_128261149:-	chr2	128261149	128262260	-	ENSG00000163166	IWS1	KASAKK	KASKK	A	chr18:32240231-32242920_32242923:+	TRUE	0.35	1.7e-42	0.97	1	0.9	1	1	1	1	1	1	1	0.96	1	1	0.98	0.95	0.65
chr2:165555915-165552346_165552343:-	chr2	165552343	165555915	-	ENSG00000082438	COBLL1	ENVVQN	ENVQN	V	chr2:64940126-64937449_64937446:-	TRUE	0.35	0.0055	0.8	0.71	0.81	0.8	0.76	0.85	0.82	0.73	0.84	0.76	0.72	0.65	1	0.83	0.73	1
chr3:9485101-9486729_9486732:+	chr3	9485101	9486732	+	ENSG00000168137	SETD5	SNCSNY	SNCNY	S	NA	NA	0.35	3.7e-13	0.095	0	NA	0	0	0.04	NA	0.35	0	0	0.041	0	0	0	0	0.18
chr4:119736606-119736313_119736310:-	chr4	119736310	119736606	-	ENSG00000150961	SEC24D	QQAANS	QQANS	A	NA	NA	0.35	0.052	0.24	NA	NA	0.2	NA	0.27	0.3	0.37	0.26	0.17	0.12	0.22	NA	0.42	NA	0.068
chr6:43173973-43174059_43174062:+	chr6	43173973	43174062	+	ENSG00000112659	CUL9	EEEEE	EEEE	E	NA	NA	0.35	9.7e-07	1	0.84	1	1	1	NA	1	NA	0.65	1	0.88	1	NA	0.86	0.98	1
chr7:6084193-6082624_6082621:-	chr7	6082621	6084193	-	ENSG00000086232	EIF2AK1	PRADRA	PRDRA	A	NA	NA	0.35	7.3e-09	0.94	0.89	0.91	0.83	0.88	0.91	0.88	0.99	0.64	0.98	0.9	0.9	0.82	0.83	0.89	0.94
chr7:892304-892447_892450:+	chr7	892304	892450	+	ENSG00000164828	SUN1	LLAGLS	LLGLS	A	NA	NA	0.35	0.008	0.8	0.5	0.85	0.71	0.58	0.79	0.55	NA	0.59	0.72	0.72	0.51	0.65	0.68	0.76	0.74
chr7:99808808-99809058_99809061:+	chr7	99808808	99809061	+	ENSG00000066923	STAG3	AQGSQP	AQGQP	S	NA	NA	0.35	9.5e-05	NA	0.21	NA	NA	NA	NA	NA	NA	NA	0.5	0.2	NA	NA	0.55	NA	NA
chr8:128748869-128750494_128750497:+	chr8	128748869	128750497	+	ENSG00000136997	MYC	NQQPP	NQPP	Q	chr15:61817506-61819062_61819065:+	TRUE	0.35	3.7e-07	0.84	0.83	NA	0.87	0.67	0.84	1	0.96	0.81	0.65	0.72	0.91	0.81	0.69	0.95	0.8
chr9:2060986-2070418_2070421:+	chr9	2060986	2070421	+	ENSG00000080503	SMARCA2	KKKAE	KKAE	K	chr19:26729001-26738541_26738544:+	TRUE	0.35	6.5e-21	0.96	0.93	0.87	0.72	0.79	0.93	0.7	0.65	0.86	1	0.7	0.88	0.68	0.86	0.86	1
chrX:46322728-46332185_46332188:+	chrX	46322728	46332188	+	ENSG00000147121	ZNF673	CAEVWQ	CAVWQ	E	NA	NA	0.35	2.5e-13	1	NA	NA	NA	NA	NA	1	NA	0.65	1	1	1	1	NA	1	1
chr10:116060204-116060121_116060118:-	chr10	116060118	116060204	-	ENSG00000169129	AFAP1L2	EQQLE	EQLE	Q	NA	NA	0.34	0.003	NA	NA	0.64	0.59	0.71	NA	0.92	NA	NA	0.86	0.72	0.63	NA	0.94	0.84	NA
chr14:97018959-97022184_97022187:+	chr14	97018959	97022187	+	ENSG00000090060	PAPOLA	SQGRNS	SQGNS	R	chr12:107065296-107066491_107066494:+	TRUE	0.34	1.4e-16	1	0.98	0.98	0.97	0.97	0.98	0.98	0.85	0.94	0.95	0.97	0.95	0.66	0.97	0.96	0.97
chr19:42796618-42796718_42796721:+	chr19	42796618	42796721	+	ENSG00000079432	CIC	LSAGQA	LSGQA	A	chr7:26075984-26076071_26076074:+	TRUE	0.34	0.00091	0.93	0.97	1	0.91	0.77	0.8	0.86	1	0.92	0.91	0.93	0.85	0.66	0.82	0.93	0.8
chr1:70716186-70716291_70716294:+	chr1	70716186	70716294	+	ENSG00000116754	SRSF11	VKQVT	VKVT	Q	chr3:157675274-157675167_157675164:-	TRUE	0.34	7.7e-40	0.64	0.69	0.57	0.76	0.53	0.72	0.68	0.71	0.66	0.46	0.61	0.62	0.7	0.61	0.69	0.8
chr22:45718307-45719053_45719056:+	chr22	45718307	45719056	+	ENSG00000100376	FAM118A	KSSRKF	KSRKF	S	NA	NA	0.34	5.1e-05	NA	NA	NA	NA	NA	NA	0	NA	0	0	0.24	0	NA	0.057	0.19	0.34
chr22:50906215-50906122_50906119:-	chr22	50906119	50906215	-	ENSG00000100241	SBF1	SQQET	SQET	Q	NA	NA	0.34	0.039	NA	0.062	0.19	0.2	0.056	0.11	0.095	NA	0.24	0	0.2	0.34	0.26	0.26	0.18	0.34
chr2:102481498-102482890_102482893:+	chr2	102481498	102482893	+	ENSG00000071054	MAP4K4	STSSIE	STSIE	S	chr1:40061758-40063516_40063519:+	TRUE	0.34	4.2e-12	0.86	0.76	0.8	0.73	0.57	0.77	0.57	0.58	0.68	0.73	0.79	0.86	0.88	0.88	0.84	0.91
chr2:180056514-180047915_180047912:-	chr2	180047912	180056514	-	ENSG00000187231	SESTD1	LSGGKD	LSGKD	G	chr2:77083074-77079778_77079775:-	FALSE	0.34	5.4e-21	1	1	1	1	1	1	1	NA	1	0.66	1	1	NA	1	1	1
chr3:58395886-58398628_58398631:+	chr3	58395886	58398631	+	ENSG00000168297	PXK	NSAGSG	NSGSG	A	chr14:8984664-8987797_8987800:+	TRUE	0.34	0.00086	0.56	0.82	0.8	0.82	0.63	0.74	0.57	NA	0.67	0.9	0.74	0.6	0.73	0.71	0.73	0.76
chr7:40039099-40041460_40041463:+	chr7	40039099	40041463	+	ENSG00000065883	CDK13	DTGEMV	DTEMV	G	chr13:17856788-17855108_17855105:-	FALSE	0.34	1.6e-38	1	1	NA	1	1	1	1	1	NA	1	1	0.66	1	1	1	1
chr9:96261168-96277949_96277952:+	chr9	96261168	96277952	+	ENSG00000048828	FAM120A	YLAARP	YLARP	A	NA	NA	0.34	4.6e-08	0.81	0.88	0.78	0.76	0.77	0.76	0.84	0.81	0.62	0.92	0.89	0.77	0.96	0.83	0.9	0.78
chrX:64737867-64734853_64734850:-	chrX	64734850	64737867	-	ENSG00000001497	LAS1L	SSEDVR	SSDVR	E	chrX:93135638-93132861_93132858:-	TRUE	0.34	5.4e-08	0.94	0.91	0.91	0.78	0.9	1	0.83	0.87	0.82	0.66	0.94	1	1	0.88	0.99	1
chrX:65483530-65486282_65486285:+	chrX	65483530	65486285	+	ENSG00000089472	HEPH	EKAVPP	EKVPP	A	NA	NA	0.34	3.4e-11	NA	0.94	0.96	NA	0.81	0.93	0.72	NA	0.79	0.86	0.62	0.96	NA	0.67	0.8	NA
chr11:107299525-107289013_107289010:-	chr11	107289010	107299525	-	ENSG00000152404	CWF19L2	FAGSPE	FAGPE	S	NA	NA	0.33	4.4e-12	0.67	0.95	1	1	1	1	0.93	NA	1	1	0.75	1	1	1	1	1
chr11:118495775-118498021_118498024:+	chr11	118495775	118498024	+	ENSG00000019144	PHLDB1	VPAESE	VPESE	A	NA	NA	0.33	0.022	0.93	0.75	0.77	0.88	0.72	0.82	0.67	NA	0.79	1	0.78	0.94	0.78	0.77	0.73	NA
chr11:63258359-63257805_63257802:-	chr11	63257802	63258359	-	ENSG00000168004	HRASLS5	HSEESV	HSESV	E	NA	NA	0.33	0.16	NA	NA	NA	0.67	NA	NA	NA	NA	NA	NA	NA	1	NA	0.75	NA	NA
chr12:109898441-109895886_109895883:-	chr12	109895883	109898441	-	ENSG00000110906	KCTD10	LQQNK	LQNK	Q	chr5:114820068-114819039_114819036:-	TRUE	0.33	0.00012	0.34	0.29	0.3	0.28	0.098	0.23	0.43	NA	0.12	0.17	0.18	0.21	NA	0.3	0.28	0.11
chr12:133146827-133146921_133146924:+	chr12	133146827	133146924	+	ENSG00000112787	FBRSL1	GLSRSS	GLRSS	S	NA	NA	0.33	0.055	NA	0.8	NA	NA	NA	0.5	NA	NA	0.47	NA	NA	0.55	NA	NA	NA	NA
chr12:50822873-50824278_50824281:+	chr12	50822873	50824281	+	ENSG00000161813	LARP4	VSGESN	VSESN	G	chr15:99816624-99817834_99817837:+	FALSE	0.33	2.3e-21	1	NA	0.96	1	1	1	1	1	1	NA	0.89	1	0.67	1	1	1
chr14:69585911-69584995_69584992:-	chr14	69584992	69585911	-	ENSG00000139990	DCAF5	VESSET	VESET	S	chr12:81500936-81499895_81499892:-	FALSE	0.33	1.2e-09	0.9	1	0.67	0.85	0.87	0.77	0.89	0.83	0.89	0.83	1	0.73	0.94	0.96	0.78	0.7
chr16:1779579-1793333_1793336:+	chr16	1779579	1793336	+	ENSG00000138834	MAPK8IP3	GRSRKE	GRRKE	S	chr17:25060761-25055084_25055081:-	TRUE	0.33	0.007	0.5	0.43	0.39	NA	NA	0.43	NA	NA	0.67	0.44	0.37	NA	NA	0.39	0.33	NA
chr17:29550585-29552113_29552116:+	chr17	29550585	29552116	+	ENSG00000196712	NF1	NKQAD	NKAD	Q	chr11:79250315-79252189_79252192:+	FALSE	0.33	7e-11	0.67	NA	1	1	NA	0.9	1	NA	1	NA	1	NA	NA	1	1	NA
chr17:72868161-72863001_72862998:-	chr17	72862998	72868161	-	ENSG00000161513	FDXR	LKQHP	LKHP	Q	NA	NA	0.33	4.5e-05	NA	NA	0	NA	NA	NA	NA	NA	NA	NA	0.19	0.071	0.036	0	0.33	NA
chr19:35757641-35757739_35757742:+	chr19	35757641	35757742	+	ENSG00000105699	LSR	ASEVRS	ASVRS	E	chr7:31743994-31743900_31743897:-	FALSE	0.33	0.03	1	0.67	NA	NA	0.79	NA	0.74	0.81	0.87	0.97	0.82	0.85	NA	0.87	0.9	0.92
chr19:36394805-36395022_36395025:+	chr19	36394805	36395025	+	ENSG00000126264	HCST	AQEDGK	AQDGK	E	chr7:31203107-31202865_31202862:-	TRUE	0.33	0.0068	NA	0.86	NA	0.67	NA	0.87	NA	NA	0.81	0.86	NA	0.87	1	NA	NA	0.74
chr19:37428144-37440414_37440417:+	chr19	37428144	37440417	+	ENSG00000198453	ZNF568	CPEVWE	CPVWE	E	NA	NA	0.33	1.4e-07	1	1	0.95	1	NA	1	1	NA	NA	0.67	0.94	1	NA	1	0.92	1
chr19:42797988-42798087_42798090:+	chr19	42797988	42798090	+	ENSG00000079432	CIC	VDNRVL	VDKVL	NRK	chr7:26077333-26077433_26077436:+	TRUE	0.33	0.049	0.59	0.63	0.56	0.72	0.47	0.61	0.8	0.73	0.72	0.54	0.55	0.74	0.71	0.59	0.69	0.67
chr19:48657129-48654596_48654593:-	chr19	48654593	48657129	-	ENSG00000105486	LIG1	EEEEET	EEEET	E	NA	NA	0.33	2.7e-05	1	0.67	NA	NA	NA	NA	NA	NA	NA	NA	0.79	1	NA	0.74	0.91	1
chr1:111492473-111491021_111491018:-	chr1	111491018	111492473	-	ENSG00000121931	C1orf103	KQQNF	KQNF	Q	NA	NA	0.33	3.9e-12	0.94	1	0.94	0.83	0.78	0.96	1	0.73	0.67	0.87	0.89	0.81	1	0.86	1	0.92
chr1:153610924-153614719_153614722:+	chr1	153610924	153614722	+	ENSG00000160679	C1orf77	KQKSL	KQSL	K	chr3:90310030-90307204_90307201:-	FALSE	0.33	3.7e-07	0.67	0.68	0.58	0.42	0.53	0.49	0.41	0.57	0.39	0.51	0.57	0.43	0.47	0.72	0.67	0.47
chr1:15695998-15700998_15701001:+	chr1	15695998	15701001	+	ENSG00000142621	FHAD1	QEQQS	QEQS	Q	chr4:141471848-141465777_141465774:-	FALSE	0.33	0.0022	NA	NA	NA	NA	NA	NA	NA	NA	1	NA	1	NA	NA	0.67	NA	NA
chr1:31501643-31479949_31479946:-	chr1	31479946	31501643	-	ENSG00000134644	PUM1	GEQLL	GELL	Q	chr4:130257025-130274069_130274072:+	TRUE	0.33	6.5e-06	0.98	1	0.85	1	0.85	0.91	1	NA	0.86	1	0.93	0.67	1	0.84	0.88	0.93
chr2:120925083-120925453_120925456:+	chr2	120925083	120925456	+	ENSG00000115109	EPB41L5	VPQSG	VPSG	Q	chr1:121447099-121446594_121446591:-	TRUE	0.33	0.086	NA	NA	0.67	NA	1	NA	0.89	NA	NA	NA	0.76	NA	NA	0.78	1	NA
chr2:234450914-234449415_234449412:-	chr2	234449412	234450914	-	ENSG00000085982	USP40	LEEEN	LEEN	E	chr1:89886637-89885567_89885564:-	TRUE	0.33	1.1e-05	NA	NA	1	1	NA	NA	1	1	NA	NA	1	NA	NA	0.67	0.87	NA
chr3:113464789-113442942_113442939:-	chr3	113442939	113464789	-	ENSG00000121579	NAA50	MKGSRI	MKGRI	S	chr16:44140224-44156523_44156526:+	TRUE	0.33	1.2e-11	0.73	0.78	0.8	0.84	0.62	0.87	0.74	0.76	0.95	0.72	0.78	0.72	0.88	0.74	0.72	0.84
chr3:38158591-38158696_38158699:+	chr3	38158591	38158699	+	ENSG00000008226	DLEC1	SK*	SKVE	*	NA	NA	0.33	0.0018	NA	NA	NA	NA	NA	NA	NA	NA	0.33	NA	0.21	NA	NA	0	NA	NA
chr3:71026979-71026873_71026870:-	chr3	71026870	71026979	-	ENSG00000114861	FOXP1	SSADIA	SSDIA	A	chr6:98895528-98895420_98895417:-	TRUE	0.33	8.3e-05	0.67	0.66	0.56	0.57	0.73	0.72	0.61	0.77	0.72	0.89	0.68	0.8	0.66	0.68	0.73	0.68
chr5:38904126-38904452_38904455:+	chr5	38904126	38904455	+	ENSG00000145623	OSMR	MQQYN	MQYN	Q	chr15:6787692-6787069_6787066:-	FALSE	0.33	7e-06	0.19	0.3	0.18	0.093	0.19	0.31	0.32	0.21	0.012	0.17	0.24	0.095	NA	0.15	0.34	NA
chr7:117358072-117351836_117351833:-	chr7	117351833	117358072	-	ENSG00000077063	CTTNBP2	QKEVS	QKVS	E	NA	NA	0.33	1.6e-15	1	NA	1	0.67	1	NA	1	NA	NA	NA	1	1	NA	1	1	NA
chr7:95457428-95499195_95499198:+	chr7	95457428	95499198	+	ENSG00000158560	DYNC1I1	ELGRRL	ELGRL	R	chr6:5734498-5750775_5750778:+	FALSE	0.33	2.4e-05	NA	NA	0.96	NA	NA	1	NA	NA	NA	0.67	NA	0.97	NA	1	NA	NA
chr7:99050063-99051664_99051667:+	chr7	99050063	99051667	+	ENSG00000160917	CPSF4	AKQRT	AKRT	Q	chr5:145938171-145939702_145939705:+	TRUE	0.33	0.0012	1	NA	NA	NA	NA	NA	NA	1	NA	1	NA	1	1	0.92	0.67	1
chr8:103279175-103277506_103277503:-	chr8	103277503	103279175	-	ENSG00000104517	UBR5	VQQEN	VQEN	Q	NA	NA	0.33	5.1e-10	0.98	0.97	0.98	0.83	0.9	0.9	0.67	NA	0.88	0.92	0.93	0.78	1	0.83	0.88	0.89
chr8:145624169-145624028_145624025:-	chr8	145624025	145624169	-	ENSG00000071894	CPSF1	EEEDN	EEDN	E	NA	NA	0.33	1.6e-14	0.92	0.94	1	1	1	1	0.67	0.88	1	1	0.97	1	0.86	1	1	1
chr8:62555447-62550922_62550919:-	chr8	62550919	62555447	-	ENSG00000198363	ASPH	EQAVYE	EQVYE	A	NA	NA	0.33	1.9e-24	0.86	0.74	0.91	0.88	0.88	0.83	0.92	0.67	0.93	0.75	0.9	0.81	0.68	0.76	0.84	1
chr9:99525400-99522759_99522756:-	chr9	99522756	99525400	-	ENSG00000081386	ZNF510	HPKDYR	HPNYR	KDN	NA	NA	0.33	2.7e-05	1	1	NA	NA	1	0.67	NA	NA	1	NA	0.86	1	NA	1	1	1
chrX:48935496-48934412_48934409:-	chrX	48934409	48935496	-	ENSG00000196998	WDR45	HLAVLI	HLVLI	A	NA	NA	0.33	0.0001	0.071	0.26	0.14	NA	NA	0.23	NA	NA	0	0.33	0.23	0.15	0.29	0	0	NA
chrX:71684409-71681948_71681945:-	chrX	71681945	71684409	-	ENSG00000147099	HDAC8	GGGGYN	GGGYN	G	chrX:99600876-99598018_99598015:-	FALSE	0.33	2.3e-10	1	NA	0.76	0.67	0.8	0.95	0.94	0.94	1	1	0.95	0.84	1	0.83	0.96	NA
chr11:9075184-9074762_9074759:-	chr11	9074759	9075184	-	ENSG00000175356	SCUBE2	CVEVKG	CVVKG	E	chr7:116975181-116974758_116974755:-	FALSE	0.32	0.00086	0.96	NA	NA	0.68	NA	NA	NA	NA	NA	1	NA	0.95	NA	NA	NA	NA
chr12:30864500-30863404_30863401:-	chr12	30863401	30864500	-	ENSG00000110888	CAPRIN2	SRAGWS	SRGWS	A	chr6:148793694-148791920_148791917:-	TRUE	0.32	8.4e-11	1	1	1	1	1	0.94	1	1	NA	0.68	0.89	0.76	NA	0.97	1	NA
chr15:57555472-57565228_57565231:+	chr15	57555472	57565231	+	ENSG00000140262	TCF12	RTSSTN	RTSTN	S	chr9:71706291-71704344_71704341:-	TRUE	0.32	3.3e-10	0.83	0.88	1	1	0.87	0.8	0.98	1	1	0.68	0.77	0.82	0.79	0.99	0.79	0.74
chr16:2126586-2129033_2129036:+	chr16	2126586	2129036	+	ENSG00000103197	TSC2	PKSRIQ	PKRIQ	S	chr17:24744382-24741937_24741934:-	TRUE	0.32	1e-06	0.58	0.54	0.46	0.51	0.61	0.43	0.73	0.7	0.57	0.51	0.42	0.43	0.61	0.55	0.6	0.74
chr16:31193985-31195179_31195182:+	chr16	31193985	31195182	+	ENSG00000089280	FUS	QNTGYG	QNSYG	TGS	NA	NA	0.32	1.5e-13	0.8	0.75	0.61	0.58	0.54	0.72	0.63	0.86	0.73	0.73	0.76	0.62	0.59	0.7	0.73	0.65
chr16:58592377-58590897_58590894:-	chr16	58590894	58592377	-	ENSG00000125107	CNOT1	LPVGGL	LPGGL	V	chr8:98279992-98279011_98279008:-	TRUE	0.32	0.0032	NA	1	1	1	1	0.92	0.82	1	NA	0.68	0.76	0.85	0.85	0.92	0.81	0.81
chr17:26958497-26955577_26955574:-	chr17	26955574	26958497	-	ENSG00000007202	KIAA0100	EEELS	EELS	E	chr11:78088711-78090542_78090545:+	FALSE	0.32	2.7e-14	0.87	0.86	0.85	0.79	1	0.79	0.68	1	0.92	1	0.86	0.97	0.84	0.87	0.82	0.95
chr17:3593364-3592924_3592921:-	chr17	3592921	3593364	-	ENSG00000083454	P2RX5	FSKSNV	FSNNV	KSN	NA	NA	0.32	1.8e-08	NA	0.82	NA	NA	NA	0.82	NA	NA	NA	0.61	NA	NA	0.5	NA	NA	0.51
chr17:7811020-7811209_7811212:+	chr17	7811020	7811212	+	ENSG00000170004	CHD3	KRAEDV	KREDV	A	NA	NA	0.32	3.2e-09	0.25	0.21	0.19	0.24	0.16	0.15	0.26	0	0.32	0.13	0.22	0.12	0	0.27	0.16	0.31
chr3:169524636-169521969_169521966:-	chr3	169521966	169524636	-	ENSG00000171757	LRRC34	LHKNR	LHNR	K	NA	NA	0.32	4.3e-06	0.68	NA	1	1	NA	NA	1	NA	NA	NA	0.69	1	NA	0.93	0.79	NA
chr4:1206701-1206214_1206211:-	chr4	1206211	1206701	-	ENSG00000159692	CTBP1	AYSRYP	AYRYP	S	NA	NA	0.32	0.0048	0.39	0.19	0.28	0.5	0.24	0.18	0.18	0.5	0.24	0.39	0.38	0.35	0.35	0.22	0.24	0.3
chr5:132096494-132087873_132087870:-	chr5	132087870	132096494	-	ENSG00000164402	2011-09-08	KKNRSD	KKKSD	NRK	chr11:53351417-53361793_53361796:+	TRUE	0.32	0.027	0.79	NA	0.81	0.71	0.65	NA	NA	NA	NA	NA	0.92	NA	NA	0.6	0.78	NA
chr6:135732486-135726115_135726112:-	chr6	135726112	135732486	-	ENSG00000135541	AHI1	VTEVI	VTVI	E	NA	NA	0.32	7.1e-21	1	1	1	1	1	NA	1	NA	1	0.68	1	1	NA	1	1	NA
chr6:153076508-153077269_153077272:+	chr6	153076508	153077272	+	ENSG00000146469	VIP	RVSSNI	RVSNI	S	chr10:4702914-4702554_4702551:-	TRUE	0.32	1.5e-10	NA	NA	1	NA	0.68	NA	NA	NA	NA	1	NA	1	NA	NA	NA	NA
chr7:131195587-131195090_131195087:-	chr7	131195087	131195587	-	ENSG00000128567	PODXL	TLLETV	TLQTV	LEQ	NA	NA	0.32	0.00013	0.92	0.95	0.75	0.76	0.95	0.89	0.68	NA	0.82	1	NA	NA	NA	1	0.81	NA
chr9:95795155-95796823_95796826:+	chr9	95795155	95796826	+	ENSG00000127084	FGD3	TEKTP	TETP	K	NA	NA	0.32	0.073	NA	0.93	NA	NA	NA	NA	NA	NA	0.61	0.75	NA	NA	NA	0.92	NA	0.84
chrX:153736620-153736216_153736213:-	chrX	153736213	153736620	-	ENSG00000071889	FAM3A	VNAGPL	VNGPL	A	NA	NA	0.32	0.00027	NA	NA	NA	0.077	0.4	NA	NA	NA	NA	NA	0.32	NA	NA	NA	0.36	NA
chr10:75214170-75206334_75206331:-	chr10	75206331	75214170	-	ENSG00000107758	PPP3CB	FDVGSA	FDGSA	V	chr14:21334745-21328722_21328719:-	TRUE	0.31	1.1e-09	0.49	0.45	0.56	0.6	0.33	0.6	0.61	0.55	0.63	0.53	0.5	0.6	0.52	0.53	0.64	0.55
chr12:2983143-2981413_2981410:-	chr12	2981410	2983143	-	ENSG00000111206	FOXM1	TCADGE	TCDGE	A	NA	NA	0.31	0.084	NA	NA	NA	NA	NA	NA	NA	NA	NA	0.42	NA	NA	NA	0.73	NA	NA
chr16:71487146-71483788_71483785:-	chr16	71483785	71487146	-	ENSG00000167377	ZNF23	QTVDIQ	QTDIQ	V	NA	NA	0.31	5.6e-09	NA	1	0.95	NA	NA	NA	1	NA	NA	NA	1	NA	NA	NA	0.69	1
chr19:1254477-1254901_1254904:+	chr19	1254477	1254904	+	ENSG00000167470	MIDN	PEQMD	PEMD	Q	chr10:79616878-79617076_79617079:+	TRUE	0.31	0.022	0.83	0.82	0.65	0.79	0.91	0.86	0.95	0.92	0.79	0.82	0.8	0.94	0.94	0.86	0.89	0.88
chr19:7828198-7828279_7828282:+	chr19	7828198	7828282	+	ENSG00000104938	CLEC4M	LLEEDP	LLEDP	E	NA	NA	0.31	4.2e-11	NA	0.99	NA	NA	NA	NA	NA	0.69	NA	1	NA	NA	NA	NA	NA	NA
chr1:45800063-45799236_45799233:-	chr1	45799233	45800063	-	ENSG00000132781	MUTYH	CDAGLA	CDGLA	A	NA	NA	0.31	0.00021	NA	NA	NA	NA	NA	NA	NA	NA	NA	0	0	0.31	NA	NA	NA	0.043
chr20:44999082-44997607_44997604:-	chr20	44997604	44999082	-	ENSG00000062598	ELMO2	NKEVL	NKVL	E	chr2:165119741-165117682_165117679:-	FALSE	0.31	2.1e-23	1	1	0.98	1	1	1	0.96	1	0.69	1	1	1	1	1	1	1
chr21:18977178-18976594_18976591:-	chr21	18976591	18977178	-	ENSG00000154640	BTG3	CCRRDG	CCRDG	R	NA	NA	0.31	0.0011	NA	NA	NA	NA	1	NA	NA	NA	0.69	NA	NA	NA	NA	0.76	NA	NA
chr22:24621514-24621382_24621379:-	chr22	24621379	24621514	-	ENSG00000099998	GGT5	SPAVSG	SPVSG	A	NA	NA	0.31	0.002	0.097	0.074	NA	0.19	0.14	0.14	0.038	0	NA	0.16	0.076	0.31	NA	0.17	0.2	NA
chr22:39530406-39530053_39530050:-	chr22	39530050	39530406	-	ENSG00000100307	CBX7	EEADAD	EEDAD	A	chr15:79749183-79748906_79748903:-	TRUE	0.31	0.001	0.9	0.84	0.77	0.83	0.77	0.68	0.77	NA	0.91	0.95	0.64	0.81	0.76	0.84	0.87	0.92
chr2:74754375-74754251_74754248:-	chr2	74754248	74754375	-	ENSG00000115307	AUP1	SK*	SKAF	*	NA	NA	0.31	3.8e-13	0.28	0.073	NA	0	0.31	NA	NA	0	0	0	NA	0	0	NA	0.091	NA
chr3:35756968-35758790_35758793:+	chr3	35756968	35758793	+	ENSG00000172995	ARPP21	ENSRLL	ENRLL	S	chr9:112051839-112049986_112049983:-	TRUE	0.31	0.089	NA	NA	0.58	NA	NA	NA	NA	NA	NA	NA	NA	NA	0.66	NA	0.88	NA
chr3:40251584-40275350_40275353:+	chr3	40251584	40275353	+	ENSG00000170011	MYRIP	KKKFS	KKFS	K	chr9:120350699-120362645_120362648:+	TRUE	0.31	0.058	0.65	NA	0.72	NA	NA	NA	NA	0.64	NA	NA	NA	NA	NA	0.95	NA	NA
chr4:15688771-15690174_15690177:+	chr4	15688771	15690177	+	ENSG00000237765	FAM200B	KKKKN	KKKN	K	NA	NA	0.31	2.7e-09	NA	NA	0.69	NA	1	1	NA	NA	1	1	1	1	NA	1	1	1
chr5:150603484-150585036_150585033:-	chr5	150585033	150603484	-	ENSG00000198624	CCDC69	KKKRQ	KKRQ	K	NA	NA	0.31	6.6e-19	0.99	1	1	1	0.99	0.99	0.69	1	1	0.96	0.9	0.99	1	0.91	1	0.99
chr5:179294445-179292888_179292885:-	chr5	179292885	179294445	-	ENSG00000197226	TBC1D9B	AQEALP	AQALP	E	NA	NA	0.31	2e-06	NA	NA	0.99	0.69	NA	1	NA	NA	NA	NA	NA	NA	1	1	NA	1
chr7:107389492-107393856_107393859:+	chr7	107389492	107393859	+	ENSG00000105879	CBLL1	DEEGFD	DEGFD	E	chr12:32179447-32177044_32177041:-	TRUE	0.31	4.3e-12	0.81	1	0.87	1	1	0.94	1	NA	0.8	1	0.91	1	0.94	1	0.81	0.68
chr8:72234434-72234114_72234111:-	chr8	72234111	72234434	-	ENSG00000104313	EYA1	PSNRPY	PSKPY	NRK	chr1:14264615-14264291_14264288:-	TRUE	0.31	0.00077	NA	NA	NA	NA	NA	NA	NA	NA	NA	NA	NA	NA	1	NA	0.69	NA
chr9:33332500-33338505_33338508:+	chr9	33332500	33338508	+	ENSG00000086102	NFX1	SEADAT	SEDAT	A	NA	NA	0.31	6.7e-05	0.12	0.065	0.21	0.26	0.35	0.3	0.043	0.13	0.19	0.25	0.26	0.18	0.21	0.08	0.088	0.14
chr10:27054147-27048167_27048164:-	chr10	27048164	27054147	-	ENSG00000136754	ABI1	GPAAPG	GPAPG	A	chr2:22812538-22809131_22809128:-	TRUE	0.3	0.0019	0.65	0.62	0.53	0.8	0.58	0.6	0.75	0.5	0.77	0.56	0.64	0.76	NA	0.74	0.59	0.55
chr11:17448596-17438512_17438509:-	chr11	17438509	17448596	-	ENSG00000006071	ABCC8	WSSSLP	WSSLP	S	chr7:53390851-53382187_53382184:-	TRUE	0.3	0.025	NA	NA	0.63	NA	NA	NA	NA	NA	NA	NA	NA	NA	NA	NA	0.33	NA
chr11:57582972-57583387_57583390:+	chr11	57582972	57583390	+	ENSG00000198561	CTNND1	LMQDE	LMDE	Q	chr2:84443806-84443431_84443428:-	TRUE	0.3	2.3e-05	NA	NA	NA	NA	1	NA	1	0.96	1	NA	1	1	NA	0.7	0.97	NA
chr12:57921800-57921927_57921930:+	chr12	57921800	57921930	+	ENSG00000166987	MBD6	LQQIP	LQIP	Q	chr10:126721099-126720998_126720995:-	TRUE	0.3	0.00088	0.3	0.032	NA	0.045	0.054	0.12	0.1	0	0.13	0.13	0.049	0.11	0.29	0.16	0.26	0.097
chr15:41650456-41657600_41657603:+	chr15	41650456	41657603	+	ENSG00000137804	NUSAP1	LKQQP	LKQP	Q	NA	NA	0.3	9.9e-11	NA	NA	NA	NA	NA	NA	NA	NA	NA	NA	NA	NA	NA	0.7	NA	1
chr15:86279365-86283453_86283456:+	chr15	86279365	86283456	+	ENSG00000170776	AKAP13	SEQVV	SEVV	Q	chr7:82888895-82891646_82891649:+	TRUE	0.3	0.0057	0.84	0.96	1	0.95	0.97	0.94	0.91	0.93	0.9	0.82	0.87	0.87	0.7	0.8	0.88	0.87
chr16:55846815-55844922_55844919:-	chr16	55844919	55846815	-	ENSG00000198848	CES1	PMQLM	PMLM	Q	NA	NA	0.3	1.9e-16	0.81	0.62	NA	0.8	0.88	0.86	0.82	0.71	0.78	0.84	0.92	0.8	NA	0.83	0.72	0.79
chr16:67695580-67695796_67695799:+	chr16	67695580	67695799	+	ENSG00000102981	PARD6A	KRAEAD	KREAD	A	chr8:108226296-108226508_108226511:+	TRUE	0.3	0.0073	NA	NA	0	NA	NA	NA	0.3	NA	NA	NA	NA	0	0	0.077	NA	0.083
chr17:10600552-10599151_10599148:-	chr17	10599148	10600552	-	ENSG00000133028	SCO1	PG*	PGPV	*	chr11:66866418-66867274_66867277:+	TRUE	0.3	2.1e-07	0	NA	NA	NA	NA	0	0	0.031	0.3	0.12	0.071	0.17	0	0.077	0.14	0
chr17:8480554-8479990_8479987:-	chr17	8479987	8480554	-	ENSG00000133026	MYH10	IPQES	IPES	Q	chr11:68558921-68559437_68559440:+	FALSE	0.3	0.061	NA	NA	0.9	NA	NA	0.89	0.73	NA	NA	NA	NA	NA	NA	NA	0.6	NA
chr19:48734034-48733957_48733954:-	chr19	48733954	48734034	-	ENSG00000105483	CARD8	LQAGEV	LQGEV	A	NA	NA	0.3	4.1e-08	0.89	0.9	NA	0.95	0.75	NA	1	NA	0.7	0.96	0.96	0.86	1	0.74	0.94	0.77
chr19:54648068-54649331_54649334:+	chr19	54648068	54649334	+	ENSG00000088038	CNOT3	KDQKQ	KDKQ	Q	chr7:3603730-3604799_3604802:+	TRUE	0.3	0.0042	0.22	0.19	0.24	0.22	0.11	0.27	0.089	0.25	0.17	0.15	0.22	0.14	0.38	0.24	0.085	0.2
chr1:179991983-179993554_179993557:+	chr1	179991983	179993557	+	ENSG00000135837	CEP350	EPHSTL	EPHTL	S	NA	NA	0.3	6.5e-07	NA	NA	NA	1	1	0.97	NA	NA	1	NA	1	NA	0.7	1	1	NA
chr1:46499610-46499745_46499748:+	chr1	46499610	46499748	+	ENSG00000086015	MAST2	QESRKR	QERKR	S	NA	NA	0.3	0.00062	0.87	1	0.74	0.9	0.78	0.92	0.7	0.83	1	0.9	0.9	0.91	0.88	0.87	0.85	NA
chr20:18548240-18549880_18549883:+	chr20	18548240	18549883	+	ENSG00000232388	RP11-379J5.2	RQ*	RQTK	*	NA	NA	0.3	2.7e-16	0.27	0.36	0.41	0.35	0.26	0.29	0.18	0.36	0.29	0.25	0.32	0.36	0.23	0.48	0.39	0.29
chr22:29684775-29687551_29687554:+	chr22	29684775	29687554	+	ENSG00000182944	EWSR1	GMGSAG	GMGAG	S	chr11:4982256-4979525_4979522:-	TRUE	0.3	2.7e-13	0.4	0.47	0.46	0.55	0.42	0.31	0.47	0.4	0.35	0.24	0.5	0.4	0.38	0.54	0.48	0.52
chr2:203421254-203424419_203424422:+	chr2	203421254	203424422	+	ENSG00000204217	BMPR2	IQIGES	IQSES	IGS	chr1:59925459-59927079_59927082:+	TRUE	0.3	3.8e-10	0.97	1	0.94	1	1	1	0.96	0.7	0.94	1	1	0.85	1	1	0.98	1
chr2:69015088-69034405_69034408:+	chr2	69015088	69034408	+	ENSG00000163219	ARHGAP25	CGAVFG	CGVFG	A	NA	NA	0.3	8.3e-09	1	0.8	NA	NA	NA	NA	0.7	NA	0.77	1	1	NA	NA	NA	NA	0.89
chr2:70442503-70441626_70441623:-	chr2	70441623	70442503	-	ENSG00000116001	TIA1	QQQNQ	QQNQ	Q	NA	NA	0.3	2.7e-09	0.92	0.78	0.83	0.96	1	0.88	0.87	1	1	0.81	0.77	0.93	1	0.93	0.7	0.8
chr3:139063040-139065720_139065723:+	chr3	139063040	139065723	+	ENSG00000175110	MRPS22	EAAESG	EAESG	A	NA	NA	0.3	3.9e-06	0.83	1	0.87	NA	NA	0.81	0.96	0.7	1	1	0.76	0.74	0.79	0.84	1	0.83
chr3:196736489-196735836_196735833:-	chr3	196735833	196736489	-	ENSG00000163975	MFI2	LTAVSE	LTVSE	A	NA	NA	0.3	0.011	1	NA	NA	0.7	NA	NA	0.73	NA	NA	NA	NA	NA	NA	0.77	0.73	NA
chr3:52637537-52623271_52623268:-	chr3	52623268	52637537	-	ENSG00000163939	PBRM1	KREAEK	KRAEK	E	chr14:31888168-31895736_31895739:+	TRUE	0.3	4.4e-08	0.7	0.81	1	0.87	0.98	0.89	1	1	1	NA	0.96	1	NA	0.86	0.77	0.8
chr4:187077344-187078719_187078722:+	chr4	187077344	187078722	+	ENSG00000109794	FAM149A	LTEGKK	LTGKK	E	NA	NA	0.3	9.1e-17	1	0.7	1	1	1	1	1	1	NA	1	1	1	NA	1	1	NA
chr5:145609473-145610217_145610220:+	chr5	145609473	145610220	+	ENSG00000091009	RBM27	NVVEHR	NVEHR	V	NA	NA	0.3	0.0026	0.016	0.067	0.14	0	0	0.068	0	NA	0.3	0.08	0.039	0	0	0.067	0.079	0
chr6:395935-397108_397111:+	chr6	395935	397111	+	ENSG00000137265	IRF4	AQQVH	AQVH	Q	chr13:30844648-30845314_30845317:+	TRUE	0.3	0.016	0.62	0.69	NA	NA	NA	NA	NA	NA	0.8	0.91	NA	NA	NA	NA	NA	0.86
chr7:120595678-120596214_120596217:+	chr7	120595678	120596217	+	ENSG00000071243	ING3	DLQHF	DLHF	Q	NA	NA	0.3	7.9e-08	NA	0.93	NA	NA	NA	NA	NA	NA	1	NA	1	NA	NA	1	0.7	NA
chr7:73011195-73011119_73011116:-	chr7	73011116	73011195	-	ENSG00000009950	MLXIPL	SPQET	SPET	Q	chr5:135609046-135609122_135609125:+	TRUE	0.3	0.13	0.57	NA	NA	0.49	NA	NA	NA	0.73	NA	NA	NA	NA	0.7	0.43	0.54	NA
chr9:134334743-134340150_134340153:+	chr9	134334743	134340153	+	ENSG00000130723	BAT2L1	YQKSS	YQSS	K	NA	NA	0.3	2.6e-05	1	1	0.96	1	0.96	0.8	0.7	NA	0.97	NA	0.89	NA	NA	0.92	0.81	0.83
chr9:35386290-35389843_35389846:+	chr9	35386290	35389846	+	ENSG00000198722	UNC13B	QLKQE	QLQE	K	NA	NA	0.3	0.004	1	NA	NA	0.71	1	0.82	1	0.79	NA	NA	1	0.8	NA	0.7	NA	NA
chr10:104118486-104119024_104119027:+	chr10	104118486	104119027	+	ENSG00000107862	GBF1	LQQEG	LQEG	Q	chr19:46334286-46335200_46335203:+	TRUE	0.29	1.1e-06	0.071	0.24	0.12	0.26	0.15	0.089	0.091	NA	0	0.29	0.022	0	0.062	0.068	0.22	0
chr10:28903614-28905102_28905105:+	chr10	28903614	28905105	+	ENSG00000095787	WAC	RSSSQR	RSSQR	S	chr18:7920248-7921420_7921423:+	TRUE	0.29	2e-15	0.85	0.67	0.64	0.69	0.75	0.85	0.84	0.6	0.62	0.82	0.75	0.76	0.66	0.88	0.75	0.75
chr10:61815416-61802517_61802514:-	chr10	61802514	61815416	-	ENSG00000151150	ANK3	QKQGE	QKGE	Q	chr10:69467739-69478316_69478319:+	TRUE	0.29	1.4e-08	NA	NA	0.81	0.65	0.82	0.88	0.87	NA	NA	NA	0.78	0.85	NA	0.94	0.92	NA
chr10:7820801-7817762_7817759:-	chr10	7817759	7820801	-	ENSG00000151657	KIN	EQEVP	EQVP	E	NA	NA	0.29	1.1e-27	1	1	1	1	1	NA	1	1	NA	1	1	1	0.71	1	1	1
chr11:111952759-111953189_111953192:+	chr11	111952759	111953192	+	ENSG00000150776	C11orf57	TDSSDQ	TDSDQ	S	chr9:50417477-50416041_50416038:-	FALSE	0.29	2.3e-06	0.91	0.94	1	0.9	0.71	0.83	0.9	NA	1	0.8	0.94	0.85	1	0.88	0.95	0.72
chr11:64508420-64507921_64507918:-	chr11	64507918	64508420	-	ENSG00000068831	RASGRP2	DSVRL*	DSVL*	R	NA	NA	0.29	0.098	NA	NA	NA	NA	NA	NA	NA	NA	1	0.71	NA	1	NA	NA	NA	1
chr12:113599075-113596917_113596914:-	chr12	113596914	113599075	-	ENSG00000123064	DDX54	GQAGAS	GQGAS	A	NA	NA	0.29	0.00075	0.54	0.57	0.55	0.45	0.58	0.58	0.69	0.58	0.4	0.43	0.54	0.44	0.58	0.59	0.65	0.45
chr12:11803094-11905384_11905387:+	chr12	11803094	11905387	+	ENSG00000139083	ETV6	IKQER	IKER	Q	chr6:133986156-134087303_134087306:+	TRUE	0.29	0.0013	0.85	0.71	NA	NA	1	1	NA	NA	0.89	1	NA	0.95	NA	NA	0.71	0.97
chr12:124817676-124817013_124817010:-	chr12	124817010	124817676	-	ENSG00000196498	NCOR2	EPSRMG	EPRMG	S	NA	NA	0.29	4.8e-07	0.9	0.93	0.81	0.96	0.89	0.84	0.86	0.91	0.84	0.75	0.81	0.68	0.77	0.82	0.85	0.94
chr12:58109753-58109872_58109875:+	chr12	58109753	58109875	+	ENSG00000135506	OS9	QAVDSK	QADSK	V	NA	NA	0.29	3.3e-08	0.36	0.28	0.16	0.19	0.29	0.3	0.24	0.35	0.31	0.13	0.35	0.25	0.069	0.31	0.17	0.3
chr15:63981788-63978734_63978731:-	chr15	63978731	63981788	-	ENSG00000103657	HERC1	LQKQG	LQQG	K	chr9:66287713-66289710_66289713:+	TRUE	0.29	0.0002	NA	NA	0.93	NA	1	0.8	NA	NA	NA	NA	1	NA	1	0.71	1	1
chr15:65226434-65234664_65234667:+	chr15	65226434	65234667	+	ENSG00000166839	ANKDD1A	DHQGA	DHGA	Q	chr9:65355423-65353037_65353034:-	FALSE	0.29	0.11	NA	NA	NA	0.84	NA	NA	NA	NA	NA	NA	0.71	NA	NA	1	NA	NA
chr16:88926380-88927319_88927322:+	chr16	88926380	88927322	+	ENSG00000167515	TRAPPC2L	QSSRAF	QSRAF	S	NA	NA	0.29	1.1e-05	0.37	0.44	0.32	0.3	0.28	0.29	0.22	0.42	0.25	0.33	0.34	0.37	0.22	0.38	0.28	0.51
chr17:27043921-27043079_27043076:-	chr17	27043076	27043921	-	ENSG00000109113	RAB34	TVGRFK	TVGFK	R	NA	NA	0.29	1.4e-06	0.11	0.062	0	0	0.29	0.17	0.098	NA	0.25	0.015	0.1	0.065	0	0.19	0.054	0.029
chr17:65871860-65887960_65887963:+	chr17	65871860	65887963	+	ENSG00000171634	BPTF	VPVGDF	VPGDF	V	NA	NA	0.29	0.014	1	0.71	1	NA	NA	NA	NA	NA	NA	NA	0.87	1	NA	NA	NA	1
chr18:46858234-46812986_46812983:-	chr18	46812983	46858234	-	ENSG00000141627	DYM	VATGLW	VARLW	TGR	NA	NA	0.29	0.00087	0.96	0.75	0.71	0.88	0.79	0.83	0.84	1	1	0.92	0.9	0.96	0.92	0.81	0.96	0.9
chr19:14038843-14038937_14038940:+	chr19	14038843	14038940	+	ENSG00000132024	CC2D1A	PTQVA	PTVA	Q	NA	NA	0.29	0.023	0.98	0.79	0.81	0.88	0.98	NA	0.94	1	0.8	0.97	0.89	0.71	1	0.84	0.91	1
chr19:1432689-1434736_1434739:+	chr19	1432689	1434739	+	ENSG00000071626	DAZAP1	QYAGYG	QYGYG	A	chr10:79748171-79750281_79750284:+	TRUE	0.29	5.3e-06	0.84	0.83	0.67	0.96	0.81	0.8	0.91	0.91	0.69	0.78	0.82	0.78	0.85	0.79	0.72	0.7
chr19:2851649-2852378_2852381:+	chr19	2851649	2852381	+	ENSG00000186300	ZNF555	NLSRNH	NLRNH	S	NA	NA	0.29	0.00058	NA	NA	NA	NA	NA	0.82	1	NA	1	NA	0.81	NA	NA	0.83	1	0.71
chr19:45185892-45186706_45186709:+	chr19	45185892	45186709	+	ENSG00000186567	CEACAM19	YQQDL	YQDL	Q	NA	NA	0.29	0.026	NA	0.29	NA	NA	NA	NA	NA	NA	NA	0	0.12	0	NA	0.12	0.21	NA
chr19:55177887-55178145_55178148:+	chr19	55177887	55178148	+	ENSG00000186818	LILRB4	NFSGAA	NFCAA	SGC	NA	NA	0.29	3e-07	0.27	0.27	0.17	0.12	NA	NA	NA	NA	0.18	NA	0.31	NA	NA	NA	0.35	0.061
chr19:56204162-56204317_56204320:+	chr19	56204162	56204320	+	ENSG00000063245	EPN1	TTAAGG	TTAGG	A	chr7:5047355-5047490_5047493:+	TRUE	0.29	0.0026	0.63	0.54	0.46	0.75	0.54	0.66	0.57	0.63	0.7	0.6	0.72	0.46	0.67	0.58	0.61	0.71
chr1:150972933-150972443_150972440:-	chr1	150972440	150972933	-	ENSG00000143409	FAM63A	PQQSP	PQSP	Q	NA	NA	0.29	0.0023	0	NA	0.29	NA	0.17	0.071	0.17	0	NA	0	0.095	0	NA	0.025	0.05	0.051
chr1:155583524-155583850_155583853:+	chr1	155583524	155583853	+	ENSG00000125459	MSTO1	PPAVES	PPVES	A	NA	NA	0.29	0.16	NA	NA	NA	0.9	NA	NA	1	0.85	NA	NA	0.8	NA	NA	0.71	1	1
chr1:167407807-167404671_167404668:-	chr1	167404668	167407807	-	ENSG00000198821	CD247	KPQRR	KPRR	Q	chr1:167787627-167788574_167788577:+	TRUE	0.29	0.0028	0.27	0.21	NA	NA	0.27	NA	NA	NA	0.33	0.38	0.5	NA	NA	NA	NA	0.34
chr1:235926020-235922899_235922896:-	chr1	235922896	235926020	-	ENSG00000143669	LYST	YEGENS	YEENS	G	NA	NA	0.29	4e-12	1	NA	NA	1	1	NA	NA	NA	1	NA	1	0.71	NA	1	NA	1
chr2:204821488-204822522_204822525:+	chr2	204821488	204822525	+	ENSG00000163600	ICOS	KKKYS	KKYS	K	NA	NA	0.29	0.041	NA	NA	NA	NA	NA	NA	NA	NA	NA	0.71	NA	NA	NA	NA	NA	1
chr2:27315316-27317342_27317345:+	chr2	27315316	27317345	+	ENSG00000138030	KHK	VADSFV	VADFV	S	NA	NA	0.29	0.00023	NA	0.24	0.029	0	0	NA	0.054	0.15	NA	0	0.19	0.29	0	0.032	NA	NA
chr2:98376115-98375516_98375513:-	chr2	98375513	98376115	-	ENSG00000075568	TMEM131	TGEVFS	TGVFS	E	chr1:36851649-36851043_36851040:-	TRUE	0.29	0.0034	0.91	0.85	1	0.8	0.84	0.86	0.76	0.85	0.71	0.87	0.92	0.93	0.92	0.8	0.88	0.9
chr3:170587948-170586179_170586176:-	chr3	170586176	170587948	-	ENSG00000163584	RPL22L1	APQKD	APKD	Q	chr3:28704465-28705422_28705425:+	FALSE	0.29	2e-05	1	0.86	0.92	0.71	0.94	0.9	0.77	0.89	0.77	0.83	0.87	0.87	1	0.87	0.9	0.96
chr3:65464267-65456162_65456159:-	chr3	65456159	65464267	-	ENSG00000151276	MAGI1	FTAADS	FTADS	A	NA	NA	0.29	0.21	0.093	0.067	0.14	0.12	0	0.29	0.12	NA	0.2	0	0	0.2	NA	0.16	0.098	NA
chr4:169343675-169343060_169343057:-	chr4	169343057	169343675	-	ENSG00000181381	DDX60L	WQQEL	WQEL	Q	NA	NA	0.29	0.00013	0.91	0.71	NA	NA	NA	NA	NA	NA	1	NA	1	NA	NA	NA	1	1
chr4:186296767-186295615_186295612:-	chr4	186295612	186296767	-	ENSG00000109771	LRP2BP	DAEKG	DAKG	E	NA	NA	0.29	0.02	NA	NA	0.71	NA	NA	NA	NA	NA	NA	NA	1	NA	NA	0.94	1	NA
chr4:3201666-3205734_3205737:+	chr4	3201666	3205737	+	ENSG00000197386	HTT	TPKRHS	TPKHS	R	chr5:35213566-35218555_35218558:+	FALSE	0.29	1.8e-08	1	NA	0.92	1	1	NA	1	NA	NA	1	1	NA	0.71	NA	NA	1
chr5:102355547-102360835_102360838:+	chr5	102355547	102360838	+	ENSG00000145730	PAM	IKEAEA	IKAEA	E	chr1:99728032-99722617_99722614:-	TRUE	0.29	2.5e-07	0.9	0.88	0.89	0.93	0.92	0.88	0.91	0.67	0.86	0.9	0.96	0.93	0.88	0.92	0.9	0.96
chr7:100013928-100013720_100013717:-	chr7	100013717	100013928	-	ENSG00000078487	ZCWPW1	EAQDEK	EAHEK	QDH	chr5:138241371-138242202_138242205:+	TRUE	0.29	3.5e-14	1	0.83	1	0.71	1	NA	NA	NA	NA	NA	0.91	0.92	NA	0.91	0.74	1
chr7:136935977-136912822_136912819:-	chr7	136912819	136935977	-	ENSG00000105894	PTN	PQAESK	PQESK	A	NA	NA	0.29	3.6e-08	NA	0.92	0.86	0.74	0.87	0.92	0.71	NA	0.95	1	0.94	0.81	NA	0.84	1	NA
chr7:137294281-137293810_137293807:-	chr7	137293807	137294281	-	ENSG00000157680	DGKI	MEQEN	MEEN	Q	chr6:37007954-37007460_37007457:-	TRUE	0.29	0.047	NA	NA	0.91	NA	NA	NA	NA	NA	NA	NA	NA	NA	NA	NA	0.62	NA
chr7:2297000-2296658_2296655:-	chr7	2296655	2297000	-	ENSG00000106266	SNX8	VEQEN	VEEN	Q	chr5:140820663-140820389_140820386:-	FALSE	0.29	1.8e-07	0.92	0.84	0.91	1	NA	NA	0.97	0.98	1	1	0.95	0.71	1	0.98	0.99	1
chr7:44097879-44098028_44098031:+	chr7	44097879	44098031	+	ENSG00000136279	DBNL	PQSRTW	PQRTW	S	chr11:5697178-5697287_5697290:+	TRUE	0.29	7.1e-05	0.3	0.29	0.43	0.22	0.44	0.32	0.25	0.41	0.23	0.4	0.31	0.32	0.15	0.37	0.35	0.19
chr7:5415665-5414115_5414112:-	chr7	5414112	5415665	-	ENSG00000182095	TNRC18	LVQER	LVER	Q	chr5:143536951-143535790_143535787:-	TRUE	0.29	2.3e-07	1	0.86	0.8	0.8	NA	0.83	0.97	NA	1	1	0.97	0.71	NA	NA	1	0.94
chr8:21982824-21981329_21981326:-	chr8	21981326	21982824	-	ENSG00000168453	HR	REAGQG	REGQG	A	NA	NA	0.29	0.12	NA	NA	0.53	NA	NA	NA	NA	NA	NA	NA	NA	NA	NA	0.69	0.4	NA
chrX:41206265-41206565_41206568:+	chrX	41206265	41206568	+	ENSG00000215301	DDX3X	SKSSRF	SKSRF	S	NA	NA	0.29	6e-27	0.67	0.71	0.6	0.81	0.73	0.77	0.77	0.57	0.72	0.55	0.69	0.6	0.83	0.67	0.73	0.8
chr12:110405263-110403382_110403379:-	chr12	110403379	110405263	-	ENSG00000139436	GIT2	ADSSLD	ADSLD	S	NA	NA	0.28	2.9e-06	0.89	0.92	NA	1	1	0.92	1	NA	1	0.85	0.77	0.72	1	0.81	NA	0.95
chr12:132588715-132588920_132588923:+	chr12	132588715	132588923	+	ENSG00000185684	EP400NL	LMQVQ	LMVQ	Q	NA	NA	0.28	0.0063	NA	0	NA	NA	NA	NA	NA	NA	NA	NA	NA	NA	NA	0.28	NA	NA
chr12:22017373-22015988_22015985:-	chr12	22015985	22017373	-	ENSG00000069431	ABCC9	TRSRNR	TRRNR	S	chr6:142596547-142594893_142594890:-	FALSE	0.28	2e-08	0.97	0.72	1	1	0.92	1	1	1	1	1	1	NA	1	1	0.98	NA
chr12:99145133-99139627_99139624:-	chr12	99139624	99145133	-	ENSG00000185046	ANKS1B	SVQID	SVID	Q	chr10:90429137-90432549_90432552:+	TRUE	0.28	0.029	NA	NA	0.65	NA	NA	NA	NA	NA	NA	NA	NA	0.93	NA	NA	NA	NA
chr16:1717401-1717960_1717963:+	chr16	1717401	1717963	+	ENSG00000007545	CRAMP1L	FQQGS	FQGS	Q	NA	NA	0.28	0.00025	NA	NA	NA	NA	NA	NA	NA	NA	0	0	NA	0	NA	0	NA	0.28
chr17:72959835-72959176_72959173:-	chr17	72959173	72959835	-	ENSG00000167861	C17orf28	GGQGE	GGGE	Q	chr11:115221636-115221125_115221122:-	TRUE	0.28	0.059	0.87	1	0.92	1	0.72	NA	NA	NA	1	1	0.93	NA	NA	0.9	1	NA
chr17:76799467-76798620_76798617:-	chr17	76798617	76799467	-	ENSG00000055483	USP36	RHSSCS	RHSCS	S	NA	NA	0.28	7.2e-07	0	0	0.083	0.28	NA	NA	NA	NA	0	0.2	0.086	0	0	0	0	0
chr19:4366923-4366570_4366567:-	chr19	4366567	4366923	-	ENSG00000141985	SH3GL1	EKKVD	EKVD	K	chr17:56159546-56159421_56159418:-	FALSE	0.28	3.8e-18	0.95	0.88	0.98	0.84	0.98	0.9	0.81	0.7	0.92	0.71	0.95	0.85	0.79	0.98	0.88	0.81
chr1:145021112-145018002_145017999:-	chr1	145017999	145021112	-	ENSG00000178104	PDE4DIP	TAAEMN	TAEMN	A	NA	NA	0.28	0.00036	NA	NA	0.45	NA	NA	NA	NA	NA	NA	NA	NA	NA	NA	NA	0.73	NA
chr1:169388251-169366629_169366626:-	chr1	169366626	169388251	-	ENSG00000117477	C1orf114	SRQEN	SREN	Q	NA	NA	0.28	0.00023	NA	NA	0.92	NA	NA	NA	0.96	NA	NA	NA	0.68	NA	NA	0.78	NA	NA
chr20:3311293-3306931_3306928:-	chr20	3306928	3311293	-	ENSG00000088854	C20orf194	EQIRLL	EQMLL	IRM	chr2:130610160-130604240_130604237:-	TRUE	0.28	1.2e-05	1	1	0.98	0.81	1	0.72	0.77	NA	1	NA	0.75	1	NA	1	0.94	1
chr2:204255866-204260379_204260382:+	chr2	204255866	204260382	+	ENSG00000138443	ABI2	TLGSSG	TLGSG	S	NA	NA	0.28	0.032	NA	NA	0.72	NA	NA	1	NA	NA	NA	1	NA	NA	NA	NA	NA	NA
chr3:123339054-123337617_123337614:-	chr3	123337614	123339054	-	ENSG00000065534	MYLK	SEEDVS	SEDVS	E	NA	NA	0.28	0.00021	0.79	0.82	0.89	0.83	0.85	0.92	0.84	0.77	0.89	0.84	0.88	0.85	0.72	0.85	0.88	1
chr3:184041029-184041193_184041196:+	chr3	184041029	184041196	+	ENSG00000114867	EIF4G1	GPQAG	GPAG	Q	chr16:20681651-20681807_20681810:+	TRUE	0.28	4.5e-07	0.46	0.41	0.31	0.18	0.45	0.34	0.3	0.42	0.35	0.22	0.34	0.35	0.42	0.46	0.2	0.21
chr3:37152482-37151194_37151191:-	chr3	37151191	37152482	-	ENSG00000093167	LRRFIP2	TRQSS	TRSS	Q	NA	NA	0.28	1.8e-05	NA	NA	NA	NA	NA	0.25	NA	NA	NA	NA	NA	NA	0.28	NA	0	NA
chr4:122776644-122775978_122775975:-	chr4	122775975	122776644	-	ENSG00000138686	BBS7	NGVGDS	NGGDS	V	NA	NA	0.28	0.00028	NA	NA	0.2	NA	NA	NA	NA	NA	0	NA	0	0	NA	0.28	0	0
chr5:102361038-102363886_102363889:+	chr5	102361038	102363889	+	ENSG00000145730	PAM	FGADSE	FGDSE	A	chr1:99722414-99719569_99719566:-	TRUE	0.28	4.5e-07	0.34	0.33	0.32	0.32	0.5	0.37	0.22	0.38	0.4	0.35	0.36	0.42	0.34	0.39	0.31	0.5
chr5:175812222-175811287_175811284:-	chr5	175811284	175812222	-	ENSG00000048162	NOP16	YKQSG	YKSG	Q	NA	NA	0.28	1.5e-08	NA	0.083	NA	0	NA	NA	0	0.28	NA	NA	NA	0.27	NA	NA	0	NA
chr6:123760089-123759270_123759267:-	chr6	123759267	123760089	-	ENSG00000186439	TRDN	KKAEKE	KKEKE	A	NA	NA	0.28	0.00022	NA	NA	NA	0.39	NA	0.24	NA	NA	NA	NA	NA	NA	0.38	0.52	0.41	NA
chr6:86283976-86282092_86282089:-	chr6	86282089	86283976	-	ENSG00000135317	SNX14	PKQLG	PKLG	Q	NA	NA	0.28	1.1e-06	1	1	1	NA	NA	0.81	0.77	1	NA	1	1	0.72	NA	0.94	1	1
chr7:101843452-101844640_101844643:+	chr7	101843452	101844643	+	ENSG00000160967	CUX1	KTAEPA	KTEPA	A	NA	NA	0.28	0.0079	0.9	NA	NA	NA	1	0.86	NA	NA	0.81	NA	0.73	1	1	NA	1	0.72
chr7:148907796-148909447_148909450:+	chr7	148907796	148909450	+	ENSG00000170265	ZNF282	ITVDSP	ITDSP	V	chr6:47842973-47847811_47847814:+	FALSE	0.28	6.3e-07	0.28	0.15	0.095	0.045	0.061	0	0.28	0.1	0.19	0	0.068	0.091	0.013	0.14	0.078	0
chr8:101596339-101589303_101589300:-	chr8	101589300	101596339	-	ENSG00000174226	SNX31	EMQIE	EMIE	Q	chr15:36447354-36437510_36437507:-	TRUE	0.28	0.027	NA	NA	NA	NA	NA	NA	NA	NA	NA	NA	NA	0.67	NA	0.96	NA	NA
chr8:26151256-26196406_26196409:+	chr8	26151256	26196409	+	ENSG00000221914	PPP2R2A	AEADII	AEDII	A	chr14:67689072-67657809_67657806:-	FALSE	0.28	5.1e-14	0.95	1	0.87	0.98	0.98	0.94	1	1	1	0.72	0.97	1	0.87	0.97	0.96	1
chr8:28627406-28625842_28625839:-	chr8	28625839	28627406	-	ENSG00000104299	INTS9	EKQHG	EKHG	Q	NA	NA	0.28	5.6e-08	NA	NA	NA	0	0	NA	0	0	0	NA	0	0	0.28	0	0.12	0
chrX:135312998-135312752_135312749:-	chrX	135312749	135312998	-	ENSG00000129680	MAP7D3	STNRQI	STKQI	NRK	NA	NA	0.28	1.9e-11	0.92	1	NA	1	0.75	1	1	1	NA	0.84	1	0.75	1	0.72	1	0.88
chr10:101648582-101646389_101646386:-	chr10	101646386	101648582	-	ENSG00000107554	DNMBP	NFKER	NFER	K	NA	NA	0.27	1.4e-14	0.73	NA	NA	NA	NA	1	1	1	1	1	1	1	1	1	1	1
chr10:75037937-75037119_75037116:-	chr10	75037116	75037937	-	ENSG00000156042	TTC18	KKEASK	KKASK	E	NA	NA	0.27	0.0013	NA	NA	NA	0.73	NA	NA	NA	NA	1	NA	1	NA	NA	0.97	1	NA
chr11:104839246-104825728_104825725:-	chr11	104825725	104839246	-	ENSG00000196954	CASP4	MAEGNH	MAGNH	E	NA	NA	0.27	4.1e-12	0.97	0.98	1	0.99	0.99	0.94	1	0.91	1	1	0.98	0.73	NA	0.85	1	0.96
chr11:118917129-118916546_118916543:-	chr11	118916543	118917129	-	ENSG00000149428	HYOU1	ETAGSE	ETGSE	A	NA	NA	0.27	5.7e-14	0.1	0.31	0.12	0.3	0.074	0.27	0.34	0.3	0.14	0.2	0.16	0.13	0.14	0.25	0.15	0.23
chr11:558614-558248_558245:-	chr11	558245	558614	-	ENSG00000185522	C11orf35	PKRSSH	PKSSH	R	NA	NA	0.27	0.4	NA	NA	NA	NA	NA	NA	NA	NA	NA	NA	NA	NA	NA	0.73	1	NA
chr12:124915161-124914252_124914249:-	chr12	124914249	124915161	-	ENSG00000196498	NCOR2	MQSRVG	MQRVG	S	chr5:125568164-125567304_125567301:-	FALSE	0.27	0.47	0.79	0.77	0.94	0.89	0.78	0.81	1	NA	0.97	NA	0.91	NA	0.82	0.88	0.83	0.73
chr14:90784349-90783155_90783152:-	chr14	90783152	90784349	-	ENSG00000119720	C14orf102	LTRSHL	LTSHL	R	NA	NA	0.27	8.7e-05	NA	NA	NA	NA	NA	NA	NA	1	1	NA	NA	1	NA	0.73	1	1
chr15:91157720-91161115_91161118:+	chr15	91157720	91161118	+	ENSG00000140577	CRTC3	GEVASF	GEASF	V	chr7:87754783-87750719_87750716:-	TRUE	0.27	4e-06	0.94	1	0.92	0.93	0.96	0.96	1	NA	0.81	1	0.92	0.98	NA	0.73	0.79	0.9
chr16:15761296-15771658_15771661:+	chr16	15761296	15771661	+	ENSG00000072864	NDE1	IKEKF	IKKF	E	chr16:14170584-14175384_14175387:+	FALSE	0.27	4.5e-10	1	1	1	1	1	0.94	NA	NA	1	1	1	1	1	0.73	NA	0.87
chr16:21636436-21666548_21666551:+	chr16	21636436	21666551	+	ENSG00000197006	METTL9	ENVGGK	ENGGK	V	NA	NA	0.27	3.6e-08	0.71	0.7	0.63	0.66	0.76	0.77	0.57	0.5	0.6	0.58	0.71	0.71	0.54	0.58	0.66	0.66
chr17:79225293-79220861_79220858:-	chr17	79220858	79225293	-	ENSG00000157637	SLC38A10	LEEAGR	LEAGR	E	chr11:119970746-119967924_119967921:-	TRUE	0.27	0.00024	0.92	1	NA	0.98	1	NA	1	0.95	1	0.9	0.93	0.92	0.73	1	0.98	0.93
chr17:80012851-80013038_80013041:+	chr17	80012851	80013041	+	ENSG00000169727	GPS1	AEQRG	AERG	Q	chr11:120648163-120648323_120648326:+	FALSE	0.27	3.2e-11	0.89	0.88	0.85	0.84	0.85	0.86	0.93	0.96	0.92	0.7	0.92	0.81	0.89	0.88	0.88	0.82
chr18:46956625-46918015_46918012:-	chr18	46918012	46956625	-	ENSG00000141627	DYM	TSSSEL	TSSEL	S	NA	NA	0.27	1.3e-17	0.93	1	1	1	1	0.96	1	1	1	0.73	1	0.82	0.97	0.92	1	1
chr19:6750644-6751042_6751045:+	chr19	6750644	6751045	+	ENSG00000125733	TRIP10	FEADLG	FEDLG	A	NA	NA	0.27	0.0025	0.27	NA	NA	NA	NA	NA	NA	NA	0	NA	NA	NA	0	NA	NA	NA
chr1:109890105-109888503_109888500:-	chr1	109888500	109890105	-	ENSG00000134243	SORT1	SCKADL	SCTDL	KAT	chr3:108134878-108137484_108137487:+	TRUE	0.27	4.3e-11	0.66	0.61	0.67	0.58	0.85	0.68	0.66	0.83	0.82	0.71	0.74	0.63	0.69	0.61	0.61	0.85
chr1:161976087-161970131_161970128:-	chr1	161970128	161976087	-	ENSG00000162745	OLFML2B	PEQYE	PEYE	Q	chr1:172592666-172596700_172596703:+	TRUE	0.27	0.0083	0	0.13	NA	0	0	NA	0	NA	0	0	NA	NA	NA	0.16	0.27	NA
chr1:52902427-52901137_52901134:-	chr1	52901134	52902427	-	ENSG00000134744	ZCCHC11	VAAAQL	VAAQL	A	chr4:108222018-108223318_108223321:+	TRUE	0.27	6.6e-09	1	1	1	0.73	0.91	1	1	1	1	1	0.93	1	1	0.92	1	1
chr20:31996507-31996405_31996402:-	chr20	31996402	31996507	-	ENSG00000101400	SNTA1	EIQLD	EILD	Q	chr2:154202743-154202644_154202641:-	FALSE	0.27	2.6e-05	0.98	1	0.96	0.96	0.94	0.95	0.97	1	0.73	1	1	0.96	0.96	0.98	0.96	1
chr21:33073308-33069063_33069060:-	chr21	33069060	33073308	-	ENSG00000156304	SFRS15	DKKLL	DKLL	K	chr16:90257498-90252695_90252692:-	FALSE	0.27	1.5e-08	1	1	1	NA	0.82	0.95	0.73	NA	1	0.85	1	1	1	0.98	1	0.96
chr21:44433348-44437018_44437021:+	chr21	44433348	44437021	+	ENSG00000160199	PKNOX1	SQQIQ	SQIQ	Q	chr17:31729220-31732170_31732173:+	TRUE	0.27	0.0002	NA	NA	1	0.91	0.79	NA	0.96	NA	1	1	0.96	0.73	0.88	1	NA	1
chr22:30683144-30682940_30682937:-	chr22	30682937	30683144	-	ENSG00000099992	TBC1D10A	QHAGPS	QHGPS	A	chr11:4120510-4120683_4120686:+	FALSE	0.27	0.00029	0.11	0.15	0	0.27	0	0.21	0.13	NA	0	0	0.098	0.024	NA	0.036	0.031	0.2
chr22:50877191-50878127_50878130:+	chr22	50877191	50878130	+	ENSG00000100239	PPP6R2	SEAGAM	SEGAM	A	NA	NA	0.27	8.3e-07	0.24	0.27	0.098	0.067	0	0.043	0.065	0.13	0.12	0	0.12	0.027	0	0.07	0.021	0.033
chr3:126452065-126571487_126571490:+	chr3	126452065	126571490	+	ENSG00000159685	CHCHD6	RLQAR	RLAR	Q	NA	NA	0.27	0.0011	NA	NA	0.11	0	0.091	0	NA	0.17	0.23	NA	0.27	0.068	0	0.047	0	NA
chr3:3221305-3216953_3216950:-	chr3	3216950	3221305	-	ENSG00000113851	CRBN	LPAESE	LPESE	A	NA	NA	0.27	9.5e-09	NA	1	1	1	1	0.94	0.73	1	0.95	1	0.88	1	1	1	1	1
chr3:44544034-44542129_44542126:-	chr3	44542126	44544034	-	ENSG00000178917	ZNF852	SLAGRN	SLGRN	A	NA	NA	0.27	0.00025	NA	0.73	NA	NA	NA	NA	1	NA	NA	NA	NA	NA	NA	NA	NA	1
chr4:123844460-123848789_123848792:+	chr4	123844460	123848792	+	ENSG00000145375	SPATA5	EKVDDK	EKDDK	V	chr3:37319422-37323433_37323436:+	TRUE	0.27	6.5e-06	NA	NA	NA	NA	NA	NA	1	NA	NA	NA	NA	NA	NA	1	NA	0.73
chr4:140300008-140305986_140305989:+	chr4	140300008	140305989	+	ENSG00000164134	NAA15	NTAVCE	NTVCE	A	NA	NA	0.27	3.1e-05	0.89	0.89	0.78	0.91	1	0.84	NA	0.85	1	1	0.91	1	1	0.92	0.92	0.73
chr8:101589247-101586188_101586185:-	chr8	101586185	101589247	-	ENSG00000174226	SNX31	SQQKD	SQKD	Q	NA	NA	0.27	0.027	NA	NA	NA	NA	NA	NA	NA	NA	NA	NA	NA	0.52	NA	0.79	NA	NA
chr9:117168635-117166357_117166354:-	chr9	117166354	117168635	-	ENSG00000095397	DFNB31	TRTAST	TRTST	A	chr4:63079122-63077627_63077624:-	TRUE	0.27	0.14	NA	NA	0.91	NA	NA	NA	NA	NA	0.73	1	0.96	1	NA	0.77	NA	NA
chrX:153217965-153217612_153217609:-	chrX	153217609	153217965	-	ENSG00000172534	HCFC1	VMAGTG	VMGTG	A	chrX:71193181-71192856_71192853:-	TRUE	0.27	0.00053	0.27	0.18	0.12	0.12	NA	0.17	NA	NA	0.074	0.25	0	0.11	0	0	0.048	0.021
chrX:80374229-80373987_80373984:-	chrX	80373984	80374229	-	ENSG00000198157	HMGN5	SAQML	SAML	Q	NA	NA	0.27	8.4e-06	0	0.27	0.14	0	0	NA	0	NA	0	0	0.06	0.12	NA	0.065	0.027	0.25
chr11:614797-614534_614531:-	chr11	614531	614797	-	ENSG00000185507	IRF7	WREGPG	WRGPG	E	NA	NA	0.26	0.066	NA	0.81	NA	NA	NA	NA	NA	0.74	0.82	0.84	NA	0.93	NA	NA	1	0.96
chr11:64081839-64082213_64082216:+	chr11	64081839	64082216	+	ENSG00000173153	ESRRA	KTAAPV	KTAPV	A	NA	NA	0.26	0.00011	NA	NA	NA	1	1	0.96	0.9	0.76	1	0.74	NA	0.95	0.92	NA	0.83	0.84
chr11:8158925-8148354_8148351:-	chr11	8148351	8158925	-	ENSG00000166405	RIC3	GESRAQ	GERAQ	S	chr7:116197879-116191610_116191607:-	TRUE	0.26	0.00026	NA	0	0	NA	NA	0	NA	NA	NA	NA	0	NA	NA	NA	0.26	NA
chr14:97327072-97342367_97342370:+	chr14	97327072	97342370	+	ENSG00000100749	VRK1	TKKRK	TKRK	K	chr12:107301018-107308735_107308738:+	TRUE	0.26	3.7e-12	1	1	0.96	1	0.98	NA	1	NA	1	NA	1	1	NA	0.95	0.74	1
chr15:50592986-50581865_50581862:-	chr15	50581862	50592986	-	ENSG00000104064	GABPB1	TPVVAT	TPVAT	V	chr2:126475804-126472484_126472481:-	TRUE	0.26	0.00012	1	0.84	1	NA	NA	0.95	1	1	0.91	1	0.8	NA	0.74	0.78	1	1
chr17:40622236-40629675_40629678:+	chr17	40622236	40629678	+	ENSG00000033627	ATP6V0A1	DEQMA	DEMA	Q	chr11:100882496-100887992_100887995:+	TRUE	0.26	5.6e-18	0	0	0.019	0	0	NA	0	0	0.26	0	0.024	0	0.088	0.056	0	0
chr17:65871860-65882244_65882247:+	chr17	65871860	65882247	+	ENSG00000171634	BPTF	VPEEPN	VPEPN	E	chr11:106956316-106948211_106948208:-	TRUE	0.26	0.018	0.74	1	0.94	NA	1	0.92	1	NA	NA	NA	0.9	NA	NA	1	NA	1
chr18:53070685-53018234_53018231:-	chr18	53018231	53070685	-	ENSG00000196628	TCF4	HQQSL	HQSL	Q	chr18:69679680-69723688_69723691:+	TRUE	0.26	4.6e-17	0.97	NA	0.74	1	1	NA	NA	NA	1	NA	1	1	1	1	0.83	NA
chr1:16693803-16719723_16719726:+	chr1	16693803	16719726	+	ENSG00000055070	C1orf144	TAGRKS	TAGKS	R	chr4:140695607-140674696_140674693:-	TRUE	0.26	0.0074	0.65	0.46	0.4	0.41	0.41	0.54	0.47	0.66	0.47	0.45	0.49	0.46	0.47	0.52	0.49	0.57
chr1:231377202-231386707_231386710:+	chr1	231377202	231386710	+	ENSG00000116906	GNPAT	YSKEL	YSEL	K	NA	NA	0.26	5.9e-09	0.89	0.88	1	0.89	0.84	0.95	1	1	1	1	0.98	1	0.74	0.89	0.94	1
chr1:45125846-45120791_45120788:-	chr1	45120788	45125846	-	ENSG00000126106	TMEM53	KRKLL	KRLL	K	NA	NA	0.26	6.7e-08	NA	NA	1	NA	NA	NA	NA	0.74	NA	NA	NA	NA	NA	NA	NA	NA
chr22:39498047-39499694_39499697:+	chr22	39498047	39499697	+	ENSG00000100298	APOBEC3H	IKQS*	IKS*	Q	NA	NA	0.26	0.00023	NA	NA	NA	NA	NA	NA	NA	NA	NA	0	NA	NA	NA	NA	NA	0.26
chr2:37227729-37217942_37217939:-	chr2	37217939	37227729	-	ENSG00000008869	HEATR5B	QPEDSV	QPDSV	E	NA	NA	0.26	8.2e-09	NA	1	0.95	1	1	0.89	0.74	NA	1	1	1	0.74	1	0.84	1	1
chr3:133305566-133306003_133306006:+	chr3	133305566	133306006	+	ENSG00000091527	CDV3	SRNRYL	SRKYL	NRK	chr9:103258610-103258359_103258356:-	FALSE	0.26	1.7e-11	0.88	0.88	0.68	0.89	0.84	0.94	0.88	0.83	0.89	0.93	0.86	0.85	0.75	0.9	0.82	0.85
chr6:123714769-123709696_123709693:-	chr6	123709693	123714769	-	ENSG00000186439	TRDN	AQAAAK	AQAAK	A	NA	NA	0.26	2.4e-08	NA	NA	NA	0.76	NA	0.5	NA	NA	NA	NA	NA	NA	0.6	0.64	0.71	NA
chr6:90374206-90372686_90372683:-	chr6	90372683	90374206	-	ENSG00000112159	MDN1	EQEEDD	EQEDD	E	chr4:32843490-32844712_32844715:+	TRUE	0.26	3.3e-16	1	0.74	1	1	1	1	1	1	1	1	1	NA	1	0.97	1	1
chr7:151053036-151053214_151053217:+	chr7	151053036	151053217	+	ENSG00000013374	NUB1	KRAAET	KRAET	A	NA	NA	0.26	7.9e-11	0.99	1	0.95	0.94	0.93	1	1	0.74	0.93	1	0.96	1	1	0.97	0.96	1
chr8:61714152-61720776_61720779:+	chr8	61714152	61720779	+	ENSG00000171316	CHD7	KQKES	KQES	K	chr4:8733508-8738587_8738590:+	FALSE	0.26	8.6e-08	1	1	1	NA	NA	0.74	NA	NA	1	NA	NA	NA	1	NA	1	NA
chr9:132662705-132662383_132662380:-	chr9	132662380	132662705	-	ENSG00000187239	FNBP1	RESSPD	RESPD	S	chr2:30892062-30891777_30891774:-	FALSE	0.26	1.9e-06	0.23	0.19	0.24	0.19	0.076	0	0.14	0	0.049	0.042	0.11	0.14	0.19	0.21	0.26	0.2
chr9:133470975-133485341_133485344:+	chr9	133470975	133485344	+	ENSG00000107164	FUBP3	DGVGNQ	DGGNQ	V	chr2:31438780-31447983_31447986:+	TRUE	0.26	2.4e-10	0.89	1	1	1	0.74	0.92	0.97	0.9	0.79	1	1	0.95	1	0.9	1	1
chr11:89070615-89069113_89069110:-	chr11	89069110	89070615	-	ENSG00000086991	NOX4	IQKII	IQII	K	chr7:94522932-94524692_94524695:+	TRUE	0.25	6.3e-06	0.95	1	NA	1	NA	0.92	0.85	NA	1	1	NA	0.75	1	NA	1	NA
chr13:29233324-29233956_29233959:+	chr13	29233324	29233959	+	ENSG00000132963	POMP	KMKLW	KMLW	K	NA	NA	0.25	6.1e-05	1	1	0.75	NA	NA	NA	NA	NA	NA	NA	NA	NA	NA	0.89	1	NA
chr15:64444525-64444834_64444837:+	chr15	64444525	64444837	+	ENSG00000157734	SNX22	KR*	KRIK	*	NA	NA	0.25	0.38	NA	NA	0.25	NA	NA	NA	NA	NA	NA	NA	NA	NA	NA	NA	0.16	0
chr15:79172921-79177309_79177312:+	chr15	79172921	79177312	+	ENSG00000185787	MORF4L1	NKKSAV	NKNAV	KSN	chr9:90002073-89998609_89998606:-	TRUE	0.25	0.00053	0.84	0.78	0.98	1	1	0.93	NA	0.75	1	NA	0.9	1	NA	0.81	0.92	1
chr17:19215457-19216436_19216439:+	chr17	19215457	19216439	+	ENSG00000072134	EPN2	KEQTT	KETT	Q	NA	NA	0.25	0.00055	NA	NA	0.79	NA	1	1	NA	NA	NA	NA	0.88	0.82	NA	0.75	NA	NA
chr17:38178208-38176606_38176603:-	chr17	38176603	38178208	-	ENSG00000008838	MED24	SPTDRS	SPNRS	TDN	NA	NA	0.25	1.7e-05	0.95	0.91	0.75	0.89	0.89	0.98	0.86	0.96	0.82	0.88	0.84	0.83	1	0.9	0.87	0.91
chr17:3988964-3985801_3985798:-	chr17	3985798	3988964	-	ENSG00000074755	ZZEF1	MMKNV	MMNV	K	chr11:72669018-72671833_72671836:+	FALSE	0.25	0.0015	1	NA	NA	NA	1	1	1	0.86	NA	1	NA	1	0.75	NA	0.85	1
chr19:10941054-10941654_10941657:+	chr19	10941054	10941657	+	ENSG00000079805	DNM2	VPSRRP	VPRRP	S	chr9:21310159-21310777_21310780:+	TRUE	0.25	0.0017	0.76	0.88	0.81	0.71	0.79	0.77	0.7	0.88	0.87	0.66	0.85	0.83	0.63	0.81	0.7	0.83
chr19:11457310-11460330_11460333:+	chr19	11457310	11460333	+	ENSG00000183401	CCDC159	YVKPL	YVPL	K	NA	NA	0.25	0.16	NA	NA	NA	NA	1	NA	NA	NA	0.75	NA	1	NA	NA	1	0.82	NA
chr19:18232583-18232660_18232663:+	chr19	18232583	18232663	+	ENSG00000099308	MAST3	PTAGSS	PTGSS	A	chr8:73313896-73313819_73313816:-	TRUE	0.25	0.081	NA	NA	0.21	NA	NA	NA	NA	NA	NA	NA	NA	NA	NA	NA	NA	0.46
chr19:36398348-36398166_36398163:-	chr19	36398163	36398348	-	ENSG00000011600	TYROBP	AEAATR	AEATR	A	NA	NA	0.25	0.0045	0.88	0.84	0.87	0.85	0.82	0.87	0.85	0.93	0.81	0.81	0.84	0.84	0.68	0.91	0.9	0.85
chr19:41848075-41847938_41847935:-	chr19	41847935	41848075	-	ENSG00000105329	TGFB1	INAGFT	INGFT	A	NA	NA	0.25	3.5e-16	0.065	0.041	0	0.11	0.08	0.026	0.14	0.037	0.048	0.01	0.019	0	0.25	0.23	0.054	0.05
chr1:249150487-249150145_249150142:-	chr1	249150142	249150487	-	ENSG00000171163	ZNF692	PDDSEP	PDDEP	S	NA	NA	0.25	0.0013	NA	0.93	0.88	NA	NA	NA	0.92	0.87	1	0.78	0.88	1	1	0.94	0.75	1
chr1:32194199-32193881_32193878:-	chr1	32193878	32194199	-	ENSG00000121753	BAI2	FEKVM	FEVM	K	chr4:129698498-129698807_129698810:+	TRUE	0.25	0.042	NA	NA	0.76	NA	NA	0.9	NA	NA	0.75	NA	0.93	0.83	1	0.86	NA	NA
chr20:34778719-34782134_34782137:+	chr20	34778719	34782137	+	ENSG00000088367	EPB41L1	DGAEFS	DGEFS	A	chr2:156335043-156336469_156336472:+	TRUE	0.25	0.024	0.83	0.81	0.84	0.82	0.75	0.86	0.88	NA	0.96	1	0.87	0.9	NA	0.96	0.8	NA
chr20:34800298-34806798_34806801:+	chr20	34800298	34806801	+	ENSG00000088367	EPB41L1	TQENS	TQNS	E	chr2:156352729-156359517_156359520:+	FALSE	0.25	3.7e-10	1	1	1	1	1	1	1	NA	1	0.75	1	1	NA	1	1	NA
chr2:114004331-114002204_114002201:-	chr2	114002201	114004331	-	ENSG00000125618	PAX8	LGSRYY	LGRYY	S	NA	NA	0.25	0.16	NA	NA	NA	NA	NA	NA	0.25	NA	NA	NA	NA	NA	NA	0	0.18	NA
chr2:136603807-136602254_136602251:-	chr2	136602251	136603807	-	ENSG00000076003	MCM6	EEEEDE	EEEDE	E	NA	NA	0.25	1.3e-09	0.79	0.78	0.78	0.87	0.75	1	0.83	1	0.99	1	0.92	1	1	0.89	1	1
chr2:25050415-25048998_25048995:-	chr2	25048995	25050415	-	ENSG00000138031	ADCY3	TDSRLP	TDRLP	S	chr12:4206978-4208577_4208580:+	TRUE	0.25	6.9e-19	0.11	0.047	0.04	0.053	0.25	0.18	0.022	NA	0	0	0.025	0.013	NA	0	0.13	0
chr2:48898819-49003419_49003422:+	chr2	48898819	49003422	+	ENSG00000068781	STON1-GTF2A1L	DKQGD	DKGD	Q	NA	NA	0.25	4.6e-09	NA	NA	NA	NA	0.86	NA	NA	NA	NA	NA	NA	0.92	NA	0.67	NA	NA
chr2:70142535-70143253_70143256:+	chr2	70142535	70143256	+	ENSG00000059728	MXD1	EREAEH	ERAEH	E	chr6:86618930-86618628_86618625:-	FALSE	0.25	0.084	1	NA	NA	NA	NA	NA	NA	NA	0.75	NA	NA	NA	NA	NA	NA	1
chr2:74405788-74399879_74399876:-	chr2	74399876	74405788	-	ENSG00000114978	MOBKL1B	FLFSSR	FLFSR	S	chr6:83276261-83279861_83279864:+	TRUE	0.25	4.2e-14	1	1	0.91	0.75	1	0.98	0.95	1	1	0.98	1	1	1	0.86	1	0.98
chr3:125651493-125650598_125650595:-	chr3	125650595	125651493	-	ENSG00000189366	ALG1L	ITAGSV	ITGSV	A	NA	NA	0.25	0.33	NA	NA	NA	NA	NA	NA	NA	NA	0	NA	NA	0.25	NA	NA	NA	NA
chr3:132345535-132338389_132338386:-	chr3	132338386	132345535	-	ENSG00000113971	NPHP3	EKEVT	EKVT	E	NA	NA	0.25	0.0015	0.75	0.97	1	0.89	1	0.97	1	0.91	0.88	1	0.94	1	NA	1	1	NA
chr3:42567485-42568885_42568888:+	chr3	42567485	42568888	+	ENSG00000114812	VIPR1	DEQQT	DEQT	Q	NA	NA	0.25	4.3e-05	1	NA	1	0.78	NA	NA	NA	1	0.81	1	NA	NA	NA	NA	1	0.75
chr5:176795921-176797589_176797592:+	chr5	176795921	176797592	+	ENSG00000169220	RGS14	EQKAL	EQAL	K	chr13:55482464-55484206_55484209:+	TRUE	0.25	5e-08	1	0.75	0.88	NA	NA	NA	1	1	1	1	NA	1	NA	NA	NA	1
chr6:142630781-142688703_142688706:+	chr6	142630781	142688706	+	ENSG00000112414	GPR126	HSAVWG	HSVWG	A	NA	NA	0.25	0.015	NA	NA	NA	NA	NA	NA	NA	0	0.23	0	NA	0.25	NA	NA	NA	NA
chr6:18207760-18208360_18208363:+	chr6	18207760	18208363	+	ENSG00000165097	KDM1B	SPQVQ	SPVQ	Q	NA	NA	0.25	1.3e-08	0	0.25	0.06	0	0	0.14	0.13	NA	0	0	0.081	0	0	0.1	0.093	0.042
chr6:42643929-42644521_42644524:+	chr6	42643929	42644524	+	ENSG00000024048	UBR2	CTEENG	CTENG	E	chr17:47080286-47079759_47079756:-	FALSE	0.25	6.6e-36	1	1	1	0.87	1	1	1	1	0.93	0.75	1	1	0.9	1	1	1
chr6:43538239-43536474_43536471:-	chr6	43536471	43538239	-	ENSG00000124571	XPO5	QVKTD	QVTD	K	NA	NA	0.25	9.3e-15	1	0.75	1	NA	NA	1	NA	1	1	1	1	NA	1	1	1	1
chr9:5720324-5720614_5720617:+	chr9	5720324	5720617	+	ENSG00000107036	KIAA1432	SRVGSF	SRGSF	V	NA	NA	0.25	0.0038	NA	0.75	0.8	1	1	0.93	NA	1	1	0.8	0.97	1	1	0.83	1	0.89
chrX:13785403-13786173_13786176:+	chrX	13785403	13786176	+	ENSG00000046651	OFD1	ERKMI	ERMI	K	NA	NA	0.25	2.8e-07	1	0.97	0.95	1	0.84	1	1	0.75	1	1	0.9	1	1	0.99	0.94	0.89
chr11:95512771-95512121_95512118:-	chr11	95512118	95512771	-	ENSG00000077458	FAM76B	GDSSSI	GDSSI	S	NA	NA	0.24	5.7e-06	0.8	0.91	NA	1	1	0.76	0.79	NA	1	1	0.89	NA	NA	0.89	0.89	0.96
chr12:56567480-56566488_56566485:-	chr12	56566485	56567480	-	ENSG00000139613	SMARCC2	PQQTS	PQTS	Q	chr10:127918060-127919139_127919142:+	TRUE	0.24	5.6e-06	0.98	0.79	0.87	0.76	0.76	1	0.9	1	0.82	0.8	0.96	0.83	1	1	1	0.88
chr13:53233384-53235610_53235613:+	chr13	53233384	53235613	+	ENSG00000165416	SUGT1	LDIETG	LDKTG	IEK	NA	NA	0.24	1.9e-10	0.92	1	0.97	0.95	1	0.91	0.91	0.76	1	0.79	1	0.87	1	0.93	0.9	1
chr14:21798546-21802761_21802764:+	chr14	21798546	21802764	+	ENSG00000092200	RPGRIP1	VNADKE	VNDKE	A	NA	NA	0.24	0.00035	NA	NA	NA	NA	NA	NA	NA	NA	NA	NA	NA	NA	NA	0.23	NA	0.47
chr16:24576186-24578464_24578467:+	chr16	24576186	24578467	+	ENSG00000122257	RBBP6	CYRSIN	CYSIN	R	chr7:130138252-130140457_130140460:+	TRUE	0.24	3.6e-06	1	1	1	NA	NA	NA	1	NA	NA	1	1	0.76	1	NA	1	1
chr16:30904533-30904269_30904266:-	chr16	30904266	30904533	-	ENSG00000099385	BCL7C	EEERR	EERR	E	chr7:134851394-134851055_134851052:-	FALSE	0.24	0.0063	0.81	0.93	NA	0.95	0.92	0.88	0.89	1	0.9	0.9	0.81	0.96	0.95	0.76	1	0.85
chr16:67037077-67037159_67037162:+	chr16	67037077	67037162	+	ENSG00000172824	CES4A	AKKVA	AKVA	K	chr8:107668935-107669016_107669019:+	FALSE	0.24	6.3e-05	NA	NA	1	NA	NA	NA	1	NA	1	NA	1	NA	0.76	NA	NA	NA
chr17:73489997-73490708_73490711:+	chr17	73489997	73490711	+	ENSG00000177728	KIAA0195	SDEGIG	SDGIG	E	chr11:115654588-115655322_115655325:+	TRUE	0.24	0.00013	0.83	1	0.97	0.95	1	1	1	NA	NA	1	0.8	1	0.87	0.84	1	0.76
chr19:1418730-1421147_1421150:+	chr19	1418730	1421150	+	ENSG00000071626	DAZAP1	GWQKG	GWKG	Q	chr10:79737614-79740317_79740320:+	TRUE	0.24	1.4e-07	0.77	0.74	0.81	0.83	0.85	0.9	0.91	0.67	0.87	0.84	0.86	0.74	0.9	0.83	0.76	0.74
chr19:58597541-58596746_58596743:-	chr19	58596743	58597541	-	ENSG00000121413	ZSCAN18	LPEGGR	LPGGR	E	NA	NA	0.24	0.031	0.74	0.81	0.74	0.9	0.89	0.84	0.87	NA	0.91	0.67	0.82	0.9	0.88	0.87	0.82	NA
chr1:115137094-115130576_115130573:-	chr1	115130573	115137094	-	ENSG00000175984	DENND2C	SQADVT	SQDVT	A	NA	NA	0.24	0.085	NA	NA	NA	0	NA	NA	NA	NA	NA	NA	NA	NA	NA	0.24	NA	NA
chr1:150788735-150786715_150786712:-	chr1	150786712	150788735	-	ENSG00000143437	ARNT	AQQVA	AQVA	Q	chr3:95295092-95297620_95297623:+	TRUE	0.24	2.7e-07	0.76	0.84	0.93	1	0.88	1	1	0.91	0.99	0.89	0.77	0.92	1	0.92	0.8	0.77
chr1:16203173-16235816_16235819:+	chr1	16203173	16235819	+	ENSG00000065526	SPEN	SDSSDS	SDSDS	S	NA	NA	0.24	0.019	1	NA	0.94	NA	NA	0.92	NA	NA	NA	1	1	1	NA	NA	0.76	0.83
chr1:22062939-22056325_22056322:-	chr1	22056322	22062939	-	ENSG00000090686	USP48	DLAEPS	DLEPS	A	chr4:137169776-137171628_137171631:+	TRUE	0.24	2.4e-05	0.93	0.84	0.84	0.92	0.88	0.76	0.88	0.97	0.93	0.81	0.83	0.99	1	0.88	0.89	0.83
chr1:220825492-220826440_220826443:+	chr1	220825492	220826443	+	ENSG00000116141	MARK1	RPGSTT	RPGTT	S	chr1:186730962-186729536_186729533:-	TRUE	0.24	1.4e-07	0.22	NA	0.24	0.22	0	0.056	0.2	NA	0	NA	NA	0.19	NA	0.055	0.095	NA
chr1:87569272-87570150_87570153:+	chr1	87569272	87570153	+	ENSG00000153936	HS2ST1	RTVGKK	RTGKK	V	chr3:144098426-144097681_144097678:-	TRUE	0.24	2.5e-20	0.24	0.086	0.082	0	0.038	0.23	0.085	0	0	0.24	0.15	0.11	NA	0.029	0.087	0.12
chr20:43552897-43559159_43559162:+	chr20	43552897	43559162	+	ENSG00000101104	PABPC1L	AKKRR	AKRR	K	NA	NA	0.24	0.00018	NA	1	NA	NA	NA	NA	1	NA	1	NA	1	NA	NA	NA	0.76	NA
chr22:50315409-50315942_50315945:+	chr22	50315409	50315945	+	ENSG00000184164	CRELD2	CTAVRT	CTVRT	A	NA	NA	0.24	0.00039	NA	0.8	NA	NA	0.82	NA	NA	0.78	NA	NA	NA	NA	NA	0.62	0.58	NA
chr3:108303912-108301930_108301927:-	chr3	108301927	108303912	-	ENSG00000163507	KIAA1524	QLAVDI	QLVDI	A	NA	NA	0.24	0.16	NA	NA	NA	NA	NA	NA	NA	NA	NA	0.76	NA	NA	NA	1	NA	NA
chr4:154125712-154191487_154191490:+	chr4	154125712	154191490	+	ENSG00000109654	TRIM2	TQQQR	TQQR	Q	NA	NA	0.24	0.53	NA	NA	0.69	NA	NA	NA	0.93	NA	NA	NA	NA	NA	NA	NA	NA	NA
chr5:76507089-76607819_76607822:+	chr5	76507089	76607822	+	ENSG00000113231	PDE8B	VKQVS	VKVS	Q	chr13:95992430-95893278_95893275:-	TRUE	0.24	0.019	NA	NA	NA	NA	NA	NA	NA	NA	NA	NA	NA	1	NA	NA	0.76	NA
chr6:130530640-130505768_130505765:-	chr6	130505765	130530640	-	ENSG00000164483	SAMD3	KQRRNV	KQRNV	R	chr10:25953433-25964287_25964290:+	TRUE	0.24	0.0022	NA	NA	NA	NA	NA	NA	NA	NA	1	NA	NA	NA	NA	NA	NA	0.76
chr6:42631157-42633147_42633150:+	chr6	42631157	42633150	+	ENSG00000024048	UBR2	FNNRLN	FNKLN	NRK	chr17:47090847-47088934_47088931:-	FALSE	0.24	8.5e-08	1	1	0.91	0.92	0.76	0.84	0.82	1	0.93	1	0.9	0.96	1	1	0.96	0.92
chr7:128637443-128633968_128633965:-	chr7	128633965	128637443	-	ENSG00000064419	TNPO3	DHEGV	DHGV	E	chr6:29525006-29522693_29522690:-	FALSE	0.24	2.3e-35	1	1	1	0.76	1	1	1	1	1	1	1	1	1	1	1	1
chr8:125577903-125575233_125575230:-	chr8	125575230	125577903	-	ENSG00000170873	MTSS1	VCSSLN	VCSLN	S	chr15:58785069-58783235_58783232:-	TRUE	0.24	1.2e-14	0.87	1	0.76	0.91	NA	0.96	1	0.95	0.86	1	1	1	1	0.91	NA	1
chr9:123234026-123232498_123232495:-	chr9	123232495	123234026	-	ENSG00000136861	CDK5RAP2	REEESF	REESF	E	chr4:69963118-69961709_69961706:-	FALSE	0.24	3.6e-18	1	NA	1	1	1	0.82	0.76	NA	NA	1	0.88	1	1	0.86	0.94	NA
chr9:133589842-133729451_133729454:+	chr9	133589842	133729454	+	ENSG00000097007	ABL1	EHEALQ	EHALQ	E	chr2:31545462-31633854_31633857:+	FALSE	0.24	7.7e-10	0.96	NA	1	1	1	1	1	NA	1	NA	0.92	1	1	0.76	1	1
chrX:38176569-38170026_38170023:-	chrX	38170023	38176569	-	ENSG00000156313	RPGR	VTTDGE	VTNGE	TDN	NA	NA	0.24	0.0042	0.89	1	NA	NA	0.82	0.86	1	NA	1	1	1	1	NA	0.76	0.86	NA
chr11:16816035-16812749_16812746:-	chr11	16812746	16816035	-	ENSG00000166689	PLEKHA7	KVQED	KVED	Q	NA	NA	0.23	0.097	0.81	NA	1	0.94	1	NA	1	0.83	1	NA	0.93	1	NA	0.9	0.77	NA
chr12:105519905-105520013_105520016:+	chr12	105519905	105520016	+	ENSG00000136051	KIAA1033	KLGEPS	KLEPS	G	NA	NA	0.23	2.1e-13	1	1	1	1	1	1	NA	NA	NA	1	1	1	1	0.77	1	1
chr12:120135464-120128259_120128256:-	chr12	120128256	120135464	-	ENSG00000122966	CIT	SRSSPN	SRSPN	S	chr5:116447862-116455791_116455794:+	TRUE	0.23	0.037	NA	NA	0.66	NA	NA	NA	0.89	NA	NA	NA	NA	NA	NA	NA	NA	NA
chr16:28146537-28145254_28145251:-	chr16	28145251	28146537	-	ENSG00000169180	XPO6	DDQQT	DDQT	Q	chr7:133274540-133273154_133273151:-	TRUE	0.23	3.4e-05	0.89	0.99	1	0.89	1	1	1	0.77	0.99	0.88	0.92	1	1	0.96	0.97	0.89
chr16:28846720-28846867_28846870:+	chr16	28846720	28846870	+	ENSG00000168488	ATXN2L	VQQHQ	VQHQ	Q	NA	NA	0.23	8.8e-07	0.16	0.14	0.14	0.054	0.098	0.11	0.23	0.077	0	0.02	0.12	0.063	0.1	0.054	0.13	0.061
chr16:67577167-67577251_67577254:+	chr16	67577167	67577254	+	ENSG00000039523	FAM65A	LMQRQ	LMRQ	Q	chr8:108142625-108142714_108142717:+	TRUE	0.23	0.0012	0.87	0.85	0.96	1	0.9	0.85	0.98	1	0.82	0.88	0.92	0.82	0.77	0.85	0.89	0.94
chr17:260437-262936_262939:+	chr17	260437	262939	+	ENSG00000187624	C17orf97	GDADKH	GDDKH	A	chr11:75813768-75816506_75816509:+	TRUE	0.23	0.32	0.1	NA	0	NA	NA	NA	0	NA	NA	NA	0.23	0	NA	0.13	0.23	NA
chr17:38644798-38643712_38643709:-	chr17	38643709	38644798	-	ENSG00000131746	TNS4	FGSSQS	FGSQS	S	NA	NA	0.23	0.26	NA	NA	NA	0.77	NA	NA	NA	NA	NA	NA	NA	1	NA	NA	NA	NA
chr17:5389389-5388536_5388533:-	chr17	5388533	5389389	-	ENSG00000072849	DERL2	AVQLE	AVLE	Q	chr11:70832646-70831879_70831876:-	TRUE	0.23	0.00069	NA	0.9	NA	0.85	1	1	1	0.83	1	1	0.86	1	1	0.9	0.77	0.95
chr18:44395275-44392578_44392575:-	chr18	44392575	44395275	-	ENSG00000078043	PIAS2	PQQYC	PQYC	Q	chr18:77388837-77391351_77391354:+	FALSE	0.23	7.4e-08	0.059	0.14	0.05	0	0.15	0.23	0	0	0	0	0.19	0	0.16	0.1	0	0
chr1:177902349-177901944_177901941:-	chr1	177901941	177902349	-	ENSG00000120341	SEC16B	SEQET	SEET	Q	NA	NA	0.23	0.015	NA	NA	NA	NA	NA	NA	NA	0.41	NA	NA	NA	NA	NA	0.18	NA	NA
chr1:26629304-26628213_26628210:-	chr1	26628210	26629304	-	ENSG00000158062	UBXN11	NPGRRG	NPGRG	R	chr4:133664270-133665006_133665009:+	FALSE	0.23	0.0038	NA	NA	NA	NA	NA	NA	NA	NA	1	NA	NA	1	NA	1	NA	0.77
chr1:5967175-5965843_5965840:-	chr1	5965840	5967175	-	ENSG00000131697	NPHP4	QAQEF	QAEF	Q	NA	NA	0.23	0.31	NA	NA	NA	NA	NA	NA	NA	NA	NA	0.5	0.36	NA	NA	0.27	NA	NA
chr20:43252843-43251719_43251716:-	chr20	43251716	43252843	-	ENSG00000196839	ADA	YQEAV	YQAV	E	NA	NA	0.23	2.3e-05	1	1	NA	1	NA	NA	NA	NA	1	1	NA	1	NA	1	NA	0.77
chr2:11913871-11916212_11916215:+	chr2	11913871	11916215	+	ENSG00000134324	LPIN1	TPSSLV	TPSLV	S	chr12:16580466-16578068_16578065:-	TRUE	0.23	0.049	NA	NA	0.9	1	NA	0.88	1	0.77	NA	NA	NA	NA	1	0.93	0.86	NA
chr2:145187336-145182434_145182431:-	chr2	145182431	145187336	-	ENSG00000169554	ZEB2	GPEEMK	GPEMK	E	chr2:44878367-44872988_44872985:-	TRUE	0.23	7.6e-12	0.95	1	0.99	0.94	1	1	1	NA	0.77	1	1	1	1	1	1	0.96
chr2:172683308-172671712_172671709:-	chr2	172671709	172683308	-	ENSG00000115840	SLC25A12	RQQSP	RQSP	Q	NA	NA	0.23	1.5e-05	1	0.91	0.98	1	NA	0.97	1	NA	0.77	1	1	0.98	0.94	0.87	1	1
chr2:179343006-179334512_179334509:-	chr2	179334509	179343006	-	ENSG00000079150	FKBP7	YCSRRQ	YCRRQ	S	NA	NA	0.23	1.5e-07	NA	NA	NA	NA	NA	NA	NA	1	1	1	NA	0.77	NA	NA	NA	NA
chr2:74719874-74720049_74720052:+	chr2	74719874	74720052	+	ENSG00000115282	TTC31	TLQGQ	TLGQ	Q	NA	NA	0.23	0.085	0.79	1	NA	0.77	NA	NA	NA	0.92	NA	NA	0.86	0.78	NA	1	1	1
chr4:183664572-183672953_183672956:+	chr4	183664572	183672956	+	ENSG00000218336	ODZ3	ELSSNP	ELSNP	S	chr8:49373145-49364544_49364541:-	TRUE	0.23	3e-05	0.86	NA	NA	NA	0.77	NA	NA	NA	NA	NA	NA	NA	NA	NA	1	NA
chr4:25398386-25398470_25398473:+	chr4	25398386	25398473	+	ENSG00000053900	ANAPC4	IEEAIT	IEAIT	E	NA	NA	0.23	1.8e-11	1	1	1	1	NA	1	1	1	1	0.77	1	1	1	1	1	1
chr5:153857026-153855470_153855467:-	chr5	153855467	153857026	-	ENSG00000113196	HAND1	ELQQH	ELQH	Q	NA	NA	0.23	0.0013	NA	NA	NA	NA	0.96	0.74	NA	NA	NA	NA	NA	0.81	NA	NA	NA	NA
chr5:176468871-176471390_176471393:+	chr5	176468871	176471393	+	ENSG00000113761	ZNF346	DQKSS	DQSS	K	chr13:55215131-55216841_55216844:+	FALSE	0.23	0.012	0.77	0.93	0.93	1	NA	1	1	NA	1	NA	0.96	1	NA	0.96	0.96	NA
chr6:158480385-158483024_158483027:+	chr6	158480385	158483027	+	ENSG00000078269	SYNJ2	FKKLL	FKLL	K	chr17:6005419-6007938_6007941:+	FALSE	0.23	0.024	NA	1	0.94	NA	NA	1	NA	NA	NA	NA	1	NA	1	NA	NA	0.77
chr7:139297948-139288969_139288966:-	chr7	139288966	139297948	-	ENSG00000064393	HIPK2	AQQAW	AQAW	Q	chr6:38679920-38671596_38671593:-	TRUE	0.23	0.031	0.88	1	0.9	0.91	1	0.89	1	0.97	0.95	1	NA	NA	1	NA	0.91	0.77
chr9:8485762-8485327_8485324:-	chr9	8485324	8485762	-	ENSG00000153707	PTPRD	DQAVFA	DQVFA	A	chr4:75731916-75731465_75731462:-	TRUE	0.23	0.00033	NA	NA	0.73	NA	NA	NA	NA	NA	NA	NA	0.5	NA	NA	NA	NA	NA
chrX:53240679-53240039_53240036:-	chrX	53240036	53240679	-	ENSG00000126012	KDM5C	EEEYA	EEYA	E	chrX:148683363-148687967_148687970:+	FALSE	0.23	3.2e-07	0.96	1	0.98	0.98	1	0.88	0.77	1	1	0.99	0.92	1	1	0.91	0.92	1
chrX:70357242-70357408_70357411:+	chrX	70357242	70357411	+	ENSG00000184634	MED12	KIQSQ	KISQ	Q	chrX:98488969-98489132_98489135:+	TRUE	0.23	0.00014	1	NA	NA	1	NA	1	NA	NA	1	1	1	0.77	1	0.94	NA	1
chr10:34626203-34625171_34625168:-	chr10	34625168	34626203	-	ENSG00000148498	PARD3	LGIADE	LGTDE	IAT	chr8:129933607-129934629_129934632:+	FALSE	0.22	2.3e-09	1	1	NA	1	1	NA	1	1	1	1	1	1	0.78	1	0.94	NA
chr11:63669802-63670073_63670076:+	chr11	63669802	63670076	+	ENSG00000072518	MARK2	DQAAGP	DQAGP	A	NA	NA	0.22	0.023	0.12	0.05	0.056	0.2	0	0	0.11	NA	0	0	0.077	0.059	0.077	0.12	0.15	0.22
chr13:79945977-79945297_79945294:-	chr13	79945294	79945977	-	ENSG00000139746	RBM26	ENRSRD	ENSRD	R	chr14:105554079-105552849_105552846:-	FALSE	0.22	2.6e-08	1	1	0.97	0.96	1	1	0.78	NA	1	1	1	0.8	1	1	0.88	0.89
chr15:89172657-89173286_89173289:+	chr15	89172657	89173289	+	ENSG00000181026	AEN	IQ*	IQVG	*	NA	NA	0.22	0.00033	NA	0	NA	NA	NA	NA	NA	NA	0.22	NA	0	0	0	0	0	0
chr16:55866916-55862886_55862883:-	chr16	55862883	55866916	-	ENSG00000198848	CES1	AWAGHP	AWGHP	A	NA	NA	0.22	0.051	0.38	NA	NA	0.51	0.42	0.38	NA	0.47	0.54	0.36	0.43	0.58	NA	0.54	NA	0.48
chr16:89799965-89800329_89800332:+	chr16	89799965	89800332	+	ENSG00000158805	ZNF276	MKKHI	MKHI	K	chr8:125788970-125789214_125789217:+	TRUE	0.22	1.9e-06	1	0.93	1	0.78	NA	NA	0.95	1	1	0.99	1	1	1	1	1	1
chr19:12875813-12875731_12875728:-	chr19	12875728	12875813	-	ENSG00000095066	HOOK2	SSTARR	SSTRR	A	chr8:87525136-87525220_87525223:+	TRUE	0.22	0.66	0.89	0.86	NA	0.82	0.81	0.89	0.89	NA	1	0.87	0.83	0.79	0.86	0.78	0.86	NA
chr19:18650181-18649246_18649243:-	chr19	18649243	18650181	-	ENSG00000105701	FKBP8	QGSRSP	QGRSP	S	chr8:73055172-73055421_73055424:+	TRUE	0.22	6.5e-19	0.64	0.67	0.61	0.7	0.56	0.61	0.78	0.69	0.6	0.59	0.65	0.63	0.6	0.74	0.66	0.66
chr19:36898789-36896577_36896574:-	chr19	36896574	36898789	-	ENSG00000249760	AC092296.2	SLAGCF	SLGCF	A	NA	NA	0.22	0.067	NA	NA	NA	NA	0	NA	NA	NA	NA	0	0.12	0	NA	0	0.22	0
chr19:41096328-41096636_41096639:+	chr19	41096328	41096639	+	ENSG00000160410	SHKBP1	APAGGL	APGGL	A	chr7:28128262-28127779_28127776:-	TRUE	0.22	0.096	0.9	0.87	NA	0.95	0.76	0.92	0.89	0.94	0.77	0.92	0.95	0.98	0.87	0.94	0.95	0.93
chr1:157767658-157766922_157766919:-	chr1	157766919	157767658	-	ENSG00000163534	FCRL1	VAAETL	VAETL	A	NA	NA	0.22	0.0077	NA	0.87	NA	NA	NA	NA	NA	NA	NA	0.68	NA	NA	NA	NA	NA	0.9
chr1:161830067-161832988_161832991:+	chr1	161830067	161832991	+	ENSG00000118217	ATF6	SISRNS	SIRNS	S	chr1:172718739-172717591_172717588:-	TRUE	0.22	1.2e-08	1	0.92	1	1	0.83	0.96	0.92	0.78	1	1	0.81	1	1	0.88	0.93	0.96
chr1:19470474-19468271_19468268:-	chr1	19468268	19470474	-	ENSG00000127481	UBR4	PMGDKD	PMDKD	G	chr4:138994076-138996326_138996329:+	TRUE	0.22	1.9e-11	1	0.78	1	NA	NA	0.91	NA	NA	1	1	0.95	1	1	0.83	1	1
chr1:19563636-19561746_19561743:-	chr1	19561743	19563636	-	ENSG00000127463	KIAA0090	QLAGKV	QLGKV	A	NA	NA	0.22	7.8e-11	1	1	1	0.92	0.94	1	1	1	1	1	1	1	1	1	1	0.78
chr20:31958305-31954814_31954811:-	chr20	31954811	31958305	-	ENSG00000101391	CDK5RAP1	RQKTR	RQTR	K	chr2:154174387-154171751_154171748:-	TRUE	0.22	2.2e-11	1	1	1	1	1	1	0.78	0.96	NA	0.86	1	1	1	0.93	1	1
chr21:47337543-47349831_47349834:+	chr21	47337543	47349834	+	ENSG00000183570	PCBP3	PDQLT	PDLT	Q	chr10:76244577-76233784_76233781:-	TRUE	0.22	0.12	NA	0.55	0.69	0.57	0.58	NA	NA	NA	NA	0.76	NA	NA	NA	0.57	NA	NA
chr22:36556717-36541650_36541647:-	chr22	36541647	36556717	-	ENSG00000128284	APOL3	FLVEKK	FLEKK	V	NA	NA	0.22	8.7e-08	0	0	NA	NA	0	NA	NA	NA	0.22	0	NA	0	NA	NA	NA	NA
chr2:170728885-170732301_170732304:+	chr2	170728885	170732304	+	ENSG00000144357	UBR3	EPAADG	EPADG	A	chr2:69752610-69755134_69755137:+	TRUE	0.22	0.0014	1	NA	0.97	0.78	1	0.94	NA	NA	1	1	1	1	0.98	1	0.93	1
chr2:234474002-234471449_234471446:-	chr2	234471446	234474002	-	ENSG00000085982	USP40	FREALF	FRALF	E	chr1:89903800-89900889_89900886:-	TRUE	0.22	2.5e-10	1	1	1	1	0.78	1	1	NA	NA	NA	1	1	NA	1	1	NA
chr5:1341786-1339120_1339117:-	chr5	1339117	1341786	-	ENSG00000049656	CLPTM1L	TQQIE	TQIE	Q	NA	NA	0.22	6.5e-08	0.93	0.92	0.96	0.93	0.92	0.86	0.89	0.87	0.92	0.9	0.93	0.89	0.74	0.93	0.93	0.94
chr5:140022256-140022507_140022510:+	chr5	140022256	140022510	+	ENSG00000113119	TMCO6	IIPSSI	IIPSI	S	NA	NA	0.22	1.8e-06	0	0	NA	0	0	NA	NA	NA	NA	0	0.053	0	NA	NA	0	0.22
chr6:72962535-72967828_72967831:+	chr6	72962535	72967831	+	ENSG00000079841	RIMS1	PPVGYR	PPGYR	V	NA	NA	0.22	0.052	NA	NA	0.61	NA	NA	NA	NA	NA	NA	NA	NA	NA	NA	0.83	NA	NA
chr7:98557113-98558884_98558887:+	chr7	98557113	98558887	+	ENSG00000196367	TRRAP	TVEQP	TVQP	E	chr5:145581263-145582642_145582645:+	FALSE	0.22	0.00013	1	NA	NA	NA	NA	0.78	NA	NA	1	1	1	NA	1	NA	1	1
chr9:104161471-104162208_104162211:+	chr9	104161471	104162211	+	ENSG00000136870	ZNF189	SKEEW	SKEW	E	chr4:49534467-49535270_49535273:+	TRUE	0.22	0.055	NA	NA	1	NA	1	0.78	NA	NA	NA	1	0.86	1	NA	NA	0.88	NA
chrX:152088955-152089251_152089254:+	chrX	152088955	152089254	+	ENSG00000147394	ZNF185	STGSPT	STGPT	S	chrX:70246410-70246744_70246747:+	TRUE	0.22	0.00026	NA	NA	NA	NA	NA	NA	0.94	NA	NA	NA	0.8	NA	NA	0.8	0.75	0.73
chr10:121691830-121692517_121692520:+	chr10	121691830	121692520	+	ENSG00000107651	SEC23IP	VEAEKV	VEEKV	A	chr7:135922128-135922577_135922580:+	TRUE	0.21	2.3e-06	0.99	0.87	1	0.81	0.85	0.93	0.95	0.9	NA	NA	0.92	1	0.81	0.9	0.79	0.95
chr10:60560806-60562837_60562840:+	chr10	60560806	60562840	+	ENSG00000122870	BICC1	HLHSTD	HLHTD	S	NA	NA	0.21	0.00014	0.94	0.83	NA	NA	0.79	1	0.84	NA	0.79	0.87	0.94	0.88	NA	0.83	1	NA
chr11:281839-282702_282705:+	chr11	281839	282705	+	ENSG00000174885	NLRP6	GGSSSQ	GGSSQ	S	NA	NA	0.21	0.022	0.091	NA	NA	NA	NA	NA	NA	NA	NA	NA	NA	NA	NA	NA	NA	0.3
chr11:46001311-45992918_45992915:-	chr11	45992915	46001311	-	ENSG00000135365	PHF21A	SQKTV	SQTV	K	chr2:92160616-92167070_92167073:+	TRUE	0.21	0.0001	1	NA	1	0.85	0.96	0.86	1	NA	1	1	1	0.87	0.79	0.79	0.96	0.96
chr11:70208594-70218318_70218321:+	chr11	70208594	70218321	+	ENSG00000131626	PPFIA1	RTQTL	RTTL	Q	chr7:151677357-151671116_151671113:-	TRUE	0.21	3.4e-05	0.1	0.014	0	0.097	0.21	0.062	0.038	0	0.03	0	0	0	0	0.046	0.12	0.032
chr12:7043741-7044710_7044713:+	chr12	7043741	7044713	+	ENSG00000111676	ATN1	TEQEL	TEEL	Q	chr6:124699254-124698007_124698004:-	TRUE	0.21	0.012	0.88	0.83	0.88	0.79	0.82	0.82	0.88	1	0.84	0.81	0.8	0.81	0.81	0.82	0.79	1
chr14:71445365-71455284_71455287:+	chr14	71445365	71455287	+	ENSG00000100731	PCNX	SGAAQA	SGAQA	A	chr12:83020367-83029229_83029232:+	TRUE	0.21	0.02	NA	NA	NA	1	NA	0.92	1	NA	NA	1	0.79	NA	NA	NA	NA	NA
chr15:57544690-57545460_57545463:+	chr15	57544690	57545463	+	ENSG00000140262	TCF12	CEQSR	CESR	Q	chr9:71716806-71716085_71716082:-	TRUE	0.21	0.14	NA	NA	NA	NA	NA	NA	NA	NA	NA	NA	NA	1	NA	0.79	NA	NA
chr15:73468898-73470648_73470651:+	chr15	73468898	73470651	+	ENSG00000067141	NEO1	IVKEH	IVEH	K	chr9:58805705-58803886_58803883:-	TRUE	0.21	6.4e-26	1	1	1	1	1	1	1	NA	1	1	0.98	1	0.79	1	1	NA
chr16:18826497-18823449_18823446:-	chr16	18823446	18826497	-	ENSG00000157106	SMG1	AAAVRS	AAVRS	A	NA	NA	0.21	4.8e-15	1	1	0.97	1	1	0.93	1	1	1	1	0.95	0.79	0.97	0.99	1	1
chr16:89778455-89778377_89778374:-	chr16	89778374	89778455	-	ENSG00000075399	C16orf7	ANRRFC	ANRFC	R	chr8:125772054-125771954_125771951:-	TRUE	0.21	0.026	NA	NA	NA	NA	NA	NA	1	NA	NA	0.79	1	1	NA	1	NA	NA
chr17:15971208-15969008_15969005:-	chr17	15969005	15971208	-	ENSG00000141027	NCOR1	DPAAAA	DPAAA	A	chr11:62153910-62152570_62152567:-	TRUE	0.21	4.2e-09	1	NA	1	1	1	1	1	0.79	1	1	1	1	0.96	1	1	1
chr17:45776141-45776686_45776689:+	chr17	45776141	45776689	+	ENSG00000198933	TBKBP1	SHAGWP	SHGWP	A	chr11:97008687-97007947_97007944:-	TRUE	0.21	0.076	1	1	0.95	0.9	0.94	NA	NA	NA	0.84	NA	0.85	0.85	NA	0.8	0.79	NA
chr18:29489630-29488976_29488973:-	chr18	29488973	29489630	-	ENSG00000153339	TRAPPC8	VKVDGL	VKDGL	V	chr18:21026261-21024707_21024704:-	TRUE	0.21	0.0036	0	0.086	0.038	0.033	0.1	0.14	0.049	0	0	0	0.071	0	0.21	0.069	0.028	0.065
chr19:33137365-33135385_33135382:-	chr19	33135382	33137365	-	ENSG00000105186	ANKRD27	SSEEPL	SSEPL	E	chr7:36386665-36387447_36387450:+	TRUE	0.21	0.00012	NA	NA	NA	NA	NA	NA	0.79	NA	1	NA	0.9	1	1	1	1	1
chr19:49370794-49368867_49368864:-	chr19	49368864	49370794	-	ENSG00000105559	PLEKHA4	PKKPT	PKPT	K	chr7:52786028-52787628_52787631:+	FALSE	0.21	8.8e-28	0.99	0.99	1	1	1	1	1	1	1	1	1	1	0.79	1	1	NA
chr1:12262228-12266794_12266797:+	chr1	12262228	12266797	+	ENSG00000028137	TNFRSF1B	SSADSS	SSDSS	A	NA	NA	0.21	1.7e-07	0.022	0.062	0	0	0.033	0.04	0	0.17	0.033	0.13	0.019	0	NA	0.21	0.11	0.042
chr1:155026982-155028263_155028266:+	chr1	155026982	155028266	+	ENSG00000143537	ADAM15	RR*	RRRR	*	NA	NA	0.21	5.2e-17	0.0077	0.02	0	0.028	0	0.062	0	0	0	0	0.013	0.046	0.21	0.025	0.074	0
chr1:19481935-19481572_19481569:-	chr1	19481569	19481935	-	ENSG00000127481	UBR4	LKQDS	LKDS	Q	NA	NA	0.21	0.016	0.21	NA	0.1	NA	0	0.028	NA	NA	0	0	0.091	0	0.11	0	0	0.12
chr1:204219674-204218392_204218389:-	chr1	204218389	204219674	-	ENSG00000143850	PLEKHA6	TDKLL	TDLL	K	chr1:135176984-135178360_135178363:+	FALSE	0.21	0.00016	NA	NA	0.79	NA	NA	NA	1	1	NA	NA	1	1	NA	NA	NA	NA
chr2:166744789-166740528_166740525:-	chr2	166740525	166744789	-	ENSG00000123607	TTC21B	SEKEH	SEEH	K	chr2:66035725-66029840_66029837:-	TRUE	0.21	8.6e-06	1	0.83	1	1	0.9	1	1	NA	1	0.79	0.88	1	1	1	NA	1
chr2:43779343-43779064_43779061:-	chr2	43779061	43779343	-	ENSG00000115970	THADA	SLNSLQ	SLNLQ	S	NA	NA	0.21	2.2e-06	1	1	NA	1	1	1	1	0.79	1	1	0.93	0.87	1	1	1	1
chr2:55526975-55523659_55523656:-	chr2	55523656	55526975	-	ENSG00000115355	CCDC88A	VKAGAV	VKGAV	A	chr11:29401056-29403383_29403386:+	TRUE	0.21	2.5e-06	1	1	0.8	NA	NA	NA	1	NA	1	NA	1	NA	1	0.96	1	0.79
chr3:32776468-32778902_32778905:+	chr3	32776468	32778905	+	ENSG00000182973	CNOT10	TCSSKS	TCSKS	S	chr9:114522742-114519843_114519840:-	TRUE	0.21	1.2e-14	1	1	0.94	0.88	0.82	1	1	1	1	0.79	0.94	1	1	0.97	0.97	1
chr4:16510158-16507608_16507605:-	chr4	16507605	16510158	-	ENSG00000169744	LDB2	VPQGL	VPGL	Q	chr5:44870332-44867877_44867874:-	TRUE	0.21	8.3e-15	0	0	NA	0	0	0	0.21	NA	0	0	0	0	0	0	0	NA
chr5:134705096-134696297_134696294:-	chr5	134696294	134705096	-	ENSG00000113648	H2AFY	SKKKQ	SKKQ	K	chr13:56205663-56197595_56197592:-	TRUE	0.21	3.2e-06	0.37	0.4	0.46	0.47	0.48	0.36	0.39	0.27	0.47	0.39	0.41	0.33	0.39	0.41	0.39	0.38
chr5:156608126-156635900_156635903:+	chr5	156608126	156635903	+	ENSG00000113263	ITK	HGKKR	HGKR	K	chr11:46202775-46181437_46181434:-	FALSE	0.21	6.4e-09	NA	1	NA	NA	NA	NA	NA	NA	1	0.79	NA	NA	NA	NA	NA	1
chr6:35253985-35254099_35254102:+	chr6	35253985	35254102	+	ENSG00000065029	ZNF76	QKEALS	QKALS	E	NA	NA	0.21	1.5e-06	NA	1	NA	0.79	NA	1	1	1	1	NA	1	1	1	1	0.98	NA
chr7:105250976-105248340_105248337:-	chr7	105248337	105250976	-	ENSG00000146776	ATXN7L1	RQKNT	RQNT	K	chr12:34055922-34057730_34057733:+	TRUE	0.21	0.11	NA	NA	NA	NA	NA	NA	NA	NA	NA	1	NA	NA	NA	1	0.79	1
chr7:23737918-23740405_23740408:+	chr7	23737918	23740408	+	ENSG00000188732	C7orf46	TDVGTS	TDGTS	V	NA	NA	0.21	0.00011	NA	NA	0.79	NA	1	NA	1	0.8	1	NA	NA	1	NA	1	1	NA
chr8:144892649-144891888_144891885:-	chr8	144891885	144892649	-	ENSG00000180900	SCRIB	EEEKR	EEKR	E	chr15:75894906-75894185_75894182:-	FALSE	0.21	0.011	NA	1	NA	NA	NA	1	NA	NA	NA	NA	0.95	1	1	NA	NA	0.79
chrX:10085729-10090659_10090662:+	chrX	10085729	10090662	+	ENSG00000047644	WWC3	GGTVTL	GGMTL	TVM	NA	NA	0.21	0.017	NA	NA	NA	NA	1	1	NA	NA	1	0.79	NA	NA	NA	NA	NA	1
chrX:153219058-153218541_153218538:-	chrX	153218538	153219058	-	ENSG00000172534	HCFC1	VPKIS	VPIS	K	NA	NA	0.21	0.037	NA	1	NA	NA	NA	NA	NA	NA	NA	NA	NA	NA	NA	NA	0.79	NA
chrX:20193282-20190989_20190986:-	chrX	20190986	20193282	-	ENSG00000177189	RPS6KA3	VQQLH	VQLH	Q	NA	NA	0.21	1.7e-06	0.88	0.87	0.94	0.94	0.79	0.92	0.96	1	0.97	0.91	0.86	0.9	0.8	1	0.93	0.95
chr11:34673157-34678455_34678458:+	chr11	34673157	34678458	+	ENSG00000135373	EHF	TVAESP	TVESP	A	chr2:103114211-103108377_103108374:-	FALSE	0.2	0.0025	NA	NA	NA	NA	NA	NA	1	NA	NA	NA	NA	0.8	NA	NA	NA	NA
chr11:64594143-64594030_64594027:-	chr11	64594027	64594143	-	ENSG00000171219	CDC42BPG	DPTVKR	DPMKR	TVM	chr19:6322678-6322793_6322796:+	TRUE	0.2	0.12	NA	NA	NA	NA	NA	NA	0.2	NA	0	NA	NA	0	NA	NA	0.1	NA
chr11:64803135-64806044_64806047:+	chr11	64803135	64806047	+	ENSG00000110025	SNX15	KEEGAA	KEGAA	E	NA	NA	0.2	5.6e-08	1	1	NA	NA	1	1	0.8	NA	1	1	1	1	1	1	1	1
chr12:113663141-113664533_113664536:+	chr12	113663141	113664536	+	ENSG00000186815	TPCN1	ITEDAS	ITDAS	E	NA	NA	0.2	0.46	NA	NA	NA	NA	NA	NA	NA	NA	NA	1	NA	NA	NA	NA	1	0.8
chr13:32868707-32869339_32869342:+	chr13	32868707	32869342	+	ENSG00000073910	FRY	ECRSLW	ECSLW	R	chr5:151298471-151298742_151298745:+	FALSE	0.2	2.7e-06	1	0.97	1	1	1	0.99	0.87	NA	NA	1	0.8	1	1	1	0.89	1
chr14:75360127-75361015_75361018:+	chr14	75360127	75361018	+	ENSG00000119689	DLST	HREKM	HRKM	E	chr12:86463806-86464724_86464727:+	FALSE	0.2	1.3e-49	1	1	1	1	1	1	1	1	1	1	1	1	1	0.8	1	1
chr15:41277536-41276550_41276547:-	chr15	41276547	41277536	-	ENSG00000128908	INO80	EKKKK	EKKK	K	chr2:119207646-119205857_119205854:-	TRUE	0.2	1.2e-07	0.86	0.94	0.94	0.87	1	1	0.95	NA	1	0.8	1	1	0.88	0.97	0.99	1
chr17:29663932-29664386_29664389:+	chr17	29663932	29664389	+	ENSG00000196712	NF1	FSEETK	FSETK	E	chr11:79360752-79361170_79361173:+	FALSE	0.2	3.3e-11	1	1	1	1	1	1	1	1	NA	1	1	0.8	1	1	1	1
chr17:43215197-43215277_43215280:+	chr17	43215197	43215280	+	ENSG00000181513	ACBD4	LSCRFG	LSWFG	CRW	NA	NA	0.2	1.4e-11	NA	0.056	0.071	0.2	0	NA	0	0.039	NA	0	0.042	0	0	0	0.095	NA
chr17:79077908-79078311_79078314:+	chr17	79077908	79078314	+	ENSG00000175866	BAIAP2	ATTAEN	ATTEN	A	NA	NA	0.2	0.00021	0	NA	0.016	0	0	0	0.082	0	0.011	0	0	0.12	0	0	0.075	0.2
chr17:80009840-80010132_80010135:+	chr17	80009840	80010135	+	ENSG00000169727	GPS1	LQQPA	LQPA	Q	NA	NA	0.2	0.00056	0.8	NA	NA	NA	NA	NA	NA	NA	NA	NA	NA	NA	0.91	0.72	NA	NA
chr17:9684799-9683355_9683352:-	chr17	9683352	9684799	-	ENSG00000184544	DHRS7C	SKQTF	SKTF	Q	NA	NA	0.2	0.0085	NA	NA	NA	0.15	NA	0.073	NA	NA	NA	NA	NA	NA	0.27	NA	0.079	NA
chr18:52927180-52924622_52924619:-	chr18	52924619	52927180	-	ENSG00000196628	TCF4	LSAGTA	LSGTA	A	chr18:69812126-69814615_69814618:+	TRUE	0.2	0.025	0.93	0.92	0.92	1	1	0.98	NA	NA	0.88	0.88	0.82	1	NA	0.88	1	0.8
chr19:11313260-11313159_11313156:-	chr19	11313156	11313260	-	ENSG00000130158	DOCK6	LEEFY	LEFY	E	chr9:21607437-21607347_21607344:-	FALSE	0.2	3.8e-20	1	1	NA	1	1	1	1	0.8	1	1	1	1	NA	1	1	NA
chr19:1619779-1619473_1619470:-	chr19	1619470	1619779	-	ENSG00000071564	TCF3	GLQSK	GLSK	Q	chr10:79878598-79878268_79878265:-	TRUE	0.2	0.051	1	0.8	NA	0.91	0.98	NA	0.96	0.82	0.89	0.96	0.85	0.86	1	0.91	0.9	0.94
chr19:44050747-44050258_44050255:-	chr19	44050255	44050747	-	ENSG00000073050	XRCC1	QSEGQD	QSGQD	E	chr7:25355597-25355891_25355894:+	TRUE	0.2	5.1e-11	1	1	1	1	1	1	1	NA	1	1	1	1	1	0.88	1	0.8
chr1:155796628-155792267_155792264:-	chr1	155792264	155796628	-	ENSG00000116580	GON4L	PMEEQD	PMEQD	E	NA	NA	0.2	0.00025	1	1	NA	1	1	1	NA	NA	NA	NA	1	NA	1	1	1	0.8
chr1:23222073-23222904_23222907:+	chr1	23222073	23222907	+	ENSG00000133216	EPHB2	CNRRRG	CNRRG	R	chr4:136229178-136228425_136228422:-	TRUE	0.2	0.00096	NA	NA	NA	0	0.2	NA	0.16	NA	NA	0	0.037	NA	NA	NA	NA	NA
chr1:2520064-2520393_2520396:+	chr1	2520064	2520396	+	ENSG00000157870	C1orf93	SKEVPR	SKVPR	E	NA	NA	0.2	0.076	0.8	1	1	NA	1	NA	1	NA	NA	1	0.95	NA	NA	1	NA	1
chr1:45340350-45323479_45323476:-	chr1	45323476	45340350	-	ENSG00000070785	EIF2B3	EEGSNI	EEGNI	S	chr4:116743392-116754163_116754166:+	FALSE	0.2	3.4e-23	1	1	0.97	0.98	1	1	0.95	1	1	1	1	1	0.8	1	1	1
chr1:59127078-59126899_59126896:-	chr1	59126896	59127078	-	ENSG00000162601	MYSM1	SHSSVP	SHSVP	S	chr4:94615020-94614850_94614847:-	TRUE	0.2	2.4e-05	1	1	0.8	1	NA	1	1	NA	1	NA	1	1	NA	1	1	NA
chr20:31331114-31315949_31315946:-	chr20	31315946	31331114	-	ENSG00000149600	COMMD7	AQQFS	AQFS	Q	chr2:153458330-153454982_153454979:-	FALSE	0.2	0.019	0.93	0.89	0.92	1	1	0.9	1	1	0.89	NA	0.8	0.86	NA	0.86	0.88	0.98
chr21:46925345-46925749_46925752:+	chr21	46925345	46925752	+	ENSG00000182871	COL18A1	SGQVR	SGVR	Q	chr10:76521850-76521575_76521572:-	TRUE	0.2	0.019	0.17	0.045	NA	0.094	0.047	0.059	0.14	0.088	0.12	0.15	0.14	0.11	0.1	0.24	0.25	NA
chr22:51042148-51042267_51042270:+	chr22	51042148	51042270	+	ENSG00000008735	MAPK8IP2	LRAELP	LRELP	A	NA	NA	0.2	0.62	NA	NA	0.066	NA	0.2	NA	NA	NA	NA	NA	0.14	NA	NA	0	NA	NA
chr2:187490314-187495524_187495527:+	chr2	187490314	187495527	+	ENSG00000138448	ITGAV	RSQDID	RSHID	QDH	NA	NA	0.2	1.4e-09	1	0.88	0.92	1	1	0.96	1	1	0.8	1	0.92	1	1	0.91	0.93	1
chr2:86362110-86363641_86363644:+	chr2	86362110	86363644	+	ENSG00000132300	PTCD3	EACRKM	EAWKM	CRW	NA	NA	0.2	3.2e-40	0	0	0	0	0	0	0.0071	0	0	0.2	0	0	0	0	0.0087	0
chr2:86400773-86398435_86398432:-	chr2	86398432	86400773	-	ENSG00000132305	IMMT	ATAGDT	ATGDT	A	NA	NA	0.2	3.1e-07	0.95	0.88	0.96	0.88	0.83	0.94	1	0.97	NA	1	0.9	0.8	0.97	0.89	0.95	0.85
chr3:124390745-124393208_124393211:+	chr3	124390745	124393211	+	ENSG00000160145	KALRN	SKQND	SKND	Q	chr16:34016478-34014300_34014297:-	TRUE	0.2	0.021	0.08	0.05	0.11	NA	NA	0.13	0	0.087	0	0	NA	0	0.2	0	0.13	NA
chr3:47459624-47459316_47459313:-	chr3	47459313	47459624	-	ENSG00000114650	SCAP	RPGRQR	RPGQR	R	NA	NA	0.2	0.00032	0.11	0.051	0.034	0.05	0.12	0.2	0.16	0.13	0.2	0	0.065	0	0.04	0.2	0.019	0.07
chr4:42003797-42020128_42020131:+	chr4	42003797	42020131	+	ENSG00000014824	SLC30A9	ETAEGI	ETEGI	A	chr5:67707084-67715913_67715916:+	FALSE	0.2	3.6e-16	1	1	0.98	0.95	1	1	1	1	1	1	0.98	1	0.8	1	0.97	1
chr4:48546800-48546014_48546011:-	chr4	48546011	48546800	-	ENSG00000075539	FRYL	SSEGIH	SSGIH	E	chr5:73461122-73460153_73460150:-	TRUE	0.2	0.002	1	NA	NA	1	1	1	NA	NA	NA	NA	1	NA	NA	0.8	1	1
chr4:6580225-6588723_6588726:+	chr4	6580225	6588726	+	ENSG00000013288	MAN2B2	LTEGHG	LTGHG	E	chr5:37219103-37217451_37217448:-	FALSE	0.2	1e-08	1	1	1	0.8	1	1	0.96	1	1	1	1	1	1	1	1	1
chr4:88053560-88055623_88055626:+	chr4	88053560	88055626	+	ENSG00000172493	AFF1	IARSTG	IASTG	R	chr5:104276870-104278369_104278372:+	FALSE	0.2	4.7e-05	1	0.8	1	0.95	1	1	0.94	1	1	1	0.91	0.95	0.93	1	0.98	1
chr5:141993524-141975049_141975046:-	chr5	141975046	141993524	-	ENSG00000113578	FGF1	QHTDTK	QHNTK	TDN	chr18:39018200-39001775_39001772:-	FALSE	0.2	0.27	NA	NA	0.81	0.8	NA	1	NA	NA	NA	NA	NA	NA	NA	NA	NA	NA
chr5:72424358-72427365_72427368:+	chr5	72424358	72427368	+	ENSG00000157111	TMEM171	NYGRTP	NYGTP	R	NA	NA	0.2	0.0043	NA	NA	NA	NA	NA	NA	0.6	NA	NA	NA	NA	NA	NA	NA	0.79	NA
chr7:131082135-131083997_131084000:+	chr7	131082135	131084000	+	ENSG00000128585	MKLN1	SK*	SKYR	*	chr6:31381249-31382936_31382939:+	TRUE	0.2	1.6e-11	0	0	0.12	0	0.2	0.12	0	0	0.16	0	0.075	0	0	0.024	0.2	0
chr8:143399905-143396453_143396450:-	chr8	143396450	143399905	-	ENSG00000171045	TSNARE1	CPQER	CPER	Q	NA	NA	0.2	0.18	NA	1	NA	NA	NA	NA	NA	NA	NA	NA	NA	NA	0.8	1	NA	0.83
chr8:1844615-1846599_1846602:+	chr8	1844615	1846602	+	ENSG00000104728	ARHGEF10	LKQEQ	LKEQ	Q	NA	NA	0.2	0.0045	0.96	1	0.86	1	0.95	0.97	1	NA	0.88	0.8	0.92	1	1	0.92	1	NA
chr9:117386739-117389176_117389179:+	chr9	117386739	117389179	+	ENSG00000157693	C9orf91	IQQVP	IQVP	Q	NA	NA	0.2	0.0018	0	NA	0.083	0.2	NA	NA	NA	NA	NA	0.17	0	0	NA	NA	NA	0.11
chr10:18937419-18931484_18931481:-	chr10	18931481	18937419	-	ENSG00000241058	NSUN6	QKQFN	QKFN	Q	chr2:14968775-14963933_14963930:-	TRUE	0.19	0.2	NA	NA	NA	NA	NA	0.91	1	0.9	1	NA	1	1	NA	0.81	1	NA
chr11:10649520-10649310_10649307:-	chr11	10649307	10649520	-	ENSG00000072952	MRVI1	PQQKG	PQKG	Q	NA	NA	0.19	6.4e-12	0	0.094	0	0	0	NA	NA	NA	0	0	0.13	0.19	NA	0	0	NA
chr11:35222742-35223215_35223218:+	chr11	35222742	35223218	+	ENSG00000026508	CD44	MTADVD	MTDVD	A	NA	NA	0.19	0.0043	NA	0.73	NA	NA	NA	NA	NA	NA	NA	NA	NA	0.65	NA	NA	0.84	NA
chr11:47806474-47804750_47804747:-	chr11	47804747	47806474	-	ENSG00000030066	NUP160	YKKVD	YKVD	K	chr2:90569977-90572938_90572941:+	FALSE	0.19	8e-09	0.92	1	1	0.92	0.9	1	1	1	1	1	1	0.81	NA	0.88	0.92	1
chr12:6761828-6761584_6761581:-	chr12	6761581	6761828	-	ENSG00000111653	ING4	VRTSPE	VRTPE	S	chr6:124997605-124997811_124997814:+	TRUE	0.19	1.4e-15	1	0.96	1	0.99	0.81	1	1	1	1	1	1	0.95	1	1	0.97	1
chr17:72768357-72768193_72768190:-	chr17	72768190	72768357	-	ENSG00000109065	NAT9	SYGVTT	SYVTT	G	NA	NA	0.19	0.0036	NA	NA	NA	NA	0.87	NA	1	0.94	NA	1	0.81	1	NA	1	1	1
chr19:1068743-1073145_1073148:+	chr19	1068743	1073148	+	ENSG00000180448	HMHA1	RDADLL	RDDLL	A	NA	NA	0.19	0.19	NA	0.19	NA	NA	NA	NA	NA	NA	0	NA	NA	NA	NA	NA	NA	0.036
chr19:50170056-50170276_50170279:+	chr19	50170056	50170279	+	ENSG00000126453	BCL2L12	PPRSPA	PPSPA	R	chr7:52252248-52252056_52252053:-	FALSE	0.19	0.00013	1	0.9	NA	NA	1	1	NA	0.81	1	NA	0.82	1	NA	0.83	1	1
chr1:156926212-156925594_156925591:-	chr1	156925591	156926212	-	ENSG00000132694	ARHGEF11	KKQSS	KKSS	Q	chr3:87521096-87521343_87521346:+	TRUE	0.19	0.017	0	0.095	0	0.083	0.042	0	0.19	NA	NA	0	0.14	0.05	0	0.1	0	0.15
chr1:236959037-236966728_236966731:+	chr1	236959037	236966731	+	ENSG00000116984	MTR	QPEGLK	QPGLK	E	NA	NA	0.19	9.8e-07	NA	NA	NA	NA	NA	1	NA	NA	NA	NA	NA	1	0.81	NA	NA	NA
chr20:55088484-55092162_55092165:+	chr20	55088484	55092165	+	ENSG00000022277	C20orf43	EKKPQ	EKPQ	K	NA	NA	0.19	4e-07	NA	1	NA	1	1	NA	0.81	NA	1	1	1	1	NA	1	1	1
chr22:24939810-24939068_24939065:-	chr22	24939065	24939810	-	ENSG00000138867	C22orf13	ADPGMC	ADRMC	PGR	NA	NA	0.19	8.1e-06	0.028	0.057	0	0.07	0	0.11	0.18	0.1	0.071	0.19	0.17	0.051	0.06	0.18	0.11	0.029
chr2:86363685-86364105_86364108:+	chr2	86363685	86364108	+	ENSG00000132300	PTCD3	IPRSEL	IPSEL	R	NA	NA	0.19	2.9e-23	1	1	0.99	1	1	1	0.98	1	0.81	1	0.97	1	1	1	1	0.93
chr3:183476753-183479295_183479298:+	chr3	183476753	183479298	+	ENSG00000163872	YEATS2	VKQED	VKED	Q	chr16:20190562-20193232_20193235:+	TRUE	0.19	0.0048	1	NA	1	NA	1	1	NA	NA	1	NA	1	0.81	1	1	1	1
chr4:38987956-38972757_38972754:-	chr4	38972754	38987956	-	ENSG00000121895	TMEM156	LSAETT	LSETT	A	NA	NA	0.19	4.5e-08	NA	0.81	NA	NA	NA	NA	NA	NA	NA	1	NA	NA	NA	NA	NA	1
chr6:35051280-35051895_35051898:+	chr6	35051280	35051898	+	ENSG00000064999	ANKS1A	NKQNV	NKNV	Q	NA	NA	0.19	0.00011	0.095	0	NA	NA	0.15	0.055	0	0	0	0	0.1	0.04	NA	0	0.19	0
chr7:151802455-151805123_151805126:+	chr7	151802455	151805126	+	ENSG00000178234	GALNT11	ATGEVL	ATEVL	G	chr5:24757967-24760725_24760728:+	FALSE	0.19	5.6e-10	1	1	0.97	1	0.98	0.81	1	1	1	1	0.97	1	1	1	1	1
chrX:79277943-79278556_79278559:+	chrX	79277943	79278559	+	ENSG00000122145	TBX22	PLAEKQ	PLEKQ	A	chrX:104872376-104872942_104872945:+	FALSE	0.19	0.31	NA	NA	NA	NA	NA	NA	NA	NA	NA	NA	NA	NA	NA	0.2	0.39	NA
chr10:72576636-72604230_72604233:+	chr10	72576636	72604233	+	ENSG00000166224	SGPL1	MLKAF	MLAF	K	chr10:60609006-60586222_60586219:-	FALSE	0.18	4.5e-05	0.82	1	1	1	1	NA	1	NA	1	1	1	1	NA	1	0.96	1
chr11:118404844-118404981_118404984:+	chr11	118404844	118404984	+	ENSG00000149582	TMEM25	SRAVKP	SRVKP	A	NA	NA	0.18	0.00075	1	0.95	1	NA	0.97	0.82	1	NA	1	1	0.86	0.96	1	1	1	NA
chr11:3660233-3660023_3660020:-	chr11	3660020	3660233	-	ENSG00000167311	ART5	APGALG	APALG	G	NA	NA	0.18	0.28	NA	NA	NA	NA	NA	NA	NA	NA	1	NA	0.82	NA	NA	0.97	1	NA
chr11:65631192-65631272_65631275:+	chr11	65631192	65631275	+	ENSG00000172732	MUS81	DPAANP	DPANP	A	NA	NA	0.18	0.022	0.048	0	0.062	0.043	0.086	0	0	NA	0	0.091	0.068	0.11	0	0.18	0.092	0
chr11:73067804-73068070_73068073:+	chr11	73067804	73068073	+	ENSG00000110237	ARHGEF17	EVKAI	EVAI	K	chr7:108031287-108031033_108031030:-	FALSE	0.18	3.9e-07	1	1	0.94	1	1	1	1	NA	0.82	1	1	1	NA	1	1	NA
chr11:94180385-94179059_94179056:-	chr11	94179056	94180385	-	ENSG00000020922	MRE11A	GRADTG	GRDTG	A	NA	NA	0.18	0.00078	1	1	1	0.91	0.96	1	1	NA	NA	1	0.95	0.82	1	0.93	0.95	1
chr13:37006866-37007170_37007173:+	chr13	37006866	37007173	+	ENSG00000133101	CCNA1	FQQQP	FQQP	Q	NA	NA	0.18	0.48	NA	NA	0.45	NA	NA	NA	NA	NA	0.43	NA	0.28	NA	NA	0.3	NA	NA
chr13:58240660-58240795_58240798:+	chr13	58240660	58240798	+	ENSG00000118946	PCDH17	VQSSST	VQSST	S	NA	NA	0.18	0.52	NA	NA	0.92	NA	1	NA	NA	NA	0.96	1	NA	NA	NA	1	0.82	NA
chr16:4714776-4715100_4715103:+	chr16	4714776	4715103	+	ENSG00000102858	MGRN1	GDAVVE	GDVVE	A	NA	NA	0.18	0.00078	0.21	0.096	0.062	0.14	0.14	0.069	0.11	0.057	0.19	0.095	0.069	0.078	0.24	0.095	0.12	0.21
chr16:569024-569754_569757:+	chr16	569024	569757	+	ENSG00000090565	RAB11FIP3	EEEKQ	EEKQ	E	chr17:26129527-26128745_26128742:-	TRUE	0.18	0.00071	1	0.95	1	0.82	1	0.97	0.97	1	1	0.94	1	1	1	0.96	1	NA
chr16:57771195-57775599_57775602:+	chr16	57771195	57775602	+	ENSG00000140854	KATNB1	KLQEIV	KLQIV	E	chr8:97606793-97611188_97611191:+	FALSE	0.18	0.00014	NA	1	1	1	NA	NA	1	NA	1	1	1	NA	1	0.82	1	1
chr17:36865828-36868100_36868103:+	chr17	36865828	36868103	+	ENSG00000108292	MLLT6	KMKTS	KMTS	K	NA	NA	0.18	1.1e-15	0.99	1	1	1	1	1	0.9	0.82	1	1	1	1	1	0.93	1	1
chr17:7221384-7221251_7221248:-	chr17	7221248	7221384	-	ENSG00000215041	NEURL4	LPEDYF	LPDYF	E	chr11:69724827-69724946_69724949:+	FALSE	0.18	0.015	NA	0.88	1	1	1	NA	NA	1	NA	NA	NA	NA	0.82	1	NA	1
chr18:47800556-47800233_47800230:-	chr18	47800230	47800556	-	ENSG00000141644	MBD1	AMKRL	AMRL	K	chr18:74435725-74436061_74436064:+	FALSE	0.18	1.9e-05	1	NA	NA	NA	1	1	1	NA	1	1	1	1	0.82	1	1	1
chr18:47801347-47800723_47800720:-	chr18	47800720	47801347	-	ENSG00000141644	MBD1	ELQPY	ELPY	Q	NA	NA	0.18	0.61	0.92	NA	1	0.93	NA	0.82	1	NA	NA	1	1	NA	NA	0.94	0.95	0.95
chr19:10561328-10561505_10561508:+	chr19	10561328	10561508	+	ENSG00000065989	PDE4A	LSEETC	LSETC	E	NA	NA	0.18	0.014	1	1	1	1	NA	1	1	NA	NA	NA	NA	NA	0.82	1	0.88	NA
chr19:11515823-11513382_11513379:-	chr19	11513379	11515823	-	ENSG00000205517	RGL3	FQEEA	FQEA	E	chr9:21784946-21781873_21781870:-	FALSE	0.18	0.041	1	NA	NA	NA	NA	NA	0.95	NA	NA	0.82	NA	1	1	NA	1	NA
chr19:53652494-53652065_53652062:-	chr19	53652062	53652494	-	ENSG00000197937	ZNF347	SLAGIS	SLGIS	A	NA	NA	0.18	0.2	0.18	NA	0	NA	NA	NA	NA	NA	NA	0	NA	NA	NA	NA	0	0
chr19:54756229-54755972_54755969:-	chr19	54755969	54756229	-	ENSG00000105609	LILRB5	ILTDAA	ILNAA	TDN	NA	NA	0.18	0.00023	0.014	0	NA	0	0	0	NA	0.083	0.18	0	0	0.15	NA	0	NA	NA
chr19:54875902-54872816_54872813:-	chr19	54872813	54875902	-	ENSG00000167613	LAIR1	QEEDLP	QEDLP	E	NA	NA	0.18	0.69	0.87	0.82	NA	0.9	NA	NA	NA	NA	0.9	1	NA	NA	NA	NA	NA	0.92
chr1:171527282-171530157_171530160:+	chr1	171527282	171530160	+	ENSG00000117523	BAT2L2	KKLGPI	KKCPI	LGC	chr1:164627564-164626494_164626491:-	TRUE	0.18	4.8e-08	1	1	0.99	1	0.88	1	1	0.82	1	1	0.99	1	1	0.97	0.93	1
chr1:179955389-179956375_179956378:+	chr1	179955389	179956378	+	ENSG00000135837	CEP350	VQADIT	VQDIT	A	chr1:157809605-157808320_157808317:-	TRUE	0.18	6.4e-06	0	NA	NA	NA	0	0	NA	NA	NA	NA	NA	NA	NA	0.18	NA	NA
chr1:35827390-35835630_35835633:+	chr1	35827390	35835633	+	ENSG00000146463	ZMYM4	AQEYS	AQYS	E	chr4:126600308-126592909_126592906:-	FALSE	0.18	3.7e-10	1	1	0.82	1	1	1	1	NA	NA	NA	1	1	1	1	1	1
chr1:36766685-36767154_36767157:+	chr1	36766685	36767157	+	ENSG00000054118	THRAP3	TFQFR	TFFR	Q	NA	NA	0.18	6.9e-07	0.51	0.57	0.6	0.55	0.54	0.64	0.53	0.61	0.65	0.69	0.62	0.65	0.54	0.58	0.59	0.7
chr20:44577809-44577719_44577716:-	chr20	44577716	44577809	-	ENSG00000198026	ZNF335	VTAVAD	VTVAD	A	NA	NA	0.18	0.034	1	0.98	NA	1	NA	1	0.82	NA	0.96	0.92	0.97	0.96	1	1	1	1
chr22:36177647-36174125_36174122:-	chr22	36174122	36177647	-	ENSG00000100320	RBFOX2	FGQFG	FGFG	Q	chr15:76947351-76944088_76944085:-	FALSE	0.18	1e-08	1	1	0.9	1	0.92	0.96	NA	1	1	1	1	1	1	0.97	0.82	NA
chr2:122168442-122165291_122165288:-	chr2	122165288	122168442	-	ENSG00000074054	CLASP1	ALKKP	ALKP	K	chr1:120435946-120439679_120439682:+	FALSE	0.18	0.0007	0.97	0.82	0.96	0.95	0.87	1	1	1	NA	1	1	0.82	NA	1	1	1
chr2:161349800-161223902_161223899:-	chr2	161223899	161349800	-	ENSG00000153250	RBMS1	AKQSL	AKSL	Q	chr2:60800748-60680529_60680526:-	FALSE	0.18	0.059	0.93	0.94	NA	1	0.87	0.9	NA	NA	0.82	0.93	1	1	1	1	0.88	NA
chr3:129155304-129152979_129152976:-	chr3	129152976	129155304	-	ENSG00000129071	MBD4	FTEDTI	FTDTI	E	NA	NA	0.18	1.2e-16	0.89	0.98	1	0.97	1	1	0.82	1	1	1	0.98	1	1	1	1	1
chr3:69111228-69111078_69111075:-	chr3	69111075	69111228	-	ENSG00000144744	UBA3	FGEGVP	FGGVP	E	NA	NA	0.18	2.2e-11	1	1	0.94	1	1	0.99	1	1	0.82	1	0.94	1	1	1	0.95	1
chr4:1824715-1824039_1824036:-	chr4	1824036	1824715	-	ENSG00000168924	LETM1	VAKDF	VADF	K	NA	NA	0.18	0.0074	1	1	0.86	1	NA	1	0.82	1	NA	NA	0.85	1	1	0.88	0.93	0.95
chr4:88987031-88989050_88989053:+	chr4	88987031	88989053	+	ENSG00000118762	PKD2	EREDL	ERDL	E	NA	NA	0.18	1e-19	1	1	1	1	1	1	1	NA	1	0.82	1	1	1	0.95	1	NA
chr6:129777639-129781345_129781348:+	chr6	129777639	129781348	+	ENSG00000196569	LAMA2	LKKAD	LKAD	K	chr10:26760879-26755887_26755884:-	FALSE	0.18	1.1e-20	1	1	1	1	1	0.97	0.82	NA	1	1	0.99	1	1	0.99	1	NA
chr6:25600974-25605040_25605043:+	chr6	25600974	25605043	+	ENSG00000079691	LRRC16A	QKKLG	QKLG	K	chr13:24128054-24117804_24117801:-	FALSE	0.18	0.0078	1	1	0.82	NA	NA	1	1	NA	1	NA	1	1	NA	1	0.96	NA
chr7:107253877-107262075_107262078:+	chr7	107253877	107262078	+	ENSG00000075790	BCAP29	LQKQR	LQQR	K	NA	NA	0.18	0.00015	1	1	NA	0.82	1	1	0.96	1	1	1	1	1	NA	0.95	1	NA
chr7:128801577-128802235_128802238:+	chr7	128801577	128802238	+	ENSG00000158457	TSPAN33	HAEAAL	HAAAL	E	chr6:29659998-29660587_29660590:+	TRUE	0.18	0.0042	0.82	0.89	0.89	0.89	NA	NA	0.98	1	1	0.83	1	1	NA	0.95	1	0.97
chr8:19681555-19682314_19682317:+	chr8	19681555	19682317	+	ENSG00000104613	INTS10	GRRSYG	GRRYG	S	NA	NA	0.18	1.7e-20	1	1	1	1	1	1	0.94	1	1	1	1	0.97	0.82	1	0.98	1
chr8:61773684-61774755_61774758:+	chr8	61773684	61774758	+	ENSG00000171316	CHD7	VPKNA	VPNA	K	chr4:8789858-8791056_8791059:+	TRUE	0.18	2.9e-06	NA	1	NA	NA	1	1	0.82	1	1	NA	1	1	1	1	1	1
chr9:134363483-134366809_134366812:+	chr9	134363483	134366812	+	ENSG00000130723	BAT2L1	PQQLT	PQLT	Q	NA	NA	0.18	0.00047	0.067	0	0.1	0.095	0.18	0.024	0	0	0	0.02	0.11	0.019	0	0	0.045	0
chr10:131639108-131638706_131638703:-	chr10	131638703	131639108	-	ENSG00000108001	EBF3	YGIVPS	YGMPS	IVM	chr7:144390777-144390372_144390369:-	FALSE	0.17	0.33	1	0.87	NA	0.83	NA	NA	NA	NA	NA	1	NA	NA	NA	NA	0.9	NA
chr11:11906127-11913515_11913518:+	chr11	11906127	11913518	+	ENSG00000170242	USP47	LLEDS	LLDS	E	chr7:119198469-119199989_119199992:+	FALSE	0.17	3.3e-20	1	1	1	1	NA	1	0.83	1	1	1	1	1	1	1	1	1
chr11:124792641-124792354_124792351:-	chr11	124792351	124792641	-	ENSG00000165478	HEPACAM	PEADTL	PEDTL	A	chr9:37191039-37191439_37191442:+	FALSE	0.17	1.2e-05	1	NA	0.91	0.83	NA	NA	NA	NA	NA	NA	NA	NA	NA	NA	NA	NA
chr12:102437883-102433756_102433753:-	chr12	102433753	102437883	-	ENSG00000120860	CCDC53	PQQNS	PQNS	Q	chr10:87678819-87681995_87681998:+	TRUE	0.17	4.3e-07	0.78	0.75	0.81	0.87	0.8	0.84	0.74	0.88	0.75	0.85	0.78	0.87	0.83	0.73	0.84	0.9
chr12:124922476-124915333_124915330:-	chr12	124915330	124922476	-	ENSG00000196498	NCOR2	QWEQK	QWQK	E	NA	NA	0.17	1e-16	1	1	1	1	1	1	1	1	0.83	1	1	1	1	1	1	1
chr12:51451911-51453144_51453147:+	chr12	51451911	51453147	+	ENSG00000050426	LETMD1	LKEAEL	LKAEL	E	NA	NA	0.17	3e-36	0.98	0.98	1	1	1	1	0.99	1	1	1	0.98	1	1	1	1	0.83
chr13:103484047-103486816_103486819:+	chr13	103484047	103486819	+	ENSG00000134899	ERCC5	AFSRGP	AFRGP	S	chr1:44193961-44195418_44195421:+	TRUE	0.17	6.4e-06	1	1	NA	0.83	1	1	1	1	NA	1	1	1	1	1	1	1
chr16:29706520-29708314_29708317:+	chr16	29706520	29708317	+	ENSG00000103485	QPRT	EKQAV	EKAV	Q	NA	NA	0.17	0.12	NA	0.11	0.077	NA	0.17	0.1	0.11	0.067	NA	0	0.081	0.11	NA	0.062	NA	NA
chr16:3299431-3299004_3299001:-	chr16	3299001	3299431	-	ENSG00000103313	MEFV	HKKKI	HKKI	K	NA	NA	0.17	0.34	NA	NA	NA	NA	NA	NA	NA	NA	1	NA	NA	NA	NA	NA	NA	0.83
chr19:36122307-36124000_36124003:+	chr19	36122307	36124003	+	ENSG00000126254	RBM42	RAAAGP	RAAGP	A	NA	NA	0.17	0.36	NA	NA	NA	NA	0.94	NA	NA	NA	NA	1	1	0.83	1	0.93	1	1
chr19:55145139-55145422_55145425:+	chr19	55145139	55145425	+	ENSG00000104972	LILRB1	TSAGPE	TSGPE	A	NA	NA	0.17	0.21	NA	0.69	NA	NA	NA	NA	NA	NA	0.52	0.63	NA	NA	NA	NA	NA	0.63
chr19:7132169-7128965_7128962:-	chr19	7128962	7132169	-	ENSG00000171105	INSR	DYLDVP	DYYVP	LDY	chr8:3169709-3167604_3167601:-	TRUE	0.17	0.0038	0.93	NA	1	0.88	0.97	0.91	1	0.96	1	1	0.83	0.91	0.93	1	0.93	NA
chr1:205064001-205057943_205057940:-	chr1	205057940	205064001	-	ENSG00000117222	RBBP5	LTAGGA	LTGGA	A	chr1:134394698-134400341_134400344:+	TRUE	0.17	0.011	1	1	0.83	1	0.83	NA	0.83	NA	NA	1	0.92	1	1	1	NA	1
chr1:55680463-55643805_55643802:-	chr1	55643802	55680463	-	ENSG00000162402	USP24	AEKND	AEND	K	chr4:105989391-106013819_106013822:+	FALSE	0.17	0.063	NA	NA	NA	NA	NA	0.65	NA	NA	NA	NA	NA	NA	0.81	NA	NA	NA
chr20:33320363-33315211_33315208:-	chr20	33315208	33320363	-	ENSG00000198646	NCOA6	GQSSEP	GQSEP	S	NA	NA	0.17	1.1e-06	1	0.91	1	1	0.96	0.87	0.92	1	1	0.85	0.93	0.98	0.83	0.93	0.97	1
chr20:57556424-57561148_57561151:+	chr20	57556424	57561151	+	ENSG00000101158	TH1L	GQQED	GQED	Q	NA	NA	0.17	8.7e-12	1	0.91	1	1	1	1	0.95	0.94	1	1	1	0.83	1	1	0.98	1
chr22:21348308-21348393_21348396:+	chr22	21348308	21348396	+	ENSG00000099949	LZTR1	AQKLE	AQLE	K	chr16:17522569-17522651_17522654:+	FALSE	0.17	0.069	1	1	1	0.83	NA	NA	1	NA	NA	1	0.94	NA	1	1	0.92	NA
chr22:30953249-30952083_30952080:-	chr22	30952080	30953249	-	ENSG00000128242	GAL3ST1	ASTRTP	ASTTP	R	NA	NA	0.17	0.54	NA	NA	NA	NA	NA	NA	0	NA	NA	NA	NA	0	NA	0.17	NA	NA
chr22:31284327-31285164_31285167:+	chr22	31284327	31285167	+	ENSG00000184792	OSBP2	EDSRKA	EDRKA	S	NA	NA	0.17	0.12	NA	NA	0.83	NA	NA	1	NA	NA	NA	NA	NA	NA	1	0.96	NA	1
chr22:39239240-39224517_39224514:-	chr22	39224514	39239240	-	ENSG00000221890	NPTXR	LEQEL	LEEL	Q	chr15:79634405-79624905_79624902:-	FALSE	0.17	0.017	NA	NA	0.74	NA	NA	NA	NA	NA	NA	NA	NA	0.56	NA	NA	NA	NA
chr2:179659126-179658271_179658268:-	chr2	179658268	179659126	-	ENSG00000155657	TTN	EQQVR	EQVR	Q	NA	NA	0.17	2.3e-05	NA	NA	NA	NA	NA	0.067	NA	NA	NA	NA	NA	NA	0.24	NA	0.16	NA
chr2:202410266-202402205_202402202:-	chr2	202402202	202410266	-	ENSG00000155754	ALS2CR11	GVADIP	GVDIP	A	NA	NA	0.17	0.51	NA	NA	NA	NA	NA	NA	NA	NA	NA	NA	NA	NA	NA	0.17	NA	0
chr2:85529739-85531015_85531018:+	chr2	85529739	85531018	+	ENSG00000152284	TCF7L1	KTAGIP	KTGIP	A	chr6:72584094-72583315_72583312:-	TRUE	0.17	0.043	0.011	0.061	NA	0.048	0.068	0.071	NA	NA	0	0.031	0.022	0.17	0	0.098	0.068	NA
chr3:111343251-111356043_111356046:+	chr3	111343251	111356046	+	ENSG00000153283	CD96	KKSVSR	KKFSR	SVF	NA	NA	0.17	0.11	NA	1	NA	NA	NA	NA	NA	NA	NA	1	NA	NA	NA	NA	NA	0.83
chr3:167031762-167023738_167023735:-	chr3	167023735	167031762	-	ENSG00000169064	ZBBX	SKAETS	SKETS	A	NA	NA	0.17	0.012	NA	NA	NA	NA	NA	NA	NA	NA	1	NA	NA	NA	NA	0.83	NA	NA
chr3:17413567-17349626_17349623:-	chr3	17349623	17413567	-	ENSG00000131374	TBC1D5	YGLRWV	YGLWV	R	NA	NA	0.17	2.7e-15	1	1	1	1	1	1	0.83	1	1	1	1	1	1	1	1	1
chr3:9970170-9970264_9970267:+	chr3	9970170	9970267	+	ENSG00000163702	IL17RC	VDKVL	VDVL	K	chr6:113429164-113429245_113429248:+	FALSE	0.17	0.013	0.96	1	NA	0.83	NA	1	1	0.97	0.93	1	1	1	1	1	1	NA
chr5:40841767-40843254_40843257:+	chr5	40841767	40843257	+	ENSG00000132357	CARD6	RHEVLK	RHVLK	E	chr15:5058088-5055436_5055433:-	TRUE	0.17	0.21	1	NA	NA	NA	NA	NA	NA	NA	NA	NA	NA	NA	NA	NA	1	0.83
chr5:6753150-6754864_6754867:+	chr5	6753150	6754867	+	ENSG00000112941	PAPD7	HKQHN	HKHN	Q	chr13:69639351-69638988_69638985:-	TRUE	0.17	9e-06	0.83	1	NA	1	1	1	NA	NA	0.93	1	0.88	1	NA	0.88	1	0.87
chr5:96098076-96100925_96100928:+	chr5	96098076	96100928	+	ENSG00000153113	CAST	TSQSD	TSSD	Q	chr13:74851094-74841653_74841650:-	TRUE	0.17	1.4e-07	0.78	0.79	0.79	0.81	0.8	0.78	0.86	0.82	0.8	0.7	0.87	0.76	0.77	0.85	0.84	0.82
chr6:139251114-139247618_139247615:-	chr6	139247615	139251114	-	ENSG00000135597	REPS1	SEQWE	SEWE	Q	chr10:17824081-17827474_17827477:+	TRUE	0.17	9.5e-11	NA	NA	0.83	NA	NA	NA	1	1	NA	NA	1	0.86	NA	1	NA	0.89
chr6:42182018-42181930_42181927:-	chr6	42181927	42182018	-	ENSG00000048544	MRPS10	LLLSTN	LLLTN	S	NA	NA	0.17	0.002	1	0.98	0.91	1	0.93	0.84	1	0.92	0.88	0.95	1	0.83	0.91	0.93	1	0.92
chr6:43487576-43487804_43487807:+	chr6	43487576	43487807	+	ENSG00000171453	POLR1C	NQGDEE	NQDEE	G	chr17:46382565-46382099_46382096:-	FALSE	0.17	0.00044	1	1	0.86	1	1	1	0.91	1	1	NA	1	0.83	1	0.97	0.98	1
chr6:90361911-90360566_90360563:-	chr6	90360563	90361911	-	ENSG00000112159	MDN1	EEEKV	EEKV	E	chr4:32854146-32854917_32854920:+	FALSE	0.17	1.1e-14	1	0.95	1	0.96	1	0.97	0.94	1	1	1	0.99	1	1	0.83	1	1
chr7:27834065-27835735_27835738:+	chr7	27834065	27835738	+	ENSG00000106052	TAX1BP1	SAAEAD	SAEAD	A	NA	NA	0.17	5.4e-32	0.98	1	0.96	0.91	0.98	0.97	0.95	1	1	1	1	1	0.83	1	0.99	1
chr7:92882088-92883173_92883176:+	chr7	92882088	92883176	+	ENSG00000004766	CCDC132	LEKLP	LELP	K	chr6:3466744-3467789_3467792:+	FALSE	0.17	0.0043	1	NA	1	1	NA	1	1	NA	NA	NA	1	1	NA	1	0.83	1
chr8:59484873-59488459_59488462:+	chr8	59484873	59488462	+	ENSG00000137575	SDCBP	QGQLV	QGLV	Q	chr4:6308246-6312173_6312176:+	TRUE	0.17	3.1e-13	0.76	0.81	0.75	0.76	0.64	0.71	0.7	0.78	0.77	0.8	0.73	0.68	0.81	0.77	0.71	0.74
chr8:87410708-87410801_87410804:+	chr8	87410708	87410804	+	ENSG00000123124	WWP1	PTIEIQ	PTKIQ	IEK	chr4:19589269-19589179_19589176:-	TRUE	0.17	2e-05	0.97	0.98	0.93	1	0.89	0.92	0.95	0.91	1	1	1	0.89	0.89	0.83	0.84	0.89
chr10:285465-285996_285999:+	chr10	285465	285999	+	ENSG00000015171	ZMYND11	YGADSE	YGDSE	A	chr13:9694985-9694430_9694427:-	TRUE	0.16	8.1e-16	0.95	1	0.99	0.98	0.89	0.98	0.91	1	0.84	1	0.96	0.98	0.98	0.97	0.89	1
chr10:6008108-6005804_6005801:-	chr10	6005801	6008108	-	ENSG00000134470	IL15RA	CIRDPA	CINPA	RDN	NA	NA	0.16	0.00014	1	0.91	NA	1	1	1	NA	1	1	1	0.92	1	NA	NA	0.97	0.84
chr11:46388949-46389202_46389205:+	chr11	46388949	46389205	+	ENSG00000149091	DGKZ	WSESA	WSSA	E	chr2:91784918-91784626_91784623:-	FALSE	0.16	1.6e-09	1	0.97	1	1	0.84	0.98	1	1	1	1	0.94	1	1	0.89	0.98	1
chr12:107126027-107126702_107126705:+	chr12	107126027	107126705	+	ENSG00000111783	RFX4	STAEVR	STEVR	A	chr10:84343034-84343558_84343561:+	TRUE	0.16	0.0025	NA	NA	0.96	NA	NA	NA	NA	NA	NA	NA	NA	NA	NA	0.8	NA	NA
chr12:110465571-110466314_110466317:+	chr12	110465571	110466317	+	ENSG00000076513	ANKRD13A	QGQDL	QGDL	Q	chr5:115247923-115248527_115248530:+	TRUE	0.16	2.7e-11	0	0.1	0.094	0.027	0	0.13	0	0.069	0	0	0.045	0	0	0.022	0.15	0.16
chr12:112884202-112888122_112888125:+	chr12	112884202	112888125	+	ENSG00000179295	PTPN11	SVRRNG	SVRNG	R	chr5:121621990-121618052_121618049:-	FALSE	0.16	6.2e-11	0.98	0.96	0.99	0.99	0.99	0.94	1	1	0.96	0.9	1	1	1	1	0.99	0.84
chr13:107209907-107209479_107209476:-	chr13	107209476	107209907	-	ENSG00000134884	ARGLU1	KTEEE	KTEE	E	NA	NA	0.16	0.18	1	1	1	NA	NA	NA	NA	NA	1	NA	NA	NA	NA	NA	0.84	1
chr14:21546431-21546532_21546535:+	chr14	21546431	21546535	+	ENSG00000165801	ARHGEF40	EEEAV	EEAV	E	chr14:52613864-52613958_52613961:+	FALSE	0.16	7.2e-05	1	NA	1	1	1	NA	NA	NA	1	1	1	NA	1	1	0.84	1
chr14:65390844-65392725_65392728:+	chr14	65390844	65392728	+	ENSG00000125954	FNTB	YDPDLC	YDHLC	PDH	NA	NA	0.16	5.7e-07	0.22	0.18	0.12	0.16	0.17	0.2	0.14	0.18	0.26	0.12	0.17	0.2	0.26	0.17	0.18	0.11
chr15:44065502-44065424_44065421:-	chr15	44065421	44065502	-	ENSG00000184716	SERINC4	RKQYP	RKYP	Q	NA	NA	0.16	1.6e-15	NA	NA	NA	1	1	NA	NA	NA	NA	1	1	1	NA	0.84	NA	NA
chr16:67100701-67116116_67116119:+	chr16	67100701	67116119	+	ENSG00000067955	CBFB	AQQED	AQED	Q	chr8:107718491-107726352_107726355:+	TRUE	0.16	5.1e-17	1	0.98	1	0.95	1	1	1	1	0.95	0.84	0.97	1	0.97	1	1	1
chr16:84888435-84900503_84900506:+	chr16	84888435	84900506	+	ENSG00000103196	CRISPLD2	YREETY	YRETY	E	NA	NA	0.16	1.6e-09	0.99	0.92	1	0.84	1	1	0.91	NA	0.98	1	0.98	0.94	1	0.95	1	1
chr16:88787574-88787156_88787153:-	chr16	88787153	88787574	-	ENSG00000103335	FAM38A	AIEAED	AIAED	E	NA	NA	0.16	0.00091	0.99	0.96	0.96	1	0.99	1	0.98	1	1	0.94	1	0.95	NA	1	0.84	0.95
chr17:17764790-17752173_17752170:-	chr17	17752170	17764790	-	ENSG00000175662	TOM1L2	EGKGD	EGGD	K	chr11:60055320-60044639_60044636:-	FALSE	0.16	0.00082	NA	NA	1	NA	NA	0.84	NA	NA	NA	NA	NA	NA	1	NA	NA	NA
chr17:40946686-40946790_40946793:+	chr17	40946686	40946793	+	ENSG00000126562	WNK4	SNEELQ	SNELQ	E	chr11:101136183-101136289_101136292:+	TRUE	0.16	0.44	NA	NA	NA	NA	NA	NA	0.84	NA	NA	NA	0.86	1	NA	NA	NA	NA
chr19:10923053-10930656_10930659:+	chr19	10923053	10930659	+	ENSG00000079805	DNM2	EEEKE	EEKE	E	chr9:21299061-21303702_21303705:+	FALSE	0.16	3.9e-12	0.97	0.94	0.97	0.92	0.95	0.96	0.84	0.9	0.92	1	0.95	0.93	0.91	0.96	1	0.93
chr1:110577439-110580510_110580513:+	chr1	110577439	110580513	+	ENSG00000143093	FAM40A	SEQGY	SEGY	Q	NA	NA	0.16	4.7e-05	NA	NA	NA	NA	NA	0.12	0	NA	0	0	0.077	0.042	0	NA	NA	0.16
chr22:30975124-30974985_30974982:-	chr22	30974982	30975124	-	ENSG00000100029	PES1	GKKPR	GKPR	K	NA	NA	0.16	2.3e-12	0.88	0.98	0.87	1	0.93	0.97	0.9	0.98	1	1	0.94	0.96	0.84	0.9	0.99	0.99
chr2:201474137-201476107_201476110:+	chr2	201474137	201476110	+	ENSG00000138356	AOX1	SKEGKR	SKGKR	E	NA	NA	0.16	6.3e-16	1	1	NA	1	0.98	0.84	1	1	1	1	1	1	1	1	1	NA
chr2:219134689-219134260_219134257:-	chr2	219134257	219134689	-	ENSG00000127837	AAMP	DPADDL	DPDDL	A	chr1:74331077-74330618_74330615:-	TRUE	0.16	0.0047	0.094	0.083	0.076	0.14	0.058	0.089	0.12	0.17	0.15	0.086	0.069	0.078	0.014	0.088	0.076	0.1
chr2:239257489-239257966_239257969:+	chr2	239257489	239257969	+	ENSG00000204104	TRAF3IP1	NIRRIP	NIRIP	R	chr1:93416239-93416633_93416636:+	FALSE	0.16	0.0001	1	0.84	0.94	0.97	1	1	NA	NA	1	NA	0.99	1	1	1	0.99	1
chr2:37501564-37499575_37499572:-	chr2	37499572	37501564	-	ENSG00000115825	PRKD3	DHKDLS	DHNLS	KDN	chr17:79365515-79361919_79361916:-	TRUE	0.16	3e-06	NA	1	1	1	1	NA	1	1	1	1	1	NA	NA	0.84	1	1
chr2:61020850-61021106_61021109:+	chr2	61020850	61021109	+	ENSG00000115421	PAPOLG	GAKVDS	GAIDS	KVI	NA	NA	0.16	4.6e-08	1	1	0.97	1	1	0.84	1	NA	1	1	0.91	0.89	1	1	1	1
chr4:151207085-151203798_151203795:-	chr4	151203795	151207085	-	ENSG00000198589	LRBA	SQEGPC	SQGPC	E	chr3:86577123-86579920_86579923:+	TRUE	0.16	4e-07	0.96	0.84	1	0.94	1	1	0.96	1	1	1	0.94	0.94	1	0.97	0.97	1
chr4:40829149-40827987_40827984:-	chr4	40827984	40829149	-	ENSG00000163697	APBB2	LQVDFP	LQDFP	V	chr5:66703398-66702322_66702319:-	TRUE	0.16	1.5e-06	1	0.84	0.97	1	1	0.96	1	1	0.93	1	1	1	1	1	1	NA
chr4:87638270-87643365_87643368:+	chr4	87638270	87643368	+	ENSG00000163629	PTPN13	RPSRQY	RPRQY	S	chr5:103946588-103952586_103952589:+	TRUE	0.16	2.8e-13	NA	NA	1	NA	1	NA	1	NA	NA	NA	0.97	1	NA	0.84	0.96	NA
chr5:137677555-137680514_137680517:+	chr5	137677555	137680517	+	ENSG00000120709	FAM53C	VSEGAS	VSGAS	E	chr18:34922784-34927822_34927825:+	TRUE	0.16	5.4e-09	1	NA	1	1	NA	1	1	NA	1	0.84	1	1	NA	1	1	1
chr6:35425761-35426071_35426074:+	chr6	35425761	35426074	+	ENSG00000112039	FANCE	SQQMD	SQMD	Q	NA	NA	0.16	0.0045	0	NA	NA	0.16	0	NA	NA	NA	NA	0	0	NA	0	0	0.091	0
chr6:46108959-46111013_46111016:+	chr6	46108959	46111016	+	ENSG00000001561	ENPP4	QKLGDH	QKCDH	LGC	chr17:44238260-44236626_44236623:-	TRUE	0.16	2e-09	1	1	0.99	0.98	1	1	1	NA	1	1	1	1	1	1	0.84	1
chr7:131190627-131189267_131189264:-	chr7	131189264	131190627	-	ENSG00000128567	PODXL	DQQRL	DQRL	Q	NA	NA	0.16	0.085	0.95	0.93	0.9	0.95	0.96	0.92	0.81	NA	0.92	0.82	0.91	0.93	NA	NA	0.9	NA
chr7:2586958-2584690_2584687:-	chr7	2584687	2586958	-	ENSG00000106009	C7orf27	LQQGE	LQGE	Q	NA	NA	0.16	0.28	NA	NA	NA	1	NA	0.92	0.87	0.92	NA	NA	0.84	0.94	NA	0.9	0.94	0.91
chr8:146054989-146062776_146062779:+	chr8	146054989	146062779	+	ENSG00000147789	ZNF7	GLAGFL	GLGFL	A	NA	NA	0.16	0.3	NA	NA	NA	NA	NA	NA	NA	NA	NA	NA	NA	0.84	NA	NA	1	NA
chr9:140470532-140469298_140469295:-	chr9	140469295	140470532	-	ENSG00000148399	WDR85	SE*	SEKS	*	NA	NA	0.16	0.24	0.083	NA	NA	NA	NA	NA	NA	NA	NA	0	NA	0	NA	0.16	NA	0
chrX:109931822-109924877_109924874:-	chrX	109924874	109931822	-	ENSG00000101938	CHRDL1	AKEELP	AKELP	E	NA	NA	0.16	2.6e-07	0.84	1	1	0.97	1	NA	1	NA	0.99	0.93	1	1	NA	1	0.95	NA
chrX:47435897-47435805_47435802:-	chrX	47435802	47435897	-	ENSG00000008056	SYN1	AYMRTS	AYMTS	R	chrX:20442245-20442155_20442152:-	FALSE	0.16	6.2e-18	NA	1	1	NA	1	NA	NA	0.84	NA	NA	NA	NA	NA	NA	NA	NA
chr11:63991757-63991685_63991682:-	chr11	63991682	63991757	-	ENSG00000149743	TRPT1	LAADGI	LADGI	A	chr19:7073055-7073145_7073148:+	FALSE	0.15	0.054	0.07	0.098	0.067	0.047	0.07	0.038	0.041	0.068	0.052	0.15	0	0.088	0.047	0.098	0	0.11
chr11:67267385-67267301_67267298:-	chr11	67267298	67267385	-	ENSG00000110697	PITPNM1	AHEGFS	AHGFS	E	chr19:4105325-4105415_4105418:+	TRUE	0.15	0.00011	NA	1	0.91	1	1	0.93	0.94	NA	0.98	1	0.9	0.85	1	1	1	1
chr12:27830029-27832419_27832422:+	chr12	27830029	27832422	+	ENSG00000110841	PPFIBP1	TLVAET	TLAET	V	NA	NA	0.15	6.5e-07	0	0.15	NA	0.08	NA	0	0.096	0	0	0	0.008	0	0	0	0.0089	NA
chr14:70237822-70237911_70237914:+	chr14	70237822	70237914	+	ENSG00000100650	SRSF5	RHSRSR	RHRSR	S	NA	NA	0.15	3e-20	0.94	0.95	0.92	0.95	0.85	0.91	0.94	0.97	0.94	0.85	0.93	0.92	1	0.96	0.95	0.98
chr15:83482028-83485444_83485447:+	chr15	83482028	83485447	+	ENSG00000156232	WHAMM	ILKSL	ILSL	K	chr7:88719605-88723037_88723040:+	FALSE	0.15	4.4e-07	1	1	1	1	NA	0.85	1	1	1	1	NA	1	1	NA	1	1
chr16:2096129-2094804_2094801:-	chr16	2094801	2096129	-	ENSG00000065057	NTHL1	PKQVR	PKVR	Q	chr17:24771110-24771667_24771670:+	TRUE	0.15	0.016	NA	NA	0	0	0	0	0.083	0	0	0	0	0.029	0.083	0.15	0.091	0
chr16:2808548-2808986_2808989:+	chr16	2808548	2808989	+	ENSG00000167978	SRRM2	RGRRSE	RGRSE	R	NA	NA	0.15	3.8e-05	0.85	0.93	0.98	1	1	0.94	0.92	1	0.95	0.97	0.93	0.96	1	0.95	0.85	0.93
chr16:28113168-28113009_28113006:-	chr16	28113006	28113168	-	ENSG00000169180	XPO6	HKKIF	HKIF	K	chr7:133248615-133248448_133248445:-	FALSE	0.15	1.2e-14	1	0.92	1	1	1	0.93	0.85	1	1	1	0.99	0.96	1	1	1	1
chr16:28847497-28848069_28848072:+	chr16	28847497	28848072	+	ENSG00000168488	ATXN2L	RIPAPL	RIPPL	A	NA	NA	0.15	0.015	NA	0	NA	NA	NA	NA	NA	NA	NA	NA	NA	NA	NA	0.059	NA	0.15
chr16:31050972-31051044_31051047:+	chr16	31050972	31051047	+	ENSG00000103496	STX4	RKKKV	RKKV	K	NA	NA	0.15	2.1e-13	0.99	0.96	1	1	0.98	0.96	0.96	1	1	1	0.98	0.88	0.85	0.97	0.88	1
chr17:27186131-27186221_27186224:+	chr17	27186131	27186224	+	ENSG00000132591	ERAL1	QQKTA	QQTA	K	chr11:77887980-77887862_77887859:-	FALSE	0.15	1.4e-14	1	1	1	1	1	1	1	1	1	1	1	1	0.96	0.99	1	0.85
chr17:47297315-47297531_47297534:+	chr17	47297315	47297534	+	ENSG00000108798	ABI3	SAGSAE	SAGAE	S	chr11:95695317-95695114_95695111:-	TRUE	0.15	0.35	NA	0.89	NA	NA	NA	NA	NA	NA	0.85	1	NA	NA	NA	NA	NA	0.95
chr17:79893213-79893023_79893020:-	chr17	79893020	79893213	-	ENSG00000183010	PYCR1	EKKLS	EKLS	K	chr11:120503429-120503185_120503182:-	TRUE	0.15	0.001	NA	1	NA	1	1	NA	1	0.93	1	1	1	0.85	1	1	NA	NA
chr19:10793380-10793813_10793816:+	chr19	10793380	10793816	+	ENSG00000129351	ILF3	AEQGP	AEGP	Q	chr9:21202580-21203569_21203572:+	FALSE	0.15	0.00017	1	1	0.94	1	1	0.95	1	0.85	0.97	1	0.99	1	1	1	0.98	0.98
chr19:4491832-4493700_4493703:+	chr19	4491832	4493703	+	ENSG00000167674	AC011498.1	KKKAP	KKAP	K	chr17:56235699-56236271_56236274:+	FALSE	0.15	0.00018	1	0.96	0.93	1	0.85	1	1	NA	1	1	0.89	0.92	1	0.97	0.98	1
chr19:4844680-4839548_4839545:-	chr19	4839545	4844680	-	ENSG00000105355	PLIN3	PEQVE	PEVE	Q	chr17:56420165-56419496_56419493:-	TRUE	0.15	4.3e-09	0.85	0.95	1	1	1	1	1	1	0.99	1	0.92	1	1	1	0.94	1
chr19:58001553-58002836_58002839:+	chr19	58001553	58002839	+	ENSG00000105136	ZNF419	EEQGY	EEGY	Q	NA	NA	0.15	0.037	NA	0.54	NA	NA	NA	NA	NA	NA	NA	NA	NA	NA	NA	NA	0.69	NA
chr1:153789848-153789064_153789061:-	chr1	153789061	153789848	-	ENSG00000143614	GATAD2B	QPQSS	QPSS	Q	chr3:90155496-90155736_90155739:+	TRUE	0.15	1.2e-07	1	1	0.85	1	NA	1	0.89	1	1	0.98	1	1	0.92	0.86	0.93	1
chr1:27622892-27623539_27623542:+	chr1	27622892	27623542	+	ENSG00000142784	WDTC1	SGEVQN	SGVQN	E	NA	NA	0.15	8e-11	1	0.98	1	0.98	0.95	0.97	1	1	0.94	1	0.97	0.85	0.96	0.98	1	0.99
chr1:86048307-86048423_86048426:+	chr1	86048307	86048426	+	ENSG00000142871	CYR61	LKKGK	LKGK	K	NA	NA	0.15	9e-16	1	0.99	1	0.99	0.99	1	0.98	0.85	1	0.97	0.99	0.99	0.97	1	0.98	NA
chr22:29179633-29182077_29182080:+	chr22	29179633	29182080	+	ENSG00000159873	CCDC117	ESMSRP	ESIRP	MSI	chr11:5434246-5431536_5431533:-	FALSE	0.15	1.1e-21	1	1	1	1	1	1	1	1	1	1	1	0.85	1	1	1	1
chr2:24550921-24538093_24538090:-	chr2	24538090	24550921	-	ENSG00000198399	ITSN2	MNGGPN	MNGPN	G	chr12:4620111-4631697_4631700:+	FALSE	0.15	0.37	0.95	1	NA	NA	1	NA	NA	NA	1	NA	1	1	1	NA	0.85	0.96
chr2:3469466-3481463_3481466:+	chr2	3469466	3481466	+	ENSG00000171853	TTC15	LQQIG	LQIG	Q	NA	NA	0.15	5.3e-11	0	0	0.15	0.079	0	0	0	0	0	NA	NA	0.059	0	0	0	0
chr2:63182795-63206323_63206326:+	chr2	63182795	63206326	+	ENSG00000115504	EHBP1	SDQQD	SDQD	Q	chr11:21989528-21968509_21968506:-	TRUE	0.15	4.4e-07	0.89	0.94	1	1	1	1	1	1	1	0.85	0.98	0.97	1	0.91	1	1
chr3:101293123-101304281_101304284:+	chr3	101293123	101304284	+	ENSG00000081154	PCNP	AGEA*	AGA*	E	chr16:56029716-56022242_56022239:-	FALSE	0.15	2.7e-12	1	1	1	0.89	1	0.96	0.85	NA	1	NA	1	1	1	1	1	1
chr4:141300346-141300723_141300726:+	chr4	141300346	141300726	+	ENSG00000153130	SCOC	MDAVDA	MDVDA	A	chr8:85961884-85961535_85961532:-	FALSE	0.15	2.1e-14	0.99	1	1	1	1	0.99	0.97	1	1	0.85	1	1	1	0.98	1	1
chr4:678508-678391_678388:-	chr4	678388	678508	-	ENSG00000169026	MFSD7	KLQLM	KLLM	Q	NA	NA	0.15	0.056	0	0.15	NA	NA	NA	NA	0	NA	0	NA	NA	0	NA	0.15	0.11	NA
chr5:94830668-94830497_94830494:-	chr5	94830494	94830668	-	ENSG00000198677	TTC37	GKKAL	GKAL	K	chr13:76292923-76293100_76293103:+	FALSE	0.15	7.9e-33	1	1	1	1	1	1	1	1	1	0.85	1	0.98	1	1	1	1
chr6:111280029-111280375_111280378:+	chr6	111280029	111280378	+	ENSG00000155115	GTF3C6	EEEQL	EEQL	E	chr10:39977385-39977099_39977096:-	TRUE	0.15	1.9e-11	0.99	0.93	0.9	0.98	0.95	0.98	0.85	0.89	1	1	0.91	0.91	1	0.9	0.94	1
chr8:144671161-144669022_144669019:-	chr8	144669019	144671161	-	ENSG00000104529	EEF1D	RPNRKM	RPKKM	NRK	chr15:75733109-75731685_75731682:-	TRUE	0.15	0.0052	1	1	1	NA	1	1	1	NA	0.86	1	0.91	0.85	0.91	1	1	1
chr9:114873934-114864565_114864562:-	chr9	114864562	114873934	-	ENSG00000106868	SUSD1	TAEVDL	TAVDL	E	chr4:59392471-59382512_59382509:-	TRUE	0.15	0.28	NA	1	NA	NA	NA	NA	0.85	NA	1	1	1	NA	NA	1	NA	NA
chr9:139726313-139726714_139726717:+	chr9	139726313	139726717	+	ENSG00000196642	C9orf86	LDSRPP	LDRPP	S	NA	NA	0.15	4.9e-06	0	0.023	0	0.03	0	0.061	0	NA	0	0.15	0.046	0	0	0.015	0.029	0.027
chr9:139983457-139990689_139990692:+	chr9	139983457	139990692	+	ENSG00000177239	MAN1B1	SQKTQ	SQTQ	K	chr2:25190012-25193633_25193636:+	FALSE	0.15	3.2e-11	1	1	1	1	1	1	1	1	1	1	0.99	0.85	1	0.97	1	1
chrX:119070575-119070394_119070391:-	chrX	119070391	119070575	-	ENSG00000101882	NKAP	SEEEKK	SEEKK	E	NA	NA	0.15	2.7e-06	1	0.85	1	1	1	0.92	1	0.93	1	1	1	1	1	1	1	1
chrX:48759794-48760009_48760012:+	chrX	48759794	48760012	+	ENSG00000102103	PQBP1	KKAVSR	KKVSR	A	NA	NA	0.15	0.012	0.98	0.95	0.94	0.97	0.94	0.95	0.99	0.85	0.96	0.95	0.96	0.95	0.97	0.94	0.94	1
chr10:93008317-93008422_93008425:+	chr10	93008317	93008425	+	ENSG00000180628	PCGF5	REQELE	REQLE	E	chr19:36511700-36511793_36511796:+	TRUE	0.14	5e-10	1	1	0.94	1	1	0.98	1	1	1	1	1	0.87	1	0.86	0.86	1
chr11:126074126-126073552_126073549:-	chr11	126073549	126074126	-	ENSG00000165526	RPUSD4	PQKLS	PQLS	K	NA	NA	0.14	0.0082	0.97	1	1	0.86	1	1	1	NA	1	1	1	0.95	0.95	1	1	1
chr11:126146418-126146966_126146969:+	chr11	126146418	126146969	+	ENSG00000110074	FOXRED1	TEQEE	TEEE	Q	chr9:35013174-35012994_35012991:-	FALSE	0.14	2e-05	NA	1	1	1	NA	1	1	0.97	1	1	1	0.86	1	1	1	NA
chr11:129748204-129747280_129747277:-	chr11	129747277	129748204	-	ENSG00000170322	NFRKB	PRVRTD	PRVTD	R	chr9:31209863-31210599_31210602:+	TRUE	0.14	0.013	1	1	NA	1	0.87	NA	1	1	NA	1	0.86	1	NA	1	1	NA
chr11:35226187-35227659_35227662:+	chr11	35226187	35227662	+	ENSG00000026508	CD44	TAAASA	TAASA	A	NA	NA	0.14	1.6e-05	NA	NA	NA	0.79	NA	NA	NA	NA	0.93	NA	NA	0.9	NA	NA	0.84	NA
chr11:43905567-43908156_43908159:+	chr11	43905567	43908159	+	ENSG00000166199	ALKBH3	VIDREG	VIEEG	DRE	chr2:93847004-93844937_93844934:-	TRUE	0.14	0.0031	1	0.94	1	0.86	1	1	1	1	1	1	0.98	1	0.93	1	1	0.94
chr11:65304599-65305280_65305283:+	chr11	65304599	65305283	+	ENSG00000142186	SCYL1	LEQEA	LEEA	Q	chr19:5759665-5759342_5759339:-	TRUE	0.14	0.0021	0.84	0.95	0.85	0.94	0.84	0.92	0.98	0.95	0.92	0.87	0.96	0.87	0.95	0.92	0.92	0.94
chr12:133659815-133660049_133660052:+	chr12	133659815	133660052	+	ENSG00000196387	ZNF140	SLAGLS	SLGLS	A	NA	NA	0.14	1e-11	NA	NA	0.042	NA	NA	NA	0	NA	NA	NA	0.025	0	0	0	0.14	0
chr12:49691820-49692068_49692071:+	chr12	49691820	49692071	+	ENSG00000135406	PRPH	GEQVV	GEVV	Q	chr15:98888326-98889033_98889036:+	TRUE	0.14	0.31	0	0	NA	0	0.097	NA	NA	NA	NA	NA	NA	0.14	NA	0.063	NA	NA
chr12:53861627-53862561_53862564:+	chr12	53861627	53862564	+	ENSG00000197111	PCBP2	YWAGLD	YWGLD	A	chr15:102319245-102320183_102320186:+	TRUE	0.14	8.6e-12	0.8	0.8	0.82	0.8	0.77	0.73	0.87	0.76	0.82	0.74	0.78	0.76	0.85	0.8	0.79	0.84
chr12:57463017-57458522_57458519:-	chr12	57458519	57463017	-	ENSG00000166881	TMEM194A	LSRSQI	LSSQI	R	chr10:127127989-127130024_127130027:+	FALSE	0.14	0.25	NA	NA	NA	NA	1	NA	1	NA	NA	NA	1	1	NA	0.86	1	1
chr14:59790956-59791069_59791072:+	chr14	59790956	59791072	+	ENSG00000100592	DAAM1	GVESL	GVSL	E	chr12:73046281-73046385_73046388:+	FALSE	0.14	0.14	1	0.86	NA	1	1	NA	NA	NA	NA	NA	NA	1	NA	1	NA	NA
chr15:86251317-86253810_86253813:+	chr15	86251317	86253813	+	ENSG00000170776	AKAP13	MKQPK	MKPK	Q	chr7:82862723-82865015_82865018:+	FALSE	0.14	9.3e-06	0.95	1	1	0.91	0.98	0.96	1	1	1	1	0.93	0.98	1	0.86	0.98	0.94
chr15:89008818-89008107_89008104:-	chr15	89008104	89008818	-	ENSG00000173867	MRPL46	ITEADE	ITADE	E	chr7:85926286-85925497_85925494:-	FALSE	0.14	2.6e-12	0.93	0.98	1	0.87	1	0.98	1	0.94	1	1	0.9	1	0.86	0.88	0.93	1
chr15:99459360-99459898_99459901:+	chr15	99459360	99459901	+	ENSG00000140443	IGF1R	SKEDKI	SKDKI	E	chr7:75334626-75334829_75334832:+	TRUE	0.14	1.5e-05	0	0	0	NA	0	0	0	NA	0	0	0.14	0	NA	0	0	NA
chr16:2256215-2256359_2256362:+	chr16	2256215	2256362	+	ENSG00000167965	MLST8	DSQVN	DSVN	Q	chr17:24615265-24615107_24615104:-	TRUE	0.14	0.2	1	0.95	1	1	1	1	1	0.86	1	1	1	0.96	0.97	1	0.94	1
chr16:84213776-84213689_84213686:-	chr16	84213686	84213776	-	ENSG00000103168	TAF1C	LAGEGA	LAEGA	G	chr8:122123716-122123618_122123615:-	FALSE	0.14	0.09	NA	0.92	NA	1	NA	1	1	NA	1	1	1	1	NA	NA	0.86	NA
chr17:7835049-7834894_7834891:-	chr17	7834891	7835049	-	ENSG00000170043	TRAPPC1	EEEYK	EEYK	E	chr11:69137758-69137897_69137900:+	FALSE	0.14	5.9e-17	0.95	0.94	0.91	1	0.86	0.99	0.96	0.97	0.94	0.91	0.9	0.95	1	0.87	0.92	0.97
chr19:48654489-48653467_48653464:-	chr19	48653464	48654489	-	ENSG00000105486	LIG1	TSKAET	TSTET	KAT	NA	NA	0.14	0.19	1	0.89	NA	NA	NA	NA	NA	NA	NA	NA	1	NA	NA	0.86	1	1
chr1:156783640-156779602_156779599:-	chr1	156779599	156783640	-	ENSG00000027869	SH2D2A	RQQTP	RQTP	Q	NA	NA	0.14	0.015	NA	NA	NA	NA	NA	NA	NA	NA	NA	0	NA	NA	NA	NA	NA	0.14
chr1:204083733-204085632_204085635:+	chr1	204083733	204085635	+	ENSG00000143842	SOX13	VKAGTQ	VKGTQ	A	NA	NA	0.14	1e-07	0	0.14	0	0	0	0	0	0	0	0	0	0	0	0	0	0
chr1:205689629-205688804_205688801:-	chr1	205688801	205689629	-	ENSG00000069275	NUCKS1	QEKDSG	QENSG	KDN	chr1:133824793-133826190_133826193:+	TRUE	0.14	1.6e-10	0.86	0.82	0.81	0.83	0.83	0.85	0.82	0.85	0.82	0.72	0.85	0.8	0.74	0.8	0.84	0.84
chr1:224605962-224599267_224599264:-	chr1	224599264	224605962	-	ENSG00000162923	WDR26	CSRRQF	CSRQF	R	chr1:183127706-183122030_183122027:-	FALSE	0.14	9.8e-09	0.93	0.87	0.9	0.94	1	0.98	0.94	0.89	0.97	0.96	0.93	0.99	0.86	0.94	0.94	1
chr1:230823889-230824166_230824169:+	chr1	230823889	230824169	+	ENSG00000135775	COG2	ISAALE	ISALE	A	NA	NA	0.14	0.00053	1	1	1	1	NA	0.89	0.95	NA	1	NA	0.96	1	1	1	1	0.86
chr1:40525130-40525739_40525742:+	chr1	40525130	40525742	+	ENSG00000131236	CAP1	SKAGAA	SKGAA	A	NA	NA	0.14	9.7e-06	0.95	0.94	0.83	0.96	0.9	0.96	0.97	0.94	0.9	0.87	0.94	0.94	0.83	0.86	0.9	0.92
chr1:44684141-44684260_44684263:+	chr1	44684141	44684263	+	ENSG00000178028	DMAP1	FKKRS	FKRS	K	chr4:117349214-117349122_117349119:-	TRUE	0.14	1.1e-10	1	0.99	1	0.98	1	1	0.93	1	1	0.86	1	1	1	0.99	1	1
chr20:30605686-30605782_30605785:+	chr20	30605686	30605785	+	ENSG00000101331	C20orf160	ARQLK	ARLK	Q	chr2:152896460-152896558_152896561:+	TRUE	0.14	0.55	NA	0.86	NA	NA	NA	NA	NA	NA	1	1	NA	NA	NA	NA	NA	NA
chr20:62333488-62333250_62333247:-	chr20	62333247	62333488	-	ENSG00000101246	ARFRP1	AFEGGD	AFGGD	E	NA	NA	0.14	2.8e-05	NA	NA	NA	NA	NA	NA	NA	NA	0.9	0.86	NA	1	NA	NA	NA	NA
chr20:62701767-62701842_62701845:+	chr20	62701767	62701845	+	ENSG00000171703	TCEA2	SEEMA	SEMA	E	chr2:181421457-181421533_181421536:+	FALSE	0.14	2.4e-12	1	0.96	0.99	0.97	1	1	1	1	1	1	1	1	0.86	0.98	0.98	1
chr22:36545094-36541650_36541647:-	chr22	36541647	36545094	-	ENSG00000128284	APOL3	DSVEKK	DSEKK	V	NA	NA	0.14	2.7e-47	0	0.053	NA	0.024	0	0.033	0	0.1	0.016	0	0	0	0	0.14	0.12	0
chr2:219530639-219529970_219529967:-	chr2	219529967	219530639	-	ENSG00000163481	RNF25	KQKAV	KQAV	K	chr1:74642205-74641875_74641872:-	TRUE	0.14	0.0029	1	0.94	0.99	1	1	1	0.95	1	1	1	0.95	0.94	1	0.98	0.94	0.86
chr3:197423825-197422852_197422849:-	chr3	197422849	197423825	-	ENSG00000145016	KIAA0226	EYEGGR	EYGGR	E	NA	NA	0.14	0.033	1	0.96	0.86	NA	NA	1	1	NA	NA	0.93	0.95	1	1	1	NA	1
chr3:69788852-69928285_69928288:+	chr3	69788852	69928288	+	ENSG00000187098	MITF	KSSSSA	KSSSA	S	chr6:97757281-97891047_97891050:+	TRUE	0.14	0.1	1	NA	NA	1	0.92	1	1	NA	NA	1	1	1	0.98	1	0.86	NA
chr4:15638117-15632417_15632414:-	chr4	15632414	15638117	-	ENSG00000118564	FBXL5	ARVGDW	ARGDW	V	NA	NA	0.14	2.8e-10	0	0.14	0.016	0.044	0	0.023	0	0	0	0	0.031	0	0	0	0.024	0.021
chr4:2252811-2252428_2252425:-	chr4	2252425	2252811	-	ENSG00000123933	MXD4	EQEVDI	EQVDI	E	NA	NA	0.14	4e-13	1	0.99	1	0.96	1	1	1	1	1	1	1	1	1	0.97	1	0.86
chr5:82969243-82948643_82948640:-	chr5	82948640	82969243	-	ENSG00000145681	HAPLN1	IQAENG	IQENG	A	chr13:89724432-89741049_89741052:+	FALSE	0.14	0.27	NA	NA	0.86	NA	NA	NA	NA	NA	1	NA	NA	NA	NA	NA	NA	NA
chr7:127892215-127894457_127894460:+	chr7	127892215	127894460	+	ENSG00000174697	LEP	HTQSV	HTSV	Q	chr6:29019095-29020823_29020826:+	FALSE	0.14	0.046	1	NA	NA	0.86	NA	NA	NA	NA	NA	1	NA	NA	NA	NA	NA	NA
chr8:22475077-22475209_22475212:+	chr8	22475077	22475212	+	ENSG00000158941	KIAA1967	EFAGAK	EFGAK	A	chr14:70540675-70540354_70540351:-	TRUE	0.14	3.4e-06	0.98	0.98	0.86	0.94	1	1	0.96	1	1	0.95	0.96	0.99	1	0.92	0.96	0.96
chr9:131484288-131484096_131484093:-	chr9	131484093	131484288	-	ENSG00000160446	ZDHHC12	VLQPL	VLPL	Q	chr2:29947508-29947353_29947350:-	TRUE	0.14	0.48	1	1	NA	0.92	NA	NA	1	0.86	NA	1	NA	1	NA	1	0.97	0.97
chr9:96438071-96438876_96438879:+	chr9	96438071	96438879	+	ENSG00000197724	PHF2	QQEEQ	QQEQ	E	NA	NA	0.14	1e-08	1	1	1	1	1	1	NA	1	1	0.86	1	1	1	1	1	1
chr11:113126723-113130865_113130868:+	chr11	113126723	113130868	+	ENSG00000149294	NCAM1	RAKLS	RALS	K	chr9:49331627-49328320_49328317:-	TRUE	0.13	0.55	NA	0.03	0.087	NA	0.093	0.12	NA	NA	NA	0	0.13	0.086	0	0.11	0.096	NA
chr11:2972489-2966876_2966873:-	chr11	2966873	2972489	-	ENSG00000205531	NAP1L4	PKKEP	PKEP	K	NA	NA	0.13	1e-10	0.99	0.98	0.99	0.98	1	0.98	0.97	0.98	0.95	0.87	0.99	1	1	0.99	0.97	1
chr11:60785485-60785761_60785764:+	chr11	60785485	60785764	+	ENSG00000013725	CD6	FSAGPP	FSGPP	A	NA	NA	0.13	0.068	NA	0.52	NA	NA	NA	NA	NA	NA	0.52	0.62	NA	NA	NA	NA	NA	0.49
chr12:105605008-105601977_105601974:-	chr12	105601974	105605008	-	ENSG00000136044	APPL2	LTEVST	LTVST	E	chr10:83087364-83084498_83084495:-	FALSE	0.13	4.6e-05	1	1	1	NA	1	1	1	1	1	NA	1	1	NA	0.87	1	1
chr12:112672881-112670889_112670886:-	chr12	112670886	112672881	-	ENSG00000173064	C12orf51	LLSSSE	LLSSE	S	chr5:121765515-121767211_121767214:+	FALSE	0.13	9.3e-12	NA	NA	1	NA	NA	1	NA	NA	NA	NA	0.87	NA	NA	NA	1	1
chr12:122341013-122353762_122353765:+	chr12	122341013	122353765	+	ENSG00000110801	PSMD9	EGKPL	EGPL	K	chr5:123691942-123696203_123696206:+	FALSE	0.13	0.019	0.97	0.93	0.96	0.99	0.96	0.91	0.97	0.93	1	1	0.96	0.99	1	0.95	0.95	0.87
chr12:53861077-53862561_53862564:+	chr12	53861077	53862564	+	ENSG00000197111	PCBP2	FSAGLD	FSGLD	A	chr15:102318708-102320183_102320186:+	TRUE	0.13	2.1e-15	0.95	0.94	0.89	0.94	0.9	0.9	0.99	0.85	0.93	0.91	0.94	0.94	0.94	0.92	0.95	0.91
chr14:67389655-67390911_67390914:+	chr14	67389655	67390914	+	ENSG00000171723	GPHN	AKKHP	AKHP	K	chr12:79593297-79594937_79594940:+	FALSE	0.13	0.00097	1	NA	NA	NA	NA	NA	0.87	NA	NA	NA	1	NA	NA	1	1	NA
chr15:63986973-63986748_63986745:-	chr15	63986745	63986973	-	ENSG00000103657	HERC1	HIEAQQ	HIAQQ	E	chr9:66281651-66281873_66281876:+	FALSE	0.13	0.023	0.87	NA	1	NA	1	1	NA	NA	1	NA	NA	NA	NA	1	1	1
chr16:2980011-2980411_2980414:+	chr16	2980011	2980414	+	ENSG00000059122	FLYWCH1	DAAAPQ	DAAPQ	A	NA	NA	0.13	0.068	NA	NA	NA	NA	NA	NA	NA	NA	NA	NA	0.7	0.78	NA	NA	0.83	NA
chr16:30907989-30910736_30910739:+	chr16	30907989	30910739	+	ENSG00000150281	CTF1	SLEDPQ	SLDPQ	E	chr7:134856293-134857439_134857442:+	TRUE	0.13	6.9e-07	NA	NA	NA	0.87	NA	1	NA	NA	NA	NA	NA	1	NA	NA	NA	NA
chr16:56969224-56969313_56969316:+	chr16	56969224	56969316	+	ENSG00000051108	HERPUD1	PKQEK	PKEK	Q	chr8:96913333-96913421_96913424:+	TRUE	0.13	5.3e-08	0.92	0.99	0.93	0.99	0.86	0.89	0.96	0.97	0.94	0.94	0.95	0.92	0.98	0.96	0.97	0.92
chr16:69350275-69352553_69352556:+	chr16	69350275	69352556	+	ENSG00000132612	VPS4A	GKGSDS	GKGDS	S	NA	NA	0.13	8.9e-16	0.99	0.95	0.96	0.93	0.97	0.99	0.96	1	1	1	0.97	0.97	0.99	0.87	0.95	0.99
chr16:720773-720889_720892:+	chr16	720773	720892	+	ENSG00000140983	RHOT2	FQQKS	FQKS	Q	NA	NA	0.13	0.28	0.13	0.064	0	0.087	0	0	0.12	NA	0	0.12	0.11	0.1	0	0	0.045	0
chr17:26958838-26958699_26958696:-	chr17	26958696	26958838	-	ENSG00000007202	KIAA0100	PQAGTV	PQGTV	A	NA	NA	0.13	7.4e-07	0.88	0.99	0.98	0.96	0.98	0.95	0.97	0.99	1	0.87	0.95	0.92	0.92	0.99	0.96	0.97
chr17:62462779-62463682_62463685:+	chr17	62462779	62463685	+	C17orf60	C17orf60	SKKPV	SKPV	K	chr11:106626598-106628267_106628270:+	TRUE	0.13	0.0089	NA	0.87	NA	NA	1	NA	NA	NA	1	1	NA	1	NA	1	1	1
chr18:20564953-20569184_20569187:+	chr18	20564953	20569187	+	ENSG00000101773	RBBP8	MAKAHG	MATHG	KAT	NA	NA	0.13	0.0002	1	1	NA	0.88	1	1	0.99	1	1	1	1	0.87	1	0.94	1	1
chr18:693882-693178_693175:-	chr18	693175	693882	-	ENSG00000132199	ENOSF1	DMQG*	DMG*	Q	NA	NA	0.13	0.001	NA	NA	NA	NA	NA	NA	NA	NA	NA	0.33	NA	0.2	NA	NA	NA	NA
chr1:155319118-155317695_155317692:-	chr1	155317692	155319118	-	ENSG00000116539	ASH1L	AEKYY	AEYY	K	chr3:88867840-88870094_88870097:+	TRUE	0.13	0.00049	1	1	1	1	1	1	0.87	NA	NA	0.96	0.94	1	1	1	1	1
chr1:46295253-46348036_46348039:+	chr1	46295253	46348039	+	ENSG00000086015	MAST2	GLKEL	GLEL	K	chr4:116103011-116064239_116064236:-	TRUE	0.13	0.024	NA	NA	1	1	1	1	1	1	NA	1	NA	0.89	0.87	1	NA	1
chr1:54507397-54506513_54506510:-	chr1	54506510	54507397	-	ENSG00000116209	TMEM59	MSSDLQ	MSYLQ	SDY	NA	NA	0.13	3.7e-12	0.26	0.31	0.26	0.29	0.34	0.24	0.29	0.29	0.33	0.31	0.28	0.26	0.33	0.31	0.29	0.22
chr20:44596373-44596273_44596270:-	chr20	44596270	44596373	-	ENSG00000198026	ZNF335	RPVAAA	RPAAA	V	NA	NA	0.13	1.5e-08	NA	NA	NA	NA	NA	NA	NA	NA	1	1	NA	NA	0.87	1	NA	1
chr22:40078666-40080304_40080307:+	chr22	40078666	40080307	+	ENSG00000100346	CACNA1I	SQAAPP	SQAPP	A	NA	NA	0.13	0.12	NA	NA	NA	NA	NA	NA	NA	NA	NA	0	NA	NA	NA	NA	NA	0.13
chr22:50857408-50857775_50857778:+	chr22	50857408	50857778	+	ENSG00000100239	PPP6R2	LESRQD	LESQD	R	NA	NA	0.13	0.0023	0	0	0	NA	0	0.051	0	0	0	NA	0.13	0	0	0	0	0
chr2:159992809-160005653_160005656:+	chr2	159992809	160005656	+	ENSG00000115183	TANC1	EHEAKA	EHAKA	E	chr2:59596626-59609189_59609192:+	FALSE	0.13	3.2e-06	0.95	1	NA	NA	NA	0.87	NA	NA	1	1	1	NA	NA	NA	1	NA
chr2:198460715-198437004_198437001:-	chr2	198437001	198460715	-	ENSG00000162944	RFTN2	PDKKA	PDKA	K	NA	NA	0.13	0.0007	1	1	0.95	1	1	NA	NA	NA	NA	NA	1	1	NA	0.87	NA	NA
chr2:39513993-39509695_39509692:-	chr2	39509692	39513993	-	ENSG00000011566	MAP4K3	VPKPI	VPPI	K	NA	NA	0.13	1.1e-05	1	1	0.87	0.93	1	1	1	1	1	1	1	1	NA	1	1	1
chr3:49054661-49054280_49054277:-	chr3	49054277	49054661	-	ENSG00000178149	DALRD3	RQKHL	RQHL	K	NA	NA	0.13	8.4e-06	1	1	1	1	1	1	1	1	0.87	1	1	0.97	1	0.97	0.99	1
chr3:9809351-9807900_9807897:-	chr3	9807897	9809351	-	ENSG00000134072	CAMK1	LGTRLS	LGTLS	R	chr6:113291862-113290675_113290672:-	FALSE	0.13	0.31	0	NA	0	0	NA	NA	NA	NA	0	NA	NA	NA	NA	0.1	0.13	0
chr6:123545238-123542667_123542664:-	chr6	123542664	123545238	-	ENSG00000186439	TRDN	AKEGTE	AKGTE	E	NA	NA	0.13	5.1e-11	NA	1	NA	0.87	NA	0.95	NA	NA	NA	NA	NA	NA	1	1	0.97	NA
chr6:24718768-24716552_24716549:-	chr6	24716549	24718768	-	ENSG00000112308	C6orf62	EKKKK	EKKK	K	chr13:24895378-24896651_24896654:+	FALSE	0.13	6e-35	0.99	0.97	1	0.99	1	1	1	0.98	0.97	0.87	0.98	0.98	1	0.97	1	1
chr7:148705251-148703148_148703145:-	chr7	148703145	148705251	-	ENSG00000155660	PDIA4	VQQGS	VQGS	Q	NA	NA	0.13	2.7e-09	0.015	0.071	0	0.11	0.044	0	0.1	0.075	0.0039	0.089	0.076	0.011	0	0.13	0.076	0.029
chr7:7623003-7625267_7625270:+	chr7	7623003	7625270	+	ENSG00000164654	MIOS	EKGDLN	EKDLN	G	chr6:8172715-8174555_8174558:+	FALSE	0.13	2.5e-10	1	1	1	0.87	1	1	1	1	1	1	1	1	0.95	0.99	1	1
chr8:103845284-103842164_103842161:-	chr8	103842161	103845284	-	ENSG00000155096	AZIN1	SGVEKT	SGEKT	V	chr15:38423229-38422114_38422111:-	TRUE	0.13	2e-18	0.95	1	0.94	0.98	0.87	0.93	0.95	0.98	0.96	0.93	0.94	0.89	1	0.98	0.94	0.91
chr8:108972902-108970496_108970493:-	chr8	108970493	108972902	-	ENSG00000147655	RSPO2	CVEGCE	CVGCE	E	chr15:42909645-42907511_42907508:-	TRUE	0.13	0.095	NA	NA	0.88	NA	NA	NA	NA	NA	NA	NA	NA	0.87	NA	1	NA	1
chr8:11566437-11606425_11606428:+	chr8	11566437	11606428	+	ENSG00000136574	GATA4	NLVDMF	NLDMF	V	chr14:63859373-63823595_63823592:-	TRUE	0.13	0.75	NA	NA	NA	NA	NA	0.36	NA	0.45	NA	NA	0.33	NA	NA	NA	NA	NA
chr8:19684070-19687914_19687917:+	chr8	19684070	19687917	+	ENSG00000104613	INTS10	TMQSS	TMSS	Q	NA	NA	0.13	4.3e-12	0.13	0.078	0.0099	0.048	0.019	0	0.078	0.06	0	0	0.06	0	0	0.033	0.038	0.024
chr9:116123017-116124649_116124652:+	chr9	116123017	116124652	+	ENSG00000119411	BSPRY	LIQKE	LIKE	Q	chr4:62147677-62149220_62149223:+	FALSE	0.13	0.74	NA	1	NA	0.92	1	NA	0.92	NA	NA	NA	NA	NA	NA	0.87	0.95	NA
chr9:32491299-32489449_32489446:-	chr9	32489446	32491299	-	ENSG00000107201	DDX58	PSEVSD	PSVSD	E	chr4:40173630-40172738_40172735:-	FALSE	0.13	0.083	NA	1	NA	1	1	0.87	1	NA	1	1	1	1	1	1	1	0.96
chr9:5720750-5732388_5732391:+	chr9	5720750	5732391	+	ENSG00000107036	KIAA1432	AEQLH	AELH	Q	NA	NA	0.13	0.024	0.91	1	0.92	NA	NA	1	NA	1	1	1	0.87	1	1	1	1	1
chrX:153763383-153762714_153762711:-	chrX	153762711	153763383	-	ENSG00000160211	G6PD	SQIRGW	SQIGW	R	chrX:71659203-71657819_71657816:-	TRUE	0.13	6.6e-05	0.092	0.031	0.025	0.057	0.037	0.071	0	NA	0	0	0.054	0.054	0	0.093	0.079	0.13
chrX:41089032-41089754_41089757:+	chrX	41089032	41089757	+	ENSG00000124486	USP9X	EEEPD	EEPD	E	NA	NA	0.13	6.1e-20	0.99	1	0.94	0.96	1	0.95	0.96	0.91	0.96	0.87	0.98	0.87	0.97	0.97	0.98	0.96
chrX:48814239-48801544_48801541:-	chrX	48801541	48814239	-	ENSG00000068308	OTUD5	EQQEH	EQEH	Q	chrX:7419836-7433430_7433433:+	TRUE	0.13	1.6e-05	1	0.92	0.88	1	1	NA	0.92	1	1	0.87	1	0.98	1	0.97	1	0.94
chr10:75072231-75071672_75071669:-	chr10	75071669	75072231	-	ENSG00000156042	TTC18	DVQAP	DVAP	Q	NA	NA	0.12	0.085	NA	NA	NA	NA	NA	NA	NA	NA	NA	NA	0.75	NA	NA	0.87	NA	NA
chr10:99511219-99512795_99512798:+	chr10	99511219	99512798	+	ENSG00000155256	ZFYVE27	IEEDD	IEDD	E	chr19:42258679-42260295_42260298:+	FALSE	0.12	0.004	1	1	1	NA	NA	NA	0.88	1	NA	1	0.97	NA	1	1	1	1
chr11:126279306-126283400_126283403:+	chr11	126279306	126283403	+	ENSG00000110080	ST3GAL4	KQKPT	KQPT	K	chr9:34859825-34855547_34855544:-	FALSE	0.12	2.4e-08	0.88	1	1	1	1	0.98	1	0.97	1	1	1	1	NA	0.98	NA	1
chr11:65824426-65824737_65824740:+	chr11	65824426	65824740	+	ENSG00000087365	SF3B2	PRVAAP	PRAAP	V	chr19:5291305-5288413_5288410:-	TRUE	0.12	0.21	0.95	0.95	0.9	0.98	0.91	0.89	0.96	0.93	0.88	0.97	0.91	0.96	1	0.96	0.93	0.96
chr11:75147981-75146703_75146700:-	chr11	75146700	75147981	-	ENSG00000158555	GDPD5	FSAEIS	FSEIS	A	NA	NA	0.12	0.14	0	0.049	0	0.035	0	NA	NA	NA	0.12	0.08	0.033	0	NA	0.014	0	0
chr12:54645825-54639999_54639996:-	chr12	54639996	54645825	-	ENSG00000094916	CBX5	REQSN	RESN	Q	NA	NA	0.12	9.5e-11	0.95	0.99	0.95	1	1	0.88	1	1	1	1	0.97	0.89	1	1	1	1
chr13:36413229-36410278_36410275:-	chr13	36410275	36413229	-	ENSG00000133083	DCLK1	GEEVSE	GEVSE	E	chr3:55281811-55284256_55284259:+	FALSE	0.12	0.23	NA	NA	0.99	1	1	NA	NA	NA	NA	1	0.88	NA	NA	NA	1	NA
chr14:100002352-99988577_99988574:-	chr14	99988574	100002352	-	ENSG00000205476	CCDC85C	AQQAG	AQAG	Q	chr12:109459919-109449832_109449829:-	TRUE	0.12	0.48	NA	NA	NA	NA	1	1	NA	NA	1	NA	0.96	0.88	NA	0.94	0.91	NA
chr14:31164075-31169394_31169397:+	chr14	31164075	31169397	+	ENSG00000092108	SCFD1	PDAGTP	PDGTP	A	chr12:52523990-52527025_52527028:+	FALSE	0.12	4e-08	1	1	1	0.98	1	0.88	1	0.93	1	1	0.98	0.98	1	0.95	0.97	1
chr14:68008710-68022539_68022542:+	chr14	68008710	68022542	+	ENSG00000054690	PLEKHH1	DKQMQ	DKMQ	Q	NA	NA	0.12	0.71	NA	NA	0.048	NA	NA	NA	NA	NA	NA	NA	NA	NA	NA	NA	0.17	NA
chr15:57543621-57545460_57545463:+	chr15	57543621	57545463	+	ENSG00000140262	TCF12	SLQSR	SLSR	Q	chr9:71717881-71716085_71716082:-	TRUE	0.12	2.4e-07	1	NA	NA	NA	1	1	1	NA	1	1	0.96	1	1	1	1	0.88
chr15:72186020-72185521_72185518:-	chr15	72185518	72186020	-	ENSG00000066933	MYO9A	REQVA	REVA	Q	chr9:59722490-59723006_59723009:+	FALSE	0.12	0.031	NA	NA	NA	NA	0.12	0	0	NA	NA	NA	0.053	0	NA	NA	0	NA
chr15:75702177-75699485_75699482:-	chr15	75699482	75702177	-	ENSG00000169375	SIN3A	VKKKP	VKKP	K	NA	NA	0.12	1.3e-56	1	1	0.95	1	1	0.88	NA	NA	1	1	1	1	1	1	1	1
chr16:23430021-23428442_23428439:-	chr16	23428439	23430021	-	ENSG00000168434	COG7	PLEHG	PLHG	E	NA	NA	0.12	0.011	NA	NA	1	NA	NA	1	1	1	NA	1	1	1	NA	1	0.88	1
chr16:57171194-57179997_57180000:+	chr16	57171194	57180000	+	ENSG00000140848	CPNE2	ATQYF	ATYF	Q	chr8:97087990-97092491_97092494:+	TRUE	0.12	2.3e-05	1	1	0.95	1	0.97	1	1	1	0.88	1	0.97	0.99	0.92	1	0.95	1
chr16:84358066-84360488_84360491:+	chr16	84358066	84360491	+	ENSG00000103175	WFDC1	YPEGDS	YPGDS	E	chr8:122207691-122210161_122210164:+	FALSE	0.12	0.0021	1	1	1	1	1	NA	1	1	0.95	1	0.88	1	1	0.99	NA	NA
chr17:28011581-28004759_28004756:-	chr17	28004756	28011581	-	ENSG00000141298	SSH2	NDSSTC	NDSTC	S	chr11:77221749-77229917_77229920:+	TRUE	0.12	0.032	1	1	1	NA	1	NA	NA	1	1	1	NA	NA	0.88	0.94	1	0.96
chr17:45006950-45008465_45008468:+	chr17	45006950	45008468	+	ENSG00000108433	GOSR2	VHIVEN	VHIEN	V	chr11:103550569-103548947_103548944:-	TRUE	0.12	0.00091	1	1	1	0.88	1	0.98	1	0.95	1	1	0.98	1	1	0.99	0.95	1
chr17:59557680-59560258_59560261:+	chr17	59557680	59560261	+	ENSG00000121075	TBX4	RRADGT	RRDGT	A	NA	NA	0.12	0.26	NA	NA	NA	NA	NA	NA	NA	NA	0.68	NA	NA	0.8	NA	NA	NA	NA
chr17:72348276-72348355_72348358:+	chr17	72348276	72348358	+	ENSG00000196169	KIF19	IDADYN	IDDYN	A	NA	NA	0.12	0.95	NA	NA	0.12	NA	NA	NA	NA	NA	NA	NA	0	NA	NA	NA	NA	NA
chr18:18603581-18600200_18600197:-	chr18	18600197	18603581	-	ENSG00000067900	ROCK1	SLQES	SLES	Q	chr18:10119883-10116860_10116857:-	TRUE	0.12	0.0035	0.93	0.95	1	1	0.95	1	1	1	0.93	1	1	1	NA	0.97	0.88	1
chr18:21109262-21109599_21109602:+	chr18	21109262	21109602	+	ENSG00000141452	C18orf8	KKEMP	KKMP	E	chr18:12346837-12347069_12347072:+	FALSE	0.12	3e-07	1	0.97	0.95	1	1	1	1	1	1	0.88	1	1	1	0.9	1	1
chr18:47811102-47810932_47810929:-	chr18	47810929	47811102	-	ENSG00000154832	CXXC1	KKKEE	KKEE	K	NA	NA	0.12	0.0043	0.98	0.94	0.98	0.92	0.93	1	0.92	1	1	0.99	0.9	0.88	1	0.96	0.96	0.96
chr19:10367501-10368898_10368901:+	chr19	10367501	10368901	+	ENSG00000105364	MRPL4	RGGGVA	RGGVA	G	chr9:20811388-20811878_20811881:+	FALSE	0.12	0.00016	0.95	1	1	0.91	1	1	0.88	1	0.93	1	0.98	1	1	1	0.98	1
chr19:3575658-3576259_3576262:+	chr19	3575658	3576262	+	ENSG00000064961	HMG20B	KKEDSS	KKDSS	E	NA	NA	0.12	0.00021	0.94	0.99	1	0.97	0.98	0.94	0.94	0.88	0.97	0.93	0.95	0.98	1	0.96	0.92	0.94
chr19:38200597-38198913_38198910:-	chr19	38198910	38200597	-	ENSG00000198182	ZNF607	SLAGHS	SLGHS	A	NA	NA	0.12	1.1e-05	NA	NA	0.12	NA	0	NA	NA	NA	NA	NA	0	NA	NA	NA	0	NA
chr19:46026953-46027099_46027102:+	chr19	46026953	46027102	+	ENSG00000125753	VASP	ANQEE	ANEE	Q	NA	NA	0.12	0.005	0.93	0.94	0.95	0.86	0.94	0.94	0.93	0.97	0.92	0.96	0.94	0.97	0.95	0.91	0.89	0.91
chr1:150195512-150193063_150193060:-	chr1	150193060	150195512	-	ENSG00000143401	ANP32E	EEEEGG	EEEGG	E	NA	NA	0.12	0.00022	0.92	0.9	0.88	0.94	0.92	0.93	0.94	0.94	1	0.93	0.95	0.95	1	0.93	0.95	0.88
chr1:150936559-150936723_150936726:+	chr1	150936559	150936726	+	ENSG00000143379	SETDB1	ASKRIR	ASKIR	R	chr3:95128227-95128112_95128109:-	FALSE	0.12	0.097	1	0.97	0.97	1	1	NA	0.94	1	1	0.88	0.91	0.93	1	0.95	1	1
chr1:155223416-155221699_155221696:-	chr1	155221696	155223416	-	ENSG00000160767	FAM189B	HTQLA	HTLA	Q	chr3:88988918-88989356_88989359:+	TRUE	0.12	0.4	0	NA	NA	NA	0.026	0.12	NA	0	NA	0	0	0.088	0	0.053	NA	0
chr1:45110948-45111079_45111082:+	chr1	45110948	45111082	+	ENSG00000187147	RNF220	SDAEMP	SDEMP	A	NA	NA	0.12	7.4e-05	0	0	0.007	0.12	0	0	0	0.071	0	0	0.031	0	0	0.014	0.019	0
chr20:62236096-62234448_62234445:-	chr20	62234445	62236096	-	ENSG00000101216	GMEB2	VLEVKM	VLVKM	E	chr2:181000520-180999816_180999813:-	FALSE	0.12	0.37	NA	0	NA	NA	NA	NA	NA	NA	NA	0.12	0	NA	NA	0	0	0
chr2:183050619-183033017_183033014:-	chr2	183033014	183050619	-	ENSG00000115252	PDE1A	AQEART	AQART	E	NA	NA	0.12	6.7e-22	0.88	1	1	1	1	NA	1	NA	1	1	1	1	NA	1	1	NA
chr2:33487888-33488361_33488364:+	chr2	33487888	33488364	+	ENSG00000049323	LTBP1	FPVVIE	FPVIE	V	chr17:75681767-75682260_75682263:+	TRUE	0.12	0.0092	1	NA	NA	NA	1	0.97	0.89	NA	0.95	1	NA	0.88	1	1	NA	NA
chr2:36623930-36668401_36668404:+	chr2	36623930	36668404	+	ENSG00000150938	CRIM1	IEEEKP	IEEKP	E	chr17:78637255-78679313_78679316:+	TRUE	0.12	8.4e-10	0.99	0.99	0.96	0.96	0.98	1	1	1	1	1	1	0.98	1	1	0.88	1
chr2:55764721-55771074_55771077:+	chr2	55764721	55771077	+	ENSG00000163001	CCDC104	PSEVKM	PSVKM	E	chr11:29125857-29122883_29122880:-	FALSE	0.12	9.7e-34	1	1	1	1	1	1	1	1	1	1	1	1	1	0.99	1	0.88
chr2:61493119-61492695_61492692:-	chr2	61492692	61493119	-	ENSG00000115464	USP34	MQSAHA	MQSHA	A	chr11:23326245-23326632_23326635:+	TRUE	0.12	2.5e-09	0	0	0	0	0	0.018	0	0	0	0	0	0.12	NA	0	0.018	0
chr2:74072389-74074514_74074517:+	chr2	74072389	74074517	+	ENSG00000124356	STAMBP	EKKKE	EKKE	K	NA	NA	0.12	2.2e-05	1	1	1	0.97	1	0.88	1	1	1	1	1	1	1	0.96	1	1
chr3:125282542-125279363_125279360:-	chr3	125279360	125282542	-	ENSG00000144909	OSBPL11	AREPE	ARPE	E	NA	NA	0.12	6.3e-06	1	1	1	0.88	1	0.96	1	1	NA	1	1	1	1	1	1	1
chr3:16344255-16344915_16344918:+	chr3	16344255	16344918	+	ENSG00000154814	OXNAD1	ITEGRI	ITGRI	E	NA	NA	0.12	1.1e-10	NA	1	1	1	NA	1	1	1	0.88	1	1	1	1	1	1	1
chr3:185783602-185782265_185782262:-	chr3	185782262	185783602	-	ENSG00000058866	DGKG	DSEVPN	DSVPN	E	chr16:22401745-22399452_22399449:-	FALSE	0.12	2.7e-05	1	1	1	0.88	NA	NA	NA	NA	1	1	1	NA	1	1	1	NA
chr3:48451864-48451792_48451789:-	chr3	48451789	48451864	-	ENSG00000164050	PLXNB1	YKQVP	YKVP	Q	chr9:109016258-109016331_109016334:+	TRUE	0.12	0.00074	0.095	0	0	0	0	0	0.047	0.023	0	0.12	0.03	0	NA	0	0.054	NA
chr5:138463428-138456862_138456859:-	chr5	138456859	138463428	-	ENSG00000120725	SIL1	NLKEF	NLEF	K	NA	NA	0.12	0.0035	1	0.97	1	1	1	1	1	0.96	1	0.88	1	0.98	0.94	0.95	0.95	1
chr5:139917174-139917671_139917674:+	chr5	139917174	139917674	+	ENSG00000131503	ANKHD1	VSEGLS	VSGLS	E	chr18:36815331-36816340_36816343:+	TRUE	0.12	2e-05	0.99	0.98	0.95	0.98	1	0.95	0.95	0.88	0.91	0.94	0.98	0.99	1	0.95	0.94	0.9
chr5:16780633-16779757_16779754:-	chr5	16779754	16780633	-	ENSG00000145555	MYO10	EREEFY	EREFY	E	chr15:25655035-25656175_25656178:+	FALSE	0.12	0.021	1	1	NA	NA	NA	NA	1	NA	1	1	1	NA	0.88	0.9	1	NA
chr6:13634663-13632753_13632750:-	chr6	13632750	13634663	-	ENSG00000010017	RANBP9	EMEVDS	EMVDS	E	chr13:43509352-43507931_43507928:-	FALSE	0.12	9.2e-11	1	1	0.98	0.96	0.94	0.95	0.88	0.88	1	1	0.93	0.96	0.92	0.97	0.92	1
chr6:157510914-157511172_157511175:+	chr6	157510914	157511175	+	ENSG00000049618	ARID1B	GGRSST	GGSST	R	chr17:5327414-5327649_5327652:+	TRUE	0.12	0.059	0.98	1	0.97	0.97	NA	1	NA	NA	1	0.88	0.95	0.96	1	0.93	1	1
chr7:134642863-134642960_134642963:+	chr7	134642863	134642963	+	ENSG00000122786	CALD1	QKSSGV	QKSGV	S	NA	NA	0.12	2.7e-14	0.93	0.9	0.92	0.89	0.91	0.94	0.91	0.89	0.96	0.9	0.92	0.97	0.88	0.93	0.92	1
chr7:95442649-95499195_95499198:+	chr7	95442649	95499198	+	ENSG00000158560	DYNC1I1	LTRRRL	LTRRL	R	chr6:5719791-5750775_5750778:+	FALSE	0.12	0.09	NA	NA	0.88	NA	1	1	NA	NA	NA	NA	NA	1	NA	NA	NA	NA
chr8:133855120-133856398_133856401:+	chr8	133855120	133856401	+	ENSG00000129292	PHF20L1	EKKNP	EKNP	K	chr15:66468594-66471472_66471475:+	FALSE	0.12	9.4e-10	0	0	NA	0	0	0	0	NA	NA	0	0	0	0	0.12	0.098	0
chr9:123952832-123949297_123949294:-	chr9	123949294	123952832	-	ENSG00000119396	RAB14	ITRRST	ITRST	R	chr2:35045420-35042260_35042257:-	FALSE	0.12	2.8e-21	1	1	0.99	1	1	1	1	1	0.88	1	1	1	1	1	1	0.97
chr9:134497183-134494596_134494593:-	chr9	134494593	134497183	-	ENSG00000107263	RAPGEF1	QLQAS	QLAS	Q	chr2:29562920-29565673_29565676:+	TRUE	0.12	0.47	NA	NA	NA	NA	NA	0.44	NA	NA	NA	NA	NA	NA	0.52	NA	0.56	NA
chrX:41196718-41198289_41198292:+	chrX	41196718	41198292	+	ENSG00000215301	DDX3X	ASKGRY	ASRRY	KGR	chrY:620765-619391_619388:-	FALSE	0.12	1.9e-12	0.99	0.88	1	1	1	0.97	1	1	1	0.96	0.96	1	1	0.95	0.96	0.99
chrX:53588717-53587377_53587374:-	chrX	53587374	53588717	-	ENSG00000086758	HUWE1	SATDIP	SANIP	TDN	chrX:148341987-148343271_148343274:+	TRUE	0.12	5.5e-11	1	1	1	0.88	1	0.99	0.93	1	1	1	1	0.95	0.96	0.95	0.99	1
chr10:13705453-13702553_13702550:-	chr10	13702550	13705453	-	ENSG00000151474	FRMD4A	EDEDSQ	EDDSQ	E	chr2:4518440-4522161_4522164:+	FALSE	0.11	1.9e-06	1	1	1	1	1	0.89	1	1	1	1	1	1	1	1	1	NA
chr10:61011335-61007497_61007494:-	chr10	61007494	61011335	-	ENSG00000148541	FAM13C	TGRSPQ	TGSPQ	R	chr10:70017337-70019988_70019991:+	FALSE	0.11	7.6e-08	1	1	1	0.89	1	1	NA	NA	1	1	1	1	NA	1	1	NA
chr11:10327645-10327879_10327882:+	chr11	10327645	10327882	+	ENSG00000148926	ADM	EDSSPD	EDSPD	S	NA	NA	0.11	0.0011	0.99	0.95	NA	0.99	0.99	1	1	0.98	0.99	1	0.89	0.99	1	1	1	1
chr11:43775671-43819870_43819873:+	chr11	43775671	43819873	+	ENSG00000149084	HSD17B12	EIKEKF	EIKKF	E	chr2:93955150-93923431_93923428:-	FALSE	0.11	1.2e-16	1	1	1	1	1	0.98	1	0.99	1	1	0.97	1	1	0.89	1	1
chr11:62377101-62376949_62376946:-	chr11	62376946	62377101	-	ENSG00000149499	EML3	NLEGIS	NLGIS	E	chr19:9007799-9007913_9007916:+	TRUE	0.11	0.0001	0.98	1	1	1	1	1	1	NA	1	1	1	1	1	1	0.89	1
chr12:101674974-101679348_101679351:+	chr12	101674974	101679351	+	ENSG00000120800	UTP20	EEEVE	EEVE	E	NA	NA	0.11	0.46	1	1	NA	NA	1	NA	1	NA	NA	NA	1	NA	NA	0.89	NA	1
chr12:102295211-102301964_102301967:+	chr12	102295211	102301967	+	ENSG00000136048	DRAM1	FQELA	FQLA	E	chr10:87803265-87799733_87799730:-	FALSE	0.11	1.2e-09	1	0.89	NA	1	1	NA	1	NA	1	1	1	1	1	1	1	1
chr12:113549891-113546030_113546027:-	chr12	113546027	113549891	-	ENSG00000111344	RASAL1	HQQDV	HQDV	Q	NA	NA	0.11	0.62	NA	NA	0.059	NA	NA	NA	0.17	NA	NA	NA	NA	NA	NA	NA	0.08	NA
chr12:121017317-121017215_121017212:-	chr12	121017212	121017317	-	ENSG00000167272	POP5	DEGERE	DEERE	G	chr5:115690565-115690648_115690651:+	FALSE	0.11	2.1e-18	1	1	1	1	1	1	1	1	1	1	1	0.89	1	1	1	1
chr12:6696550-6692544_6692541:-	chr12	6692541	6696550	-	ENSG00000111642	CHD4	MGEEE	MGEE	E	chr6:125064484-125070223_125070226:+	TRUE	0.11	7e-10	0.86	0.9	0.93	0.88	0.92	0.93	0.96	0.93	0.92	0.97	0.96	0.95	0.98	0.95	0.97	0.89
chr13:99556886-99555366_99555363:-	chr13	99555363	99556886	-	ENSG00000088387	DOCK9	AQKLD	AQLD	K	NA	NA	0.11	0.16	0.96	1	1	1	1	0.89	1	NA	1	1	1	1	NA	1	1	1
chr15:44776560-44778749_44778752:+	chr15	44776560	44778752	+	ENSG00000137770	CTDSPL2	NGEAGS	NGAGS	E	chr2:121803205-121804628_121804631:+	FALSE	0.11	5.7e-06	1	1	0.97	1	1	1	NA	NA	1	1	0.89	1	1	1	0.97	1
chr15:86265347-86265461_86265464:+	chr15	86265347	86265464	+	ENSG00000170776	AKAP13	VKKKM	VKKM	K	chr7:82873807-82873920_82873923:+	TRUE	0.11	2.4e-12	1	1	1	1	1	1	1	1	1	1	0.97	0.89	1	1	0.96	1
chr17:15960828-15952302_15952299:-	chr17	15952299	15960828	-	ENSG00000141027	NCOR1	RGSRPG	RGRPG	S	chr11:62142943-62140751_62140748:-	TRUE	0.11	8.5e-07	0.89	0.96	0.91	0.98	0.9	1	1	1	1	0.94	0.99	1	1	0.89	0.96	0.95
chr17:44832735-44833168_44833171:+	chr17	44832735	44833171	+	ENSG00000073969	NSF	EGASPL	EGAPL	S	chr11:103685053-103684573_103684570:-	FALSE	0.11	8.9e-19	1	0.89	1	1	1	1	1	1	1	1	0.99	1	1	1	1	1
chr17:56801461-56809842_56809845:+	chr17	56801461	56809845	+	ENSG00000108384	RAD51C	KQSRLA	KQRLA	S	NA	NA	0.11	0.0052	0	0	0	0.11	0	0.078	0.11	0.1	0	0	0.06	0	0	0.087	0	0
chr17:685932-686323_686326:+	chr17	685932	686326	+	ENSG00000171861	RNMTL1	RLSSVM	RLSVM	S	chr11:76057588-76057781_76057784:+	FALSE	0.11	0.012	1	1	1	0.94	0.94	1	1	1	NA	NA	1	1	1	0.89	1	1
chr17:72846695-72846510_72846507:-	chr17	72846507	72846695	-	ENSG00000161509	GRIN2C	TFSSGD	TFSGD	S	chr11:115117357-115117165_115117162:-	TRUE	0.11	0.85	NA	NA	0.89	NA	NA	NA	NA	NA	NA	NA	NA	NA	NA	NA	1	NA
chr19:2438161-2435169_2435166:-	chr19	2435166	2438161	-	ENSG00000176619	LMNB2	EEEVR	EEVR	E	chr10:80369896-80367996_80367993:-	TRUE	0.11	0.23	0.89	1	NA	0.96	1	NA	1	NA	NA	1	0.94	0.92	1	0.96	1	1
chr19:55751367-55751282_55751279:-	chr19	55751279	55751367	-	ENSG00000105063	PPP6R1	LKAELP	LKELP	A	NA	NA	0.11	2.2e-05	0	0.017	0	0.11	0	0.029	0	NA	0.11	0.078	0	0	0	0.033	0	0
chr1:104093695-104094343_104094346:+	chr1	104093695	104094346	+	ENSG00000185946	RNPC3	VVQFA	VVFA	Q	chr3:113311956-113311329_113311326:-	TRUE	0.11	0.00027	1	0.96	0.94	1	1	0.92	0.89	NA	1	1	1	1	NA	1	0.97	1
chr1:156900409-156901705_156901708:+	chr1	156900409	156901708	+	ENSG00000160838	C1orf92	SEQLV	SELV	Q	chr3:87544897-87543868_87543865:-	TRUE	0.11	0.75	NA	NA	NA	NA	NA	NA	NA	NA	0.35	NA	0.25	NA	NA	0.36	NA	NA
chr1:201337290-201336934_201336931:-	chr1	201336931	201337290	-	ENSG00000118194	TNNT2	AEEDEE	AEDEE	E	NA	NA	0.11	0.87	NA	NA	0.93	NA	NA	0.93	0.94	NA	0.94	NA	NA	0.89	1	NA	NA	1
chr1:54266366-54262817_54262814:-	chr1	54262814	54266366	-	ENSG00000058804	TMEM48	SPEETA	SPETA	E	chr4:107062211-107062827_107062830:+	FALSE	0.11	0.00014	1	1	1	1	1	1	NA	0.89	NA	1	1	NA	NA	1	1	1
chr22:50860809-50861891_50861894:+	chr22	50860809	50861894	+	ENSG00000100239	PPP6R2	PKKKA	PKKA	K	NA	NA	0.11	3.6e-08	1	1	1	0.89	1	1	1	1	1	1	1	1	0.93	1	1	1
chr2:201284219-201303845_201303848:+	chr2	201284219	201303848	+	ENSG00000196141	SPATS2L	VTEGNR	VTGNR	E	chr1:57942793-57957478_57957481:+	FALSE	0.11	1.5e-10	1	1	1	0.89	1	1	1	1	1	1	1	1	1	1	1	NA
chr2:25610158-25606758_25606755:-	chr2	25606755	25610158	-	ENSG00000138101	DTNB	HSAEEG	HSEEG	A	NA	NA	0.11	0.66	NA	NA	1	0.95	NA	NA	1	NA	NA	NA	NA	NA	NA	1	0.89	NA
chr3:48640997-48638903_48638900:-	chr3	48638900	48640997	-	ENSG00000010256	UQCRC1	AGAGVE	AGGVE	A	NA	NA	0.11	2.5e-13	0.0097	0	0.013	0.0042	0.11	0.023	0.02	0.051	0	0	0.011	0.04	0.016	0.014	0	0.048
chr4:41682115-41682972_41682975:+	chr4	41682115	41682975	+	ENSG00000064042	LIMCH1	EEERK	EERK	E	chr5:67420089-67420941_67420944:+	FALSE	0.11	2.7e-07	1	1	0.96	0.98	1	0.96	0.93	NA	0.89	NA	1	1	0.92	1	0.98	NA
chr5:145508541-145508345_145508342:-	chr5	145508342	145508541	-	ENSG00000133706	LARS	GKKTD	GKTD	K	chr18:42377122-42376616_42376613:-	FALSE	0.11	8.4e-19	1	0.97	0.96	0.97	1	0.97	0.89	1	1	1	0.96	1	NA	1	1	1
chr5:65350779-65367997_65368000:+	chr5	65350779	65368000	+	ENSG00000112851	ERBB2IP	EKKHP	EKHP	K	NA	NA	0.11	0.66	NA	NA	NA	NA	NA	NA	NA	NA	NA	NA	NA	NA	NA	1	0.89	1
chr6:123594109-123592331_123592328:-	chr6	123592328	123594109	-	ENSG00000186439	TRDN	KPEEKV	KPEKV	E	NA	NA	0.11	2.1e-09	NA	NA	NA	1	NA	0.89	NA	NA	NA	NA	NA	1	1	1	1	NA
chr6:24843090-24839827_24839824:-	chr6	24839824	24843090	-	ENSG00000111913	FAM65B	LKK*	LK*	K	NA	NA	0.11	2.9e-35	0.89	0.93	1	NA	1	NA	NA	NA	1	1	NA	NA	1	NA	NA	0.98
chr6:88138542-88140751_88140754:+	chr6	88138542	88140754	+	ENSG00000213204	C6orf165	HMEDRV	HMDRV	E	chr4:34663554-34661784_34661781:-	FALSE	0.11	0.0085	NA	NA	NA	NA	NA	NA	1	NA	1	NA	0.89	NA	NA	0.98	NA	NA
chr7:151329155-151292537_151292534:-	chr7	151292534	151329155	-	ENSG00000106617	PRKAG2	DEVEDS	DEEDS	V	chr5:24414141-24395006_24395003:-	TRUE	0.11	0.043	NA	NA	1	NA	NA	1	NA	NA	1	1	1	1	1	NA	1	0.89
chr7:33644587-33644807_33644810:+	chr7	33644587	33644810	+	ENSG00000122507	BBS9	RPEVSP	RPVSP	E	chr9:22692132-22692306_22692309:+	TRUE	0.11	0.019	NA	1	1	1	0.92	0.94	1	1	1	1	0.95	0.89	NA	0.98	1	1
chr8:22419444-22421500_22421503:+	chr8	22419444	22421503	+	ENSG00000120896	SORBS3	SSGRSW	SSGSW	R	chr14:70595220-70593758_70593755:-	TRUE	0.11	4.7e-09	1	1	1	0.89	1	1	1	NA	1	1	0.95	1	1	1	1	NA
chr8:29043809-29039523_29039520:-	chr8	29039520	29043809	-	ENSG00000197892	KIF13B	PKGSRQ	PKGRQ	S	chr14:65336491-65341144_65341147:+	TRUE	0.11	0.036	1	NA	1	1	1	NA	1	1	1	NA	1	NA	NA	NA	1	0.89
chrX:7880069-7870182_7870179:-	chrX	7870179	7880069	-	ENSG00000006757	PNPLA4	GQKWV	GQWV	K	NA	NA	0.11	1.4e-08	1	1	1	0.89	1	1	1	1	1	1	1	1	1	0.96	1	1
chr12:6690815-6690554_6690551:-	chr12	6690551	6690815	-	ENSG00000111642	CHD4	PAEDGI	PADGI	E	NA	NA	0.1	1.8e-10	0.97	0.99	0.98	0.98	1	0.97	0.9	1	1	0.94	0.99	1	1	0.98	0.99	0.98
chr12:7043476-7043628_7043631:+	chr12	7043476	7043631	+	ENSG00000111676	ATN1	AKKAR	AKAR	K	chr6:124699480-124699367_124699364:-	FALSE	0.1	6.1e-16	1	0.97	1	1	1	1	1	1	1	1	1	1	1	0.99	0.99	0.9
chr14:105846491-105847291_105847294:+	chr14	105846491	105847294	+	ENSG00000179364	PACS2	ALQGV	ALGV	Q	NA	NA	0.1	0.25	0	0	0.053	0.091	0.1	0	0.069	NA	0	0.031	0	0.05	0	0.017	0.032	0
chr15:64995228-64983790_64983787:-	chr15	64983787	64995228	-	ENSG00000180304	OAZ2	QDSSIL	QDSIL	S	chr9:65524572-65534003_65534006:+	FALSE	0.1	0.0023	0.97	1	0.93	1	1	0.92	0.9	0.94	0.98	0.92	0.98	0.96	1	1	1	0.98
chr15:75132839-75132657_75132654:-	chr15	75132654	75132839	-	ENSG00000140474	ULK3	LYEALF	LYALF	E	chr9:57439944-57440138_57440141:+	TRUE	0.1	0.21	NA	1	1	NA	1	1	NA	NA	NA	1	0.9	1	1	1	NA	1
chr15:89848929-89849238_89849241:+	chr15	89848929	89849241	+	ENSG00000140525	FANCI	LSEEAS	LSEAS	E	chr7:86589380-86589561_86589564:+	FALSE	0.1	0.55	1	0.9	NA	1	NA	NA	NA	NA	1	1	1	1	NA	0.97	NA	1
chr16:2097710-2096367_2096364:-	chr16	2096364	2097710	-	ENSG00000065057	NTHL1	AAEARK	AAARK	E	chr17:24769799-24770872_24770875:+	TRUE	0.1	0.36	NA	NA	1	NA	1	NA	1	NA	1	1	NA	1	NA	0.9	NA	1
chr16:2578719-2578992_2578995:+	chr16	2578719	2578995	+	ENSG00000162066	AMDHD2	ATAGCS	ATGCS	A	chr17:24294495-24293642_24293639:-	FALSE	0.1	0.15	0	0	NA	0	0	NA	NA	NA	NA	0	NA	0	NA	0	0.1	0
chr17:27942963-27942875_27942872:-	chr17	27942872	27942963	-	ENSG00000167549	CORO6	LSQQH	LSQH	Q	chr11:77282789-77282878_77282881:+	TRUE	0.1	0.19	NA	NA	NA	NA	NA	0.11	NA	NA	NA	NA	NA	NA	0.2	NA	0.1	NA
chr17:43193999-43192857_43192854:-	chr17	43192854	43193999	-	ENSG00000161714	PLCD3	PEQLK	PELK	Q	chr11:102938028-102936317_102936314:-	TRUE	0.1	0.015	1	0.97	1	1	0.9	0.98	NA	NA	1	NA	0.98	1	0.91	1	0.93	NA
chr17:66424970-66423397_66423394:-	chr17	66423394	66424970	-	ENSG00000070540	WIPI1	THSSLL	THSLL	S	NA	NA	0.1	5.8e-21	0	0	0	0	0	0	0	0	0	0	0.1	0.044	0	0	0	0
chr19:11558433-11558508_11558511:+	chr19	11558433	11558511	+	ENSG00000130175	PRKCSH	PKEAP	PKAP	E	NA	NA	0.1	2.8e-07	0.99	0.99	1	1	0.99	1	1	1	1	0.9	1	0.94	1	1	0.99	0.95
chr19:42085981-42090700_42090703:+	chr19	42085981	42090703	+	ENSG00000007129	CEACAM21	VKSDDN	VKYDN	SDY	NA	NA	0.1	0.079	NA	0.37	NA	NA	NA	NA	NA	NA	NA	NA	NA	NA	NA	NA	NA	0.47
chr1:182572364-182571619_182571616:-	chr1	182571616	182572364	-	ENSG00000143333	RGS16	KENRNF	KEKNF	NRK	NA	NA	0.1	0.0035	1	1	0.98	1	1	NA	NA	NA	1	1	1	1	1	1	0.9	NA
chr1:212981190-212985593_212985596:+	chr1	212981190	212985596	+	ENSG00000203705	TATDN3	GQQKL	GQKL	Q	chr1:192876739-192873238_192873235:-	TRUE	0.1	0.032	1	0.93	0.9	1	NA	1	1	NA	NA	NA	1	1	1	NA	1	1
chr1:232581275-232579431_232579428:-	chr1	232579428	232581275	-	ENSG00000116991	SIPA1L2	GTRSSP	GTSSP	R	chr8:127977201-127975902_127975899:-	FALSE	0.1	0.018	0.9	NA	NA	NA	0.92	1	NA	NA	1	NA	0.97	NA	NA	NA	1	NA
chr1:65323339-65321381_65321378:-	chr1	65321378	65323339	-	ENSG00000162434	JAK1	SEQVQ	SEVQ	Q	NA	NA	0.1	6.4e-05	0.91	0.94	1	0.96	0.93	0.96	0.9	1	0.98	0.9	0.95	0.9	1	1	1	0.97
chr1:78422257-78421014_78421011:-	chr1	78421011	78422257	-	ENSG00000162613	FUBP1	GQGDQQ	GQDQQ	G	chr3:151889172-151891135_151891138:+	FALSE	0.1	2.2e-05	1	1	NA	1	1	1	1	0.9	0.93	1	1	1	1	1	1	0.95
chr1:8422743-8421936_8421933:-	chr1	8421933	8422743	-	ENSG00000142599	RERE	AKKVK	AKVK	K	chr4:149987995-149988249_149988252:+	FALSE	0.1	2.3e-05	0.93	0.9	1	1	1	0.97	1	1	1	1	1	1	0.93	1	1	1
chr20:389423-390525_390528:+	chr20	389423	390528	+	ENSG00000125826	RBCK1	KKAEEM	KKEEM	A	chr2:152157770-152156840_152156837:-	TRUE	0.1	2.7e-06	0.92	1	1	0.94	1	1	1	1	1	0.9	1	1	1	1	1	0.98
chr21:30250514-30248813_30248810:-	chr21	30248810	30250514	-	ENSG00000156239	N6AMT1	NPEEIL	NPEIL	E	NA	NA	0.1	0.19	1	1	NA	0.92	1	0.9	1	1	NA	NA	1	1	NA	1	NA	1
chr22:18022692-18027838_18027841:+	chr22	18022692	18027841	+	ENSG00000099954	CECR2	DQAEPL	DQEPL	A	chr6:120708649-120711159_120711162:+	TRUE	0.1	0.77	NA	NA	NA	NA	NA	NA	NA	0.9	NA	1	NA	NA	NA	NA	NA	NA
chr22:37888442-37887877_37887874:-	chr22	37887874	37888442	-	ENSG00000100065	CARD10	GKQKH	GKKH	Q	NA	NA	0.1	0.71	0.1	0	NA	NA	NA	NA	0.067	0	NA	NA	0	0	NA	0	0	NA
chr22:50961149-50961250_50961253:+	chr22	50961149	50961253	+	ENSG00000025770	NCAPH2	NVELF	NVLF	E	NA	NA	0.1	9.5e-08	1	1	1	1	1	1	1	1	0.9	1	1	1	1	1	1	1
chr2:118732764-118732476_118732473:-	chr2	118732473	118732764	-	ENSG00000125633	CCDC93	EEQRI	EERI	Q	chr1:123358556-123358810_123358813:+	TRUE	0.1	0.44	NA	1	1	NA	1	0.91	NA	NA	0.9	NA	1	1	1	NA	1	NA
chr2:128712560-128707982_128707979:-	chr2	128707979	128712560	-	ENSG00000136715	SAP130	VSAVPP	VSVPP	A	chr18:31858534-31870852_31870855:+	FALSE	0.1	0.00041	1	1	0.9	1	1	1	1	NA	1	1	1	1	1	0.99	0.92	1
chr2:220098665-220098855_220098858:+	chr2	220098665	220098858	+	ENSG00000163516	ANKZF1	VYEEDP	VYEDP	E	NA	NA	0.1	0.0014	1	1	0.9	1	1	1	1	1	1	1	0.96	1	1	0.92	1	1
chr2:99988193-99992810_99992813:+	chr2	99988193	99992813	+	ENSG00000158417	EIF5B	EKVEGN	EKEGN	V	NA	NA	0.1	3.4e-14	0.98	0.97	0.96	0.99	0.93	0.98	0.97	0.92	0.94	0.95	0.98	0.95	1	0.98	0.99	0.9
chr3:47450807-47450907_47450910:+	chr3	47450807	47450910	+	ENSG00000076201	PTPN23	MKKLF	MKLF	K	NA	NA	0.1	0.00022	1	1	1	1	1	0.96	1	NA	0.9	1	1	1	1	1	1	1
chr6:157496139-157502103_157502106:+	chr6	157496139	157502106	+	ENSG00000049618	ARID1B	SPKSS	SPSS	K	chr17:5314032-5318641_5318644:+	TRUE	0.1	0.0031	1	1	1	1	1	1	1	NA	1	1	1	0.9	1	1	1	1
chr7:1516206-1516091_1516088:-	chr7	1516088	1516206	-	ENSG00000164880	INTS1	PQKRR	PQRR	K	chr5:140232398-140232315_140232312:-	FALSE	0.1	0.054	1	1	NA	1	1	1	1	1	NA	1	1	0.9	1	1	1	0.94
chr8:106573709-106646474_106646477:+	chr8	106573709	106646477	+	ENSG00000169946	ZFPM2	SLKTK	SLTK	K	chr15:40702192-40786239_40786242:+	FALSE	0.1	0.025	1	NA	1	1	NA	1	NA	NA	1	1	1	1	1	0.9	1	NA
chr8:21955821-21955934_21955937:+	chr8	21955821	21955937	+	ENSG00000158863	FAM160B2	SKKSR	SKSR	K	chr14:70988683-70988606_70988603:-	TRUE	0.1	0.11	1	0.9	1	1	1	0.97	0.92	1	1	1	1	1	0.91	1	0.97	1
chr8:28904970-28906474_28906477:+	chr8	28904970	28906477	+	ENSG00000147421	HMBOX1	NIAAIL	NIAIL	A	chr14:65445609-65444529_65444526:-	TRUE	0.1	1.1e-09	NA	NA	0.91	1	NA	0.9	NA	NA	NA	NA	NA	NA	NA	NA	NA	1
chr9:133710912-133729451_133729454:+	chr9	133710912	133729454	+	ENSG00000097007	ABL1	LEEALQ	LEALQ	E	chr2:31615635-31633854_31633857:+	FALSE	0.1	1.1e-14	1	NA	1	1	1	1	NA	NA	1	NA	1	1	NA	NA	0.9	NA
chr9:136637081-136635623_136635620:-	chr9	136635620	136637081	-	ENSG00000160293	VAV2	LLELV	LLLV	E	chr2:27125648-27124542_27124539:-	FALSE	0.1	3.1e-05	1	1	1	1	1	NA	1	1	1	0.9	1	1	NA	1	1	1
chrX:47103949-47104081_47104084:+	chrX	47103949	47104084	+	ENSG00000102226	USP11	EKEDDE	EKDDE	E	NA	NA	0.1	4.6e-08	0.96	0.9	0.99	0.95	1	1	1	1	1	1	0.98	0.96	1	0.99	0.97	1
chr10:102039881-102035250_102035247:-	chr10	102035247	102039881	-	ENSG00000196072	BLOC1S2	KLEAKY	KLAKY	E	chr19:44216614-44214203_44214200:-	FALSE	0.098	3.3e-06	0.95	1	0.99	0.92	0.9	1	1	0.98	1	1	0.99	1	1	1	0.99	0.97
chr11:69486517-69482780_69482777:-	chr11	69482777	69486517	-	ENSG00000149716	ORAOV1	KDSRKM	KDRKM	S	chr7:152103585-152105129_152105132:+	TRUE	0.098	0.15	NA	1	1	1	NA	NA	1	NA	NA	NA	1	1	NA	1	0.9	1
chr11:71941512-71941840_71941843:+	chr11	71941512	71941843	+	ENSG00000165458	INPPL1	ARKRE	ARRE	K	NA	NA	0.098	1.9e-08	1	1	1	0.9	0.96	1	1	1	1	0.95	1	1	1	0.99	1	1
chr12:65564898-65604706_65604709:+	chr12	65564898	65604709	+	ENSG00000174106	LEMD3	LSIENP	LSKNP	IEK	NA	NA	0.098	0.0014	0.93	1	0.9	1	NA	1	1	NA	1	1	1	1	NA	1	0.97	1
chr15:41352065-41350979_41350976:-	chr15	41350976	41352065	-	ENSG00000128908	INO80	SQKTL	SQTL	K	NA	NA	0.098	0.046	1	1	NA	1	NA	1	1	NA	NA	NA	1	1	NA	1	0.9	1
chr19:14521028-14520796_14520793:-	chr19	14520793	14521028	-	ENSG00000123136	DDX39	QDQVL	QDVL	Q	NA	NA	0.098	0.034	NA	NA	NA	NA	NA	NA	NA	NA	0.64	NA	NA	0.54	NA	NA	NA	NA
chr1:153659226-153659489_153659492:+	chr1	153659226	153659492	+	ENSG00000169418	NPR1	LQQDI	LQDI	Q	chr3:90262554-90262318_90262315:-	TRUE	0.098	0.00063	0.098	0	NA	0.073	0.031	0	0.062	0.083	0	0	0.025	0.072	NA	0	0.051	NA
chr1:237713991-237729867_237729870:+	chr1	237713991	237729870	+	ENSG00000198626	RYR2	DHAARA	DHARA	A	NA	NA	0.097	5.9e-08	NA	NA	1	NA	NA	0.9	NA	NA	NA	NA	NA	NA	NA	NA	NA	NA
chr5:134113415-134116823_134116826:+	chr5	134113415	134116826	+	ENSG00000145833	DDX46	EKKSG	EKSG	K	chr13:55751927-55753405_55753408:+	TRUE	0.097	1.2e-11	1	1	1	0.93	0.9	1	1	1	1	1	0.99	1	1	0.98	1	1
chr9:91940591-91940812_91940815:+	chr9	91940591	91940815	+	ENSG00000187742	SECISBP2	FKKKT	FKKT	K	NA	NA	0.097	1.7e-11	1	1	1	1	1	1	1	0.9	1	1	1	1	1	1	1	1
chr1:53373540-53372283_53372280:-	chr1	53372280	53373540	-	ENSG00000121310	ECHDC2	DIAAFP	DIAFP	A	chr4:107844780-107845485_107845488:+	FALSE	0.096	0.015	0.99	0.97	NA	0.98	1	1	0.94	0.9	1	NA	0.98	1	NA	1	1	NA
chr4:25664234-25664327_25664330:+	chr4	25664234	25664330	+	ENSG00000157765	SLC34A2	NKTDNT	NKNNT	TDN	NA	NA	0.096	0.27	NA	NA	NA	NA	NA	NA	NA	NA	0.37	NA	NA	NA	NA	NA	0.46	NA
chr5:130515860-130517922_130517925:+	chr5	130515860	130517925	+	ENSG00000186687	LYRM7	LEAARI	LEARI	A	chr11:54666729-54663917_54663914:-	TRUE	0.096	0.00028	NA	NA	1	NA	NA	0.98	1	NA	NA	NA	NA	NA	NA	0.9	1	NA
chr12:50586235-50575820_50575817:-	chr12	50575817	50586235	-	ENSG00000050405	LIMA1	MKKFQ	MKFQ	K	chr15:99624840-99614084_99614081:-	FALSE	0.095	0.00034	1	1	NA	1	1	0.97	1	1	0.95	0.96	1	1	NA	1	0.9	1
chr13:26793594-26792743_26792740:-	chr13	26792740	26793594	-	ENSG00000127870	RNF6	TPGEIT	TPEIT	G	chr5:147029477-147027768_147027765:-	FALSE	0.095	1.2e-10	1	1	1	1	0.9	1	1	NA	1	1	0.91	1	1	1	1	1
chr16:20793109-20796303_20796306:+	chr16	20793109	20796306	+	ENSG00000005187	ACSM3	ITRSYK	ITSYK	R	chr7:126919076-126920564_126920567:+	FALSE	0.095	0.11	NA	NA	NA	NA	NA	NA	0.095	0	NA	NA	0	0	NA	NA	NA	NA
chr2:162036272-162059995_162059998:+	chr2	162036272	162059998	+	ENSG00000136560	TANK	QKQTE	QKTE	Q	chr2:61451855-61464960_61464963:+	TRUE	0.095	2.3e-16	0	0	0	0.024	0	0.032	0.032	0	0	0	0	0	0	0	0.015	0.095
chr2:220498179-220498602_220498605:+	chr2	220498179	220498605	+	ENSG00000114923	SLC4A3	KEKPL	KEPL	K	chr1:75548395-75548728_75548731:+	FALSE	0.095	0.57	NA	NA	0.9	NA	NA	0.98	NA	NA	NA	NA	1	NA	NA	1	NA	NA
chr5:1094269-1093770_1093767:-	chr5	1093767	1094269	-	ENSG00000113504	SLC12A7	FEEEM	FEEM	E	NA	NA	0.095	0.001	1	1	NA	1	1	1	1	1	1	1	1	NA	NA	0.9	1	1
chr4:99950069-99955381_99955384:+	chr4	99950069	99955384	+	ENSG00000164024	METAP1	KAKDEK	KANEK	KDN	chr3:138146031-138143764_138143761:-	FALSE	0.094	0.0012	0.95	1	1	NA	1	0.96	1	1	1	1	1	0.91	1	0.92	1	1
chr5:180039506-180038479_180038476:-	chr5	180038476	180039506	-	ENSG00000037280	FLT4	LQEEE	LQEE	E	chr11:49457042-49457786_49457789:+	FALSE	0.094	0.0085	1	0.99	NA	1	1	NA	NA	NA	NA	NA	1	1	NA	1	0.91	NA
chr11:126142974-126143231_126143234:+	chr11	126142974	126143234	+	ENSG00000110074	FOXRED1	INEYL	INYL	E	chr9:35017001-35016741_35016738:-	FALSE	0.093	0.006	NA	1	1	1	1	1	1	1	NA	1	1	1	NA	0.91	1	1
chr11:57069933-57069701_57069698:-	chr11	57069698	57069933	-	ENSG00000149115	TNKS1BP1	IEQDT	IEDT	Q	chr2:84910514-84910761_84910764:+	FALSE	0.093	1.1e-07	0.011	0.071	0	0.074	0	0.04	0.093	0.039	0	0	0.021	0.05	0	0	0.014	NA
chr12:50047975-50047657_50047654:-	chr12	50047654	50047975	-	ENSG00000161791	FMNL3	LQKSR	LQSR	K	chr15:99156074-99155821_99155818:-	FALSE	0.093	0.099	1	1	0.92	NA	1	1	1	NA	1	1	0.97	NA	NA	0.91	0.93	1
chr17:41142453-41142865_41142868:+	chr17	41142453	41142868	+	ENSG00000198863	RUNDC1	SKTAKA	SKTKA	A	chr11:101293512-101294763_101294766:+	FALSE	0.093	0.05	NA	0.093	0.048	0	NA	0	0	NA	NA	0	0	0	0	0.062	0.031	0
chr22:31494826-31495048_31495051:+	chr22	31494826	31495051	+	ENSG00000183963	SMTN	AAGSPG	AAGPG	S	NA	NA	0.092	0.0039	0.98	0.97	NA	0.95	0.99	0.97	1	1	1	1	0.99	0.98	0.91	0.98	0.97	NA
chr9:130496578-130495839_130495836:-	chr9	130495836	130496578	-	ENSG00000160404	TOR2A	YKKDL	YKDL	K	chr2:32614456-32615047_32615050:+	FALSE	0.092	0.12	NA	NA	NA	NA	NA	NA	NA	1	NA	1	NA	1	NA	NA	NA	0.91
chr10:69700696-69699411_69699408:-	chr10	69699408	69700696	-	ENSG00000148634	HERC4	VGRSMQ	VGSMQ	R	chr10:62774381-62774596_62774599:+	FALSE	0.091	1.5e-08	1	1	1	1	0.93	0.91	1	1	1	1	1	1	1	1	1	1
chr10:75566415-75566232_75566229:-	chr10	75566229	75566415	-	ENSG00000166507	NDST2	ALEHG	ALHG	E	chr14:21547673-21547483_21547480:-	TRUE	0.091	0.0036	1	1	1	1	1	0.95	1	NA	1	1	1	0.91	1	1	1	1
chr11:117713434-117712743_117712740:-	chr11	117712740	117713434	-	ENSG00000137726	FXYD6	ASAAEK	ASAEK	A	chr9:45198130-45198717_45198720:+	TRUE	0.091	0.018	1	1	0.97	1	0.95	1	0.93	NA	0.91	1	0.94	0.93	NA	0.94	0.94	NA
chr11:59419017-59418286_59418283:-	chr11	59418283	59419017	-	ENSG00000166889	PATL1	DDETK	DDTK	E	NA	NA	0.091	8.9e-10	1	1	1	1	1	1	1	1	1	1	1	1	1	0.91	1	1
chr13:61057980-61059933_61059936:+	chr13	61057980	61059936	+	ENSG00000083544	TDRD3	GQKCV	GQCV	K	chr14:87877268-87880541_87880544:+	TRUE	0.091	0.002	1	1	1	1	1	1	1	NA	0.91	1	1	1	1	1	0.92	1
chr15:90190061-90189257_90189254:-	chr15	90189254	90190061	-	ENSG00000166813	KIF7	GEQVT	GEVT	Q	chr7:86853308-86852563_86852560:-	TRUE	0.091	0.032	NA	NA	NA	NA	NA	NA	NA	NA	NA	NA	0.64	0.73	NA	NA	NA	NA
chr16:1576620-1576078_1576075:-	chr16	1576075	1576620	-	ENSG00000187535	IFT140	MLEDA	MLDA	E	chr17:25223965-25224818_25224821:+	FALSE	0.091	0.8	NA	NA	NA	NA	NA	1	NA	NA	NA	NA	1	NA	NA	1	0.91	NA
chr19:49356939-49355583_49355580:-	chr19	49355580	49356939	-	ENSG00000105559	PLEKHA4	TQERE	TQRE	E	chr7:52796574-52799316_52799319:+	FALSE	0.091	0.082	1	1	NA	1	1	0.91	1	1	1	1	0.99	1	1	1	1	NA
chr19:50086561-50086799_50086802:+	chr19	50086561	50086802	+	ENSG00000126460	PRRG2	DQEVFL	DQVFL	E	NA	NA	0.091	0.84	NA	NA	NA	NA	NA	NA	0.91	NA	NA	NA	NA	NA	NA	NA	1	NA
chr1:17331202-17330906_17330903:-	chr1	17330903	17331202	-	ENSG00000159363	ATP13A2	EAKRV	EARV	K	chr4:140549977-140550227_140550230:+	TRUE	0.091	5.2e-12	1	NA	0.98	NA	NA	NA	0.91	NA	NA	NA	1	NA	NA	NA	1	1
chr20:44430696-44431969_44431972:+	chr20	44430696	44431972	+	ENSG00000101457	DNTTIP1	GMVRWK	GMVWK	R	chr2:164583559-164584749_164584752:+	FALSE	0.091	1.3e-06	0.089	0.085	0	0	0	0.091	0	0	0	0	0.015	0	0	0.032	0.027	0
chr3:114018550-114026742_114026745:+	chr3	114018550	114026745	+	ENSG00000181847	TIGIT	RKKKA	RKKA	K	NA	NA	0.091	0.35	NA	NA	NA	NA	NA	NA	NA	NA	1	1	NA	NA	NA	NA	NA	0.91
chr3:168849217-168845848_168845845:-	chr3	168845845	168849217	-	ENSG00000085276	MECOM	IHEERQ	IHERQ	E	chr3:29896568-29892624_29892621:-	FALSE	0.091	0.057	0.98	0.91	NA	1	1	NA	1	NA	1	NA	1	1	NA	NA	1	NA
chr3:41954299-41953151_41953148:-	chr3	41953148	41954299	-	ENSG00000168038	ULK4	SLSRNT	SLRNT	S	chr9:121167847-121166536_121166533:-	FALSE	0.091	0.91	NA	NA	NA	NA	NA	NA	1	NA	NA	NA	0.91	NA	NA	0.98	NA	NA
chr3:42573825-42576467_42576470:+	chr3	42573825	42576470	+	ENSG00000114812	VIPR1	PYSRLA	PYSLA	R	chr9:121575018-121577552_121577555:+	FALSE	0.091	0.036	1	1	0.91	0.94	1	NA	NA	1	1	1	NA	1	NA	NA	1	NA
chr5:141980267-141975049_141975046:-	chr5	141975046	141980267	-	ENSG00000113578	FGF1	GSQTP	GSTP	Q	chr18:39006701-39001775_39001772:-	TRUE	0.091	0.19	NA	NA	0.98	0.91	NA	1	1	NA	1	1	NA	NA	NA	NA	NA	NA
chr6:159139243-159146535_159146538:+	chr6	159139243	159146538	+	ENSG00000164674	SYTL3	TRKVS	TRVS	K	chr17:6910367-6913446_6913449:+	FALSE	0.091	0.78	NA	NA	NA	1	1	NA	NA	1	0.91	1	1	NA	NA	1	0.95	0.94
chr7:98547464-98547687_98547690:+	chr7	98547464	98547690	+	ENSG00000196367	TRRAP	YCKRNY	YCKNY	R	chr5:145575721-145576220_145576223:+	FALSE	0.091	0.2	1	NA	NA	NA	NA	0.91	1	NA	NA	1	NA	1	1	1	NA	1
chr8:124157095-124162276_124162279:+	chr8	124157095	124162279	+	ENSG00000156787	WDR67	HKEEPR	HKEPR	E	NA	NA	0.091	0.67	NA	1	NA	NA	NA	0.91	NA	NA	NA	NA	NA	NA	NA	0.91	NA	1
chr9:108370232-108377559_108377562:+	chr9	108370232	108377562	+	ENSG00000106692	FKTN	FQQYL	FQYL	Q	chr4:53750531-53757491_53757494:+	FALSE	0.091	4.4e-13	NA	1	NA	NA	NA	0.91	NA	NA	NA	NA	NA	NA	NA	NA	1	1
chr1:16382018-16382170_16382173:+	chr1	16382018	16382173	+	ENSG00000184908	CLCNKB	HQQCL	HQCL	Q	NA	NA	0.09	0.087	NA	NA	NA	NA	NA	NA	0.42	NA	NA	NA	NA	NA	NA	NA	0.33	NA
chr10:48438392-48429566_48429563:-	chr10	48429563	48438392	-	ENSG00000107623	GDF10	RLEVVD	RLVVD	E	NA	NA	0.089	0.32	1	NA	NA	1	NA	NA	NA	NA	0.91	NA	NA	NA	NA	1	1	NA
chr6:28104523-28090989_28090986:-	chr6	28090986	28104523	-	ENSG00000224024	AL358933.1	SGRRWV	SGRWV	R	NA	NA	0.089	5.3e-06	1	NA	1	1	1	1	1	1	1	1	1	1	0.91	1	0.92	1
chr11:111426015-111428266_111428269:+	chr11	111426015	111428269	+	ENSG00000204381	LAYN	SREAAL	SRAAL	E	NA	NA	0.088	0.0002	1	0.98	1	NA	1	NA	1	NA	0.91	1	0.94	1	NA	1	1	NA
chr11:68193655-68197043_68197046:+	chr11	68193655	68197046	+	ENSG00000162337	LRP5	EFSAHP	EFSHP	A	chr19:3602235-3600798_3600795:-	FALSE	0.088	0.00052	0.98	1	NA	1	1	1	0.91	0.96	1	1	1	1	1	1	1	NA
chr16:22325048-22325400_22325403:+	chr16	22325048	22325403	+	ENSG00000058600	POLR3E	NEAGDS	NEGDS	A	chr7:128074500-128074775_128074778:+	TRUE	0.088	1.3e-06	0.96	0.96	0.96	1	0.95	1	1	NA	1	1	0.91	1	0.99	0.96	1	NA
chr1:36644916-36645113_36645116:+	chr1	36644916	36645116	+	ENSG00000116871	MAP7D1	TKQKQ	TKKQ	Q	NA	NA	0.088	4.9e-13	0.074	0.12	0.058	0.12	0.055	0.048	0.11	0.038	0.073	0.042	0.078	0.029	0.064	0.084	0.073	0.094
chr2:233655880-233655968_233655971:+	chr2	233655880	233655971	+	ENSG00000204120	GIGYF2	GVEASE	GVASE	E	chr1:89304030-89304110_89304113:+	TRUE	0.088	2.8e-10	1	0.98	1	1	0.91	1	1	NA	1	1	1	1	1	1	1	0.96
chr4:6858957-6860152_6860155:+	chr4	6858957	6860155	+	ENSG00000170871	KIAA0232	KQEEKI	KQEKI	E	chr5:36962313-36961473_36961470:-	FALSE	0.088	0.07	1	NA	0.91	NA	NA	1	NA	NA	1	1	1	1	1	NA	1	1
chr7:23547039-23545885_23545882:-	chr7	23545882	23547039	-	ENSG00000164548	TRA2A	PTHSGG	PTHGG	S	NA	NA	0.088	0.0015	0.91	0.96	0.97	0.94	0.96	1	0.99	0.98	1	1	0.98	0.99	1	0.94	0.99	0.99
chr8:75927147-75928800_75928803:+	chr8	75927147	75928803	+	ENSG00000121005	CRISPLD1	YKEGSD	YKGSD	E	chr1:17737682-17739588_17739591:+	FALSE	0.088	0.55	NA	NA	1	1	NA	NA	NA	NA	1	NA	1	NA	NA	1	0.91	NA
chr12:27829532-27832419_27832422:+	chr12	27829532	27832422	+	ENSG00000110841	PPFIBP1	NLVAET	NLAET	V	NA	NA	0.087	0.00028	0.075	0	0	0	0	0	0	NA	0.087	NA	0	0	NA	0	0	NA
chr14:24619657-24619807_24619810:+	chr14	24619657	24619810	+	ENSG00000092098	RNF31	LQQGD	LQGD	Q	chr14:56214138-56214307_56214310:+	TRUE	0.087	0.0042	1	0.96	0.92	0.95	1	0.97	1	1	1	1	0.91	0.97	1	1	1	1
chr14:24770063-24770818_24770821:+	chr14	24770063	24770821	+	ENSG00000196943	C14orf21	SSEAQK	SSAQK	E	NA	NA	0.087	0.029	0.93	1	1	0.91	NA	0.95	1	1	1	1	1	1	1	1	1	1
chr14:58471766-58471522_58471519:-	chr14	58471519	58471766	-	ENSG00000139971	C14orf37	RKQRE	RKRE	Q	chr14:50302287-50302091_50302088:-	FALSE	0.087	0.29	NA	NA	1	NA	NA	0.91	1	NA	1	NA	NA	1	NA	1	NA	NA
chr16:84351961-84353037_84353040:+	chr16	84351961	84353040	+	ENSG00000103175	WFDC1	LQAEAC	LQEAC	A	chr8:122204138-122204932_122204935:+	TRUE	0.087	0.0023	1	0.91	NA	NA	1	NA	1	NA	1	NA	NA	1	NA	1	NA	NA
chr17:73607040-73607682_73607685:+	chr17	73607040	73607685	+	ENSG00000188126	MYO15B	SMELG	SMLG	E	NA	NA	0.087	0.79	NA	0.91	NA	NA	NA	NA	1	NA	NA	NA	1	1	NA	NA	1	NA
chr19:41928275-41928534_41928537:+	chr19	41928275	41928537	+	ENSG00000248098	BCKDHA	GIAARG	GIARG	A	NA	NA	0.087	0.1	1	0.92	0.91	0.96	1	0.98	0.96	0.96	1	1	0.96	1	1	0.98	0.98	0.96
chr8:67062701-67064612_67064615:+	chr8	67062701	67064615	+	ENSG00000147573	TRIM55	YREDED	YRDED	E	NA	NA	0.087	0.15	NA	NA	NA	NA	NA	0.99	NA	0.99	NA	1	1	NA	1	0.91	1	NA
chr17:36894794-36894704_36894701:-	chr17	36894701	36894794	-	ENSG00000056661	PCGF2	EKQTG	EKTG	Q	NA	NA	0.086	2.6e-07	0.067	0.086	0.026	0	0	0	0.019	0	0	0	0.007	0.033	0	0.033	0.0097	NA
chr1:6605105-6604982_6604979:-	chr1	6604979	6605105	-	ENSG00000162408	NOL9	SCEEVD	SCEVD	E	NA	NA	0.086	0.021	NA	0.99	1	1	NA	1	1	NA	NA	NA	1	1	0.91	1	1	1
chr22:40798209-40800251_40800254:+	chr22	40798209	40800254	+	ENSG00000100359	SGSM3	KEEGDE	KEGDE	E	NA	NA	0.086	3.6e-06	1	0.96	NA	0.91	1	1	1	1	1	1	1	1	1	1	1	1
chr5:61779989-61781246_61781249:+	chr5	61779989	61781249	+	ENSG00000086200	IPO11	GFTVEE	GFMEE	TVM	chr13:107681696-107679486_107679483:-	TRUE	0.086	0.012	1	1	0.91	1	1	1	1	1	1	NA	0.95	1	1	0.98	1	1
chr8:146278532-146278683_146278686:+	chr8	146278532	146278686	+	ENSG00000182307	C8orf33	KQKEQA	KQKQA	E	NA	NA	0.086	4.4e-06	1	1	0.98	1	1	0.91	1	1	1	1	1	1	1	1	1	1
chr14:105181193-105181618_105181621:+	chr14	105181193	105181621	+	ENSG00000203485	INF2	QEAEVP	QEEVP	A	chr12:113850247-113850756_113850759:+	TRUE	0.085	0.022	0	0.085	0	0.018	0	NA	0	0.056	0	0	0	0	0	0.043	0	0
chr17:74719854-74718015_74718012:-	chr17	74718012	74719854	-	ENSG00000070495	JMJD6	VPGGWW	VPGWW	G	NA	NA	0.085	4.2e-07	NA	1	1	NA	1	1	1	1	1	1	1	0.91	1	1	1	1
chr19:44057761-44057664_44057661:-	chr19	44057661	44057761	-	ENSG00000073050	XRCC1	SQKVT	SQVT	K	chr7:25351312-25351408_25351411:+	FALSE	0.085	0.00019	1	1	1	1	1	1	1	1	1	1	0.99	1	1	0.92	1	1
chr20:42196639-42198025_42198028:+	chr20	42196639	42198028	+	ENSG00000101049	SGK2	KEQSH	KESH	Q	chr2:162820489-162821423_162821426:+	TRUE	0.085	0.87	NA	NA	0.84	0.92	NA	NA	0.92	0.93	NA	NA	NA	NA	NA	NA	NA	NA
chr6:35199636-35200627_35200630:+	chr6	35199636	35200630	+	ENSG00000146197	SCUBE3	PEEGMN	PEGMN	E	chr17:28292971-28293707_28293710:+	FALSE	0.085	0.61	NA	1	NA	NA	NA	NA	NA	NA	NA	NA	NA	1	NA	1	0.92	NA
chr6:43041076-43041640_43041643:+	chr6	43041076	43041643	+	ENSG00000137171	KLC4	PSSSNM	PSSNM	S	NA	NA	0.085	0.0032	1	1	1	1	1	1	0.92	0.97	1	1	1	1	1	0.97	1	1
chr15:42511779-42510576_42510573:-	chr15	42510573	42511779	-	ENSG00000103978	TMEM87A	KAQED	KAED	Q	chr2:120188615-120185830_120185827:-	TRUE	0.084	1.8e-06	0.92	0.98	0.97	1	0.97	0.97	0.97	1	0.94	1	0.96	0.98	1	1	0.95	0.98
chr2:210561775-210565001_210565004:+	chr2	210561775	210565004	+	ENSG00000078018	MAP2	TTAAGG	TTAGG	A	chr1:66463440-66466709_66466712:+	TRUE	0.084	0.65	NA	NA	0.92	NA	NA	NA	NA	NA	NA	NA	NA	NA	1	NA	NA	NA
chr11:77850540-77838485_77838482:-	chr11	77838482	77850540	-	ENSG00000159063	ALG8	PTYSHS	PTYHS	S	NA	NA	0.083	0.00012	0	0.083	0	0	0	0	0	0	0	0	0	0	NA	0	0.064	0
chr16:88789634-88789559_88789556:-	chr16	88789556	88789634	-	ENSG00000103335	FAM38A	PTGGGP	PTGGP	G	chr8:125012361-125012290_125012287:-	FALSE	0.083	3.2e-05	1	1	1	1	0.92	NA	1	1	1	1	1	1	NA	1	1	1
chr17:29280368-29281496_29281499:+	chr17	29280368	29281499	+	ENSG00000184060	ADAP2	PKQKE	PKKE	Q	NA	NA	0.083	0.026	NA	1	NA	NA	NA	NA	1	NA	0.92	1	NA	1	NA	NA	NA	1
chr17:56770149-56772292_56772295:+	chr17	56770149	56772295	+	ENSG00000108384	RAD51C	SKEVGI	SKVGI	E	chr11:87217806-87216358_87216355:-	FALSE	0.083	0.33	NA	1	1	1	1	1	1	1	NA	NA	0.92	NA	1	1	NA	NA
chr18:46288060-46343592_46343595:+	chr18	46288060	46343595	+	ENSG00000134030	KIAA0427	LQKDF	LQDF	K	chr18:75679393-75631674_75631671:-	TRUE	0.083	0.0023	0.99	1	1	1	1	1	1	0.92	1	1	1	1	1	1	1	1
chr19:11107056-11107170_11107173:+	chr19	11107056	11107173	+	ENSG00000127616	SMARCA4	KKKAE	KKAE	K	chr9:21447036-21447145_21447148:+	FALSE	0.083	0.15	0.92	0.96	0.97	1	1	1	1	NA	NA	1	0.94	0.95	1	0.96	1	1
chr19:50311831-50311748_50311745:-	chr19	50311745	50311831	-	ENSG00000010361	FUZ	DKAEPS	DKEPS	A	NA	NA	0.083	0.49	0	0.083	0	NA	0	0.062	0	NA	0	0	0.03	0.073	0	0.056	0	NA
chr1:168056823-168055034_168055031:-	chr1	168055031	168056823	-	ENSG00000143147	GPR161	IKEAAK	IKAAK	E	NA	NA	0.083	0.68	1	NA	NA	NA	NA	NA	NA	NA	NA	NA	1	1	NA	0.92	NA	NA
chr1:32682860-32682548_32682545:-	chr1	32682545	32682860	-	ENSG00000160055	C1orf91	GKRAVA	GKPVA	RAP	chr4:129284423-129284700_129284703:+	FALSE	0.083	0.18	1	1	NA	NA	NA	NA	1	NA	NA	1	1	1	NA	0.92	1	1
chr21:33825816-33829905_33829908:+	chr21	33825816	33829908	+	ENSG00000166979	C21orf63	FQKVL	FQVL	K	chr16:90866696-90869811_90869814:+	TRUE	0.083	0.0029	1	1	1	NA	1	0.92	1	NA	1	1	NA	1	NA	1	1	NA
chr22:20101209-20101030_20101027:-	chr22	20101027	20101209	-	ENSG00000099899	TRMT2A	ARKVK	ARVK	K	chr16:18252341-18252495_18252498:+	FALSE	0.083	0.34	0.95	1	NA	1	1	0.92	1	1	1	1	1	1	NA	1	1	1
chr2:109415042-109421345_109421348:+	chr2	109415042	109421348	+	ENSG00000163006	CCDC138	KEQHD	KEHD	Q	NA	NA	0.083	0.88	NA	NA	NA	NA	NA	NA	NA	NA	NA	NA	1	NA	NA	0.92	NA	NA
chr3:19554817-19556811_19556814:+	chr3	19554817	19556814	+	ENSG00000183960	KCNH8	SPSRIV	SPRIV	S	NA	NA	0.083	2.9e-07	NA	NA	0.083	NA	NA	NA	NA	NA	NA	0	NA	NA	NA	0	NA	NA
chr4:113570842-113571617_113571620:+	chr4	113570842	113571620	+	ENSG00000174720	LARP7	EKTANR	EKTNR	A	NA	NA	0.083	7.8e-14	1	0.99	1	1	1	1	0.96	1	1	1	1	0.98	0.92	1	1	0.98
chr7:943763-940253_940250:-	chr7	940250	943763	-	ENSG00000105963	ADAP1	GKEIV	GKIV	E	chr5:139755463-139750766_139750763:-	FALSE	0.083	0.16	NA	1	0.97	NA	1	NA	0.92	NA	NA	1	1	1	NA	0.92	1	1
chr8:145623169-145623094_145623091:-	chr8	145623091	145623169	-	ENSG00000071894	CPSF1	HHQSK	HHSK	Q	chr15:76430643-76430556_76430553:-	TRUE	0.083	0.17	0.97	0.98	NA	1	1	0.92	1	1	1	1	0.98	1	1	1	0.94	1
chr8:38697785-38699805_38699808:+	chr8	38697785	38699808	+	ENSG00000147526	TACC1	MIEDEQ	MIDEQ	E	NA	NA	0.083	2.9e-13	0.99	1	0.99	0.97	1	0.97	0.92	1	1	1	0.99	1	NA	0.97	0.99	0.93
chr9:115812071-115811779_115811776:-	chr9	115811776	115812071	-	ENSG00000136866	ZFP37	SMAGCQ	SMGCQ	A	chr4:61866058-61865687_61865684:-	TRUE	0.083	0.85	NA	NA	NA	NA	NA	NA	NA	NA	NA	NA	0.083	NA	NA	NA	0	NA
chrX:153178863-153178756_153178753:-	chrX	153178753	153178863	-	ENSG00000089820	ARHGAP4	LTKLQ	LTLQ	K	chrX:71145617-71145522_71145519:-	FALSE	0.083	0.00018	1	1	NA	NA	1	1	1	NA	1	1	NA	NA	NA	1	0.92	1
chrY:15019505-15021271_15021274:+	chrY	15019505	15021274	+	ENSG00000067048	DDX3Y	ASKGRY	ASRRY	KGR	chrX:12861361-12862041_12862044:+	TRUE	0.083	0.045	NA	1	NA	NA	NA	1	NA	1	1	NA	NA	1	NA	0.92	NA	1
chr10:127522515-127524673_127524676:+	chr10	127522515	127524676	+	ENSG00000107949	BCCIP	YEKAI	YEAI	K	chr7:140910961-140912390_140912393:+	FALSE	0.082	6.9e-08	0.94	0.98	1	1	1	1	0.93	0.97	1	1	1	0.92	1	0.97	1	1
chr12:49218156-49218452_49218455:+	chr12	49218156	49218455	+	ENSG00000167535	CACNB3	KARRSG	KARSG	R	chr15:98470885-98471117_98471120:+	TRUE	0.082	0.6	1	NA	0.99	1	1	NA	NA	NA	1	NA	0.98	1	NA	0.92	NA	1
chr16:813276-813642_813645:+	chr16	813276	813645	+	ENSG00000102854	MSLN	GQEAA	GQAA	E	chr17:25890719-25890369_25890366:-	FALSE	0.082	0.00023	NA	NA	NA	NA	NA	NA	1	NA	1	1	0.92	NA	NA	0.97	NA	NA
chr17:48184517-48185520_48185523:+	chr17	48184517	48185523	+	ENSG00000005882	PDK2	INAANS	INANS	A	NA	NA	0.082	8.6e-09	0.99	1	0.97	0.98	0.92	0.98	1	0.93	1	1	0.99	0.96	1	1	1	1
chr2:220166859-220166444_220166441:-	chr2	220166441	220166859	-	ENSG00000054356	PTPRN	QPADAA	QPDAA	A	NA	NA	0.082	0.33	NA	NA	0.018	NA	0.1	NA	NA	NA	NA	NA	NA	NA	NA	NA	NA	NA
chr3:100513767-100511612_100511609:-	chr3	100511609	100513767	-	ENSG00000154175	ABI3BP	TLEETD	TLETD	E	chr16:56652330-56654115_56654118:+	TRUE	0.082	0.099	1	NA	NA	1	1	0.92	NA	NA	0.95	1	0.96	1	1	0.95	0.98	NA
chr14:31424826-31420150_31420147:-	chr14	31420147	31424826	-	ENSG00000196792	STRN3	ESEETK	ESETK	E	NA	NA	0.081	8.1e-07	1	1	1	1	1	1	1	1	1	NA	0.94	1	1	0.92	1	1
chr16:30783294-30783410_30783413:+	chr16	30783294	30783413	+	ENSG00000103549	RNF40	AQEDI	AQDI	E	chr7:134743960-134744039_134744042:+	FALSE	0.081	0.0024	1	1	1	1	0.92	1	1	1	1	1	1	1	1	0.97	1	1
chr16:56485678-56487175_56487178:+	chr16	56485678	56487178	+	ENSG00000087263	OGFOD1	SHEVIV	SHVIV	E	chr8:96561342-96562865_96562868:+	FALSE	0.081	3.8e-07	1	0.97	1	1	1	1	1	1	1	1	1	1	1	1	1	0.92
chr17:37872858-37873573_37873576:+	chr17	37872858	37873576	+	ENSG00000141736	ERBB2	GPEAD	GPAD	E	chr11:98289540-98290138_98290141:+	FALSE	0.081	0.063	1	1	NA	1	1	1	1	NA	0.92	1	1	1	1	NA	0.94	NA
chr15:28422096-28421917_28421914:-	chr15	28421914	28422096	-	ENSG00000128731	HERC2	KM*	KMVK	*	chr7:63439853-63439993_63439996:+	FALSE	0.08	7.1e-05	0	0	0	0.08	0	0	0	0	0	0	0	NA	0	0	0	0
chr15:65888071-65885910_65885907:-	chr15	65885907	65888071	-	ENSG00000138614	C15orf44	NKEGDE	NKGDE	E	chr9:64823516-64825944_64825947:+	FALSE	0.08	0.00043	1	1	0.92	1	1	1	1	NA	1	1	1	1	NA	1	1	1
chr5:139061032-139062448_139062451:+	chr5	139061032	139062451	+	ENSG00000171604	CXXC5	LEKVM	LEVM	K	chr18:36019110-36020304_36020307:+	FALSE	0.08	0.025	1	1	0.99	0.92	0.97	1	0.95	0.96	1	1	1	1	1	1	0.96	1
chr3:47770515-47762225_47762222:-	chr3	47762222	47770515	-	ENSG00000173473	SMARCC1	DDEEWL	DDEWL	E	NA	NA	0.079	2.2e-06	1	0.92	1	0.99	1	0.96	1	NA	0.98	1	0.98	1	1	0.98	0.99	1
chr12:22631247-22627825_22627822:-	chr12	22627822	22631247	-	ENSG00000111731	KIAA0528	PPEIS	PPIS	E	chr6:142984755-142983682_142983679:-	TRUE	0.078	0.0012	NA	1	1	1	0.92	1	1	1	1	1	1	1	NA	1	1	0.93
chr16:23573592-23573946_23573949:+	chr16	23573592	23573949	+	ENSG00000103353	UBFD1	AQERL	AQRL	E	chr7:129215281-129215424_129215427:+	FALSE	0.078	0.00035	1	1	1	1	1	1	1	1	NA	1	1	1	0.92	1	1	1
chr16:88786793-88786691_88786688:-	chr16	88786688	88786793	-	ENSG00000103335	FAM38A	FGKHS	FGHS	K	chr8:125009490-125009371_125009368:-	FALSE	0.078	0.0054	0.98	0.99	1	1	0.98	1	0.95	1	1	0.96	1	0.98	1	1	1	0.92
chr4:758852-759820_759823:+	chr4	758852	759823	+	ENSG00000185619	PCGF3	FKKAP	FKAP	K	chr5:108928726-108929376_108929379:+	FALSE	0.078	0.025	1	1	1	1	1	0.93	1	NA	1	1	0.96	1	NA	0.95	0.92	NA
chr11:119185543-119185459_119185456:-	chr11	119185456	119185543	-	ENSG00000076706	MCAM	VYKAPE	VYTPE	KAT	chr9:43945028-43945122_43945125:+	FALSE	0.077	1.2e-05	0.99	1	1	0.99	1	0.92	1	NA	0.98	1	0.99	1	1	1	0.96	NA
chr12:105558518-105560642_105560645:+	chr12	105558518	105560645	+	ENSG00000136051	KIAA1033	KEEETK	KEETK	E	chr10:83054533-83056916_83056919:+	FALSE	0.077	1.3e-07	1	1	1	0.93	1	1	1	1	1	0.92	1	1	0.98	1	1	1
chr16:2112009-2112498_2112501:+	chr16	2112009	2112501	+	ENSG00000103197	TSC2	RPESS	RPSS	E	NA	NA	0.077	8.2e-07	1	1	1	1	0.92	1	1	1	1	1	1	1	1	1	1	1
chr19:10475527-10475447_10475444:-	chr19	10475444	10475527	-	ENSG00000105397	TYK2	CLELS	CLLS	E	NA	NA	0.077	0.02	1	1	1	1	1	1	1	1	1	1	1	1	1	1	0.92	1
chr19:18562362-18561785_18561782:-	chr19	18561782	18562362	-	ENSG00000105656	ELL	PQKRL	PQRL	K	NA	NA	0.077	0.24	1	1	1	1	1	NA	1	NA	1	1	0.92	1	1	0.97	1	1
chr1:114214458-114215237_114215240:+	chr1	114214458	114215240	+	ENSG00000081026	MAGI3	GDRSAL	GDSAL	R	NA	NA	0.077	0.62	NA	NA	NA	NA	1	1	1	NA	1	NA	1	NA	NA	NA	0.92	NA
chr1:1563209-1563396_1563399:+	chr1	1563209	1563399	+	ENSG00000197530	MIB2	LPQDA	LPDA	Q	NA	NA	0.077	0.1	0.077	NA	0	0	0	0	0	0	0	0	0	0	0	0.026	0	NA
chr1:21925987-21924995_21924992:-	chr1	21924992	21925987	-	ENSG00000076864	RAP1GAP	GLESV	GLSV	E	chr4:137282990-137283592_137283595:+	FALSE	0.077	6.5e-20	NA	NA	1	NA	1	NA	1	0.92	NA	NA	1	1	NA	1	1	NA
chr2:202010155-202013726_202013729:+	chr2	202010155	202013729	+	ENSG00000003402	CFLAR	AQQEPV	AQQPV	E	NA	NA	0.077	1.2e-10	0.96	1	1	1	1	0.99	1	1	0.96	1	0.92	1	1	1	0.99	1
chr2:220500613-220501024_220501027:+	chr2	220500613	220501027	+	ENSG00000114923	SLC4A3	LLGEKT	LLEKT	G	chr1:75550417-75550735_75550738:+	FALSE	0.077	0.033	NA	NA	1	NA	NA	0.99	NA	NA	NA	NA	1	NA	NA	0.92	NA	NA
chr5:134147048-134147386_134147389:+	chr5	134147048	134147389	+	ENSG00000145833	DDX46	KAEGK	KAGK	E	NA	NA	0.077	2.4e-12	1	0.92	1	1	1	1	1	1	1	1	1	1	1	1	1	1
chr5:147805264-147806773_147806776:+	chr5	147805264	147806776	+	ENSG00000145868	FBXO38	LSAVSG	LSVSG	A	chr18:62676618-62675201_62675198:-	TRUE	0.077	0.0018	0	0	0	0	0	0	0	NA	0	0	0	0	0	0.077	0	0
chr9:109692970-109694544_109694547:+	chr9	109692970	109694547	+	ENSG00000148143	ZNF462	VKQEA	VKEA	Q	chr4:55027719-55029686_55029689:+	TRUE	0.077	4.5e-05	NA	NA	NA	NA	NA	NA	NA	NA	NA	NA	0.077	NA	0	NA	NA	NA
chrX:149828957-149831906_149831909:+	chrX	149828957	149831909	+	ENSG00000171100	MTM1	RQKVT	RQVT	K	NA	NA	0.077	0.0013	1	1	1	1	1	1	1	0.92	1	1	1	1	1	1	1	1
chrX:153185021-153184740_153184737:-	chrX	153184737	153185021	-	ENSG00000089820	ARHGAP4	HQ*	HQRQ	*	NA	NA	0.077	0.31	NA	0.077	NA	NA	NA	NA	NA	NA	NA	NA	NA	NA	NA	NA	NA	0
chrX:31697492-31676261_31676258:-	chrX	31676258	31697492	-	ENSG00000198947	DMD	TKQLA	TKLA	Q	chrX:81821110-81844435_81844438:+	FALSE	0.077	0.02	NA	NA	1	1	1	0.92	NA	NA	NA	NA	1	1	1	1	NA	NA
chr11:17523029-17522697_17522694:-	chr11	17522694	17523029	-	ENSG00000006611	USH1C	KKEGS	KKGS	E	chr7:53456739-53456443_53456440:-	FALSE	0.075	0.46	NA	NA	1	NA	1	NA	0.93	NA	NA	NA	NA	NA	NA	NA	NA	NA
chr5:115148878-115147012_115147009:-	chr5	115147009	115148878	-	ENSG00000129596	CDO1	HGSSIH	HGSIH	S	chr18:46882972-46880095_46880092:-	FALSE	0.075	0.00063	1	NA	1	0.98	1	1	1	1	1	1	1	1	NA	1	0.93	NA
chr6:35838058-35837678_35837675:-	chr6	35837675	35838058	-	ENSG00000096063	SRPK1	KLEESS	KLESS	E	chr17:28737188-28736814_28736811:-	FALSE	0.075	3.3e-06	1	1	1	1	1	1	0.94	1	1	1	0.92	1	1	1	1	1
chr12:51663029-51640615_51640612:-	chr12	51640612	51663029	-	ENSG00000170545	SMAGP	PREELM	PRELM	E	NA	NA	0.074	0.071	1	0.93	NA	1	1	NA	1	1	1	1	1	0.98	NA	1	0.97	1
chr2:100055063-100052403_100052400:-	chr2	100052400	100055063	-	ENSG00000135945	REV1	DTGDMS	DTDMS	G	NA	NA	0.074	0.033	1	NA	NA	1	1	0.93	1	NA	1	1	1	1	1	1	1	1
chr2:136111020-136107785_136107782:-	chr2	136107782	136111020	-	ENSG00000121988	ZRANB3	DVRRMS	DVRMS	R	chr1:129937395-129933206_129933203:-	FALSE	0.074	0.93	NA	NA	NA	NA	NA	NA	NA	NA	NA	1	NA	NA	NA	0.93	NA	1
chr6:74149932-74138534_74138531:-	chr6	74138531	74149932	-	ENSG00000164430	C6orf150	FQEETW	FQETW	E	chr9:78283248-78282222_78282219:-	FALSE	0.074	0.4	NA	1	NA	1	1	NA	NA	NA	0.93	1	1	NA	NA	1	NA	1
chr9:8465466-8460571_8460568:-	chr9	8460568	8465466	-	ENSG00000153707	PTPRD	ESKMY	ESMY	K	chr4:75712072-75705733_75705730:-	TRUE	0.074	3.8e-20	NA	NA	0.94	NA	1	NA	1	NA	NA	NA	0.93	NA	NA	1	NA	NA
chr1:179858504-179869261_179869264:+	chr1	179858504	179869264	+	ENSG00000143337	TOR1AIP1	RYEATS	RYATS	E	NA	NA	0.073	4e-07	0.93	1	1	1	1	1	1	1	NA	1	0.99	1	1	1	0.98	1
chr1:19404470-19403396_19403393:-	chr1	19403393	19404470	-	ENSG00000127481	UBR4	FKKVP	FKVP	K	chr4:139041290-139041900_139041903:+	FALSE	0.073	2.5e-23	1	1	1	1	1	1	1	1	1	1	1	0.93	1	1	0.99	1
chr1:228505452-228505593_228505596:+	chr1	228505452	228505596	+	ENSG00000154358	OBSCN	RLAEPP	RLEPP	A	NA	NA	0.073	0.38	NA	NA	NA	NA	NA	0.21	NA	NA	NA	NA	NA	NA	0.27	NA	0.2	NA
chr1:67391925-67394570_67394573:+	chr1	67391925	67394573	+	ENSG00000198160	MIER1	ML*	MLKM	*	chr4:102788265-102790844_102790847:+	TRUE	0.073	0.14	NA	NA	NA	NA	NA	NA	NA	NA	NA	NA	0.73	NA	NA	0.8	NA	NA
chr3:14939602-14940246_14940249:+	chr3	14939602	14940249	+	ENSG00000154783	FGD5	FEQSV	FESV	Q	chr6:92000543-92001074_92001077:+	TRUE	0.073	0.024	1	0.93	NA	1	1	NA	1	NA	1	1	1	NA	1	1	1	NA
chr8:71512254-71510490_71510487:-	chr8	71510487	71512254	-	ENSG00000067167	TRAM1	ATEEQA	ATEQA	E	chr1:13571104-13569892_13569889:-	TRUE	0.073	1.2e-06	0.97	1	0.98	0.94	1	0.98	0.99	0.97	0.97	1	0.97	0.93	1	0.97	0.97	0.96
chr16:30745329-30745817_30745820:+	chr16	30745329	30745820	+	ENSG00000080603	SRCAP	KQQTI	KQTI	Q	chr7:134696490-134696689_134696692:+	FALSE	0.072	5.9e-06	1	0.98	1	0.99	0.98	0.98	1	NA	1	0.93	0.99	1	1	1	1	1
chr3:37100281-37096656_37096653:-	chr3	37096653	37100281	-	ENSG00000093167	LRRFIP2	MQRDAN	MQNAN	RDN	chr9:111122306-111124662_111124665:+	FALSE	0.072	1.7e-19	0.93	1	0.99	1	1	1	1	1	1	1	1	1	1	1	1	1
chr10:134010605-134011919_134011922:+	chr10	134010605	134011922	+	ENSG00000151640	DPYSL4	EEEQK	EEQK	E	NA	NA	0.071	0.0037	NA	NA	0.93	NA	NA	0.95	NA	NA	NA	NA	0.93	NA	NA	1	NA	NA
chr11:67052454-67052546_67052549:+	chr11	67052454	67052549	+	ENSG00000173020	ADRBK1	APQSL	APSL	Q	NA	NA	0.071	0.094	0.99	0.99	0.98	0.98	0.96	1	0.97	1	1	0.99	0.97	1	1	0.99	0.93	0.96
chr13:46070447-46077379_46077382:+	chr13	46070447	46077382	+	ENSG00000136152	COG3	MEQIA	MEIA	Q	NA	NA	0.071	0.74	NA	NA	1	NA	NA	NA	NA	NA	NA	NA	NA	NA	NA	NA	0.93	NA
chr14:53197249-53211570_53211573:+	chr14	53197249	53211573	+	ENSG00000198252	STYX	AEEWT	AEWT	E	chr14:45971204-45974621_45974624:+	FALSE	0.071	0.064	0.93	NA	NA	1	NA	1	1	1	NA	1	1	1	1	1	NA	1
chr16:4414277-4412739_4412736:-	chr16	4412736	4414277	-	ENSG00000103426	CORO7	ASEGF	ASGF	E	NA	NA	0.071	0.14	1	1	1	1	1	NA	NA	NA	1	1	0.93	NA	NA	1	1	1
chr17:40065242-40063825_40063822:-	chr17	40063822	40065242	-	ENSG00000131473	ACLY	PLVVTK	PLVTK	V	NA	NA	0.071	0.026	1	1	0.98	0.98	0.98	0.97	0.93	0.95	1	1	0.93	1	1	0.97	1	1
chr17:79166118-79165135_79165132:-	chr17	79165132	79166118	-	ENSG00000141577	AZI1	KEEAW	KEAW	E	NA	NA	0.071	0.25	NA	NA	NA	0.94	NA	1	NA	NA	1	0.95	0.93	1	1	0.93	NA	1
chr19:6759605-6755326_6755323:-	chr19	6755323	6759605	-	ENSG00000125731	SH2D3A	GMEAST	GMAST	E	NA	NA	0.071	0.78	NA	NA	NA	NA	NA	NA	1	NA	1	NA	NA	0.93	NA	NA	NA	NA
chr1:36554716-36556845_36556848:+	chr1	36554716	36556848	+	ENSG00000116863	ADPRHL2	RTEALY	RTALY	E	NA	NA	0.071	0.24	1	1	1	NA	1	1	1	NA	1	1	1	1	1	1	0.93	1
chr22:20094921-20096413_20096416:+	chr22	20094921	20096416	+	ENSG00000128191	DGCR8	KQETS	KQTS	E	chr16:18258287-18256878_18256875:-	FALSE	0.071	6.6e-08	NA	1	1	NA	1	NA	1	1	NA	1	1	0.93	1	1	1	1
chr2:44176741-44175657_44175654:-	chr2	44175654	44176741	-	ENSG00000138095	LRPPRC	PTEAVG	PTAVG	E	chr17:85153881-85152851_85152848:-	FALSE	0.071	0.072	1	1	0.98	1	1	0.98	1	1	1	0.93	1	1	1	0.99	0.99	1
chr4:154524604-154524954_154524957:+	chr4	154524604	154524957	+	ENSG00000121210	KIAA0922	SYKSNC	SYNNC	KSN	chr3:83726870-83726484_83726481:-	TRUE	0.071	0.12	NA	0.97	NA	1	NA	1	1	NA	1	1	0.93	1	1	NA	NA	1
chr4:661795-663835_663838:+	chr4	661795	663838	+	ENSG00000133256	PDE6B	KKVGTE	KKGTE	V	NA	NA	0.071	0.00018	NA	NA	0.95	NA	NA	NA	1	NA	NA	NA	0.93	1	NA	NA	1	1
chr5:156531677-156525912_156525909:-	chr5	156525909	156531677	-	ENSG00000135077	HAVCR2	GPAETQ	GPETQ	A	NA	NA	0.071	0.07	0.93	NA	NA	1	NA	NA	1	1	1	1	NA	NA	NA	NA	NA	1
chr6:80982938-81053381_81053384:+	chr6	80982938	81053384	+	ENSG00000083123	BCKDHB	VQEEC	VQEC	E	NA	NA	0.071	0.0038	1	1	1	1	0.93	1	1	1	NA	1	1	1	1	1	1	1
chr7:149133666-149130026_149130023:-	chr7	149130023	149133666	-	ENSG00000196453	ZNF777	CTAEGI	CTEGI	A	NA	NA	0.071	8.6e-05	0	0.071	0	0	0	NA	0	NA	NA	0	0	0	0	0	0	0
chr7:98508042-98508133_98508136:+	chr7	98508042	98508136	+	ENSG00000196367	TRRAP	PGEAQF	PGAQF	E	chr5:145552056-145552140_145552143:+	TRUE	0.071	0.66	NA	0.93	NA	NA	NA	1	NA	NA	NA	NA	NA	1	1	1	1	1
chr8:62593527-62580834_62580831:-	chr8	62580831	62593527	-	ENSG00000198363	ASPH	LLEGPS	LLGPS	E	chr4:9563048-9551548_9551545:-	FALSE	0.071	0.013	NA	NA	NA	1	NA	0.98	NA	NA	NA	NA	NA	NA	1	1	0.93	NA
chr9:119976637-119903757_119903754:-	chr9	119903754	119976637	-	ENSG00000148219	ASTN2	KKAAAE	KKAAE	A	chr4:65846158-65780246_65780243:-	TRUE	0.071	0.88	NA	NA	0.93	NA	NA	NA	NA	NA	NA	NA	NA	1	NA	1	NA	NA
chr1:186645599-186645316_186645313:-	chr1	186645313	186645599	-	ENSG00000073756	PTGS2	LIGETI	LIETI	G	chr1:151951245-151951413_151951416:+	FALSE	0.07	0.0027	NA	1	1	1	1	NA	NA	NA	1	1	NA	0.93	NA	1	NA	1
chrX:7890045-7889889_7889886:-	chrX	7889886	7890045	-	ENSG00000006757	PNPLA4	RLRSGM	RLSGM	R	NA	NA	0.07	0.096	1	1	1	1	1	0.93	0.97	1	NA	1	1	1	1	1	1	0.97
chr15:42512260-42511840_42511837:-	chr15	42511837	42512260	-	ENSG00000103978	TMEM87A	SFEGMK	SFGMK	E	chr2:120189098-120188676_120188673:-	FALSE	0.069	5.8e-14	1	0.98	0.97	1	1	1	1	1	0.93	1	1	1	1	1	0.99	1
chr16:4385194-4385273_4385276:+	chr16	4385194	4385276	+	ENSG00000126603	GLIS2	NASRYK	NARYK	S	chr16:4611666-4611748_4611751:+	FALSE	0.069	4.4e-06	0	0	NA	0.069	0	0	0	NA	0	0.054	0.011	0	NA	0.025	0.036	0
chr16:57115093-57115436_57115439:+	chr16	57115093	57115439	+	ENSG00000140853	NLRC5	RVESLE	RVDLE	ESD	NA	NA	0.069	0.11	0	0	NA	0	0	NA	NA	NA	0	0	0	NA	NA	0	NA	0.069
chr16:68024724-68024034_68024031:-	chr16	68024031	68024724	-	ENSG00000167261	DPEP2	LLKKN	LLKN	K	chr8:108512579-108512068_108512065:-	FALSE	0.069	0.00083	NA	0.93	NA	NA	NA	NA	NA	1	1	1	1	1	NA	1	NA	1
chr20:34317384-34317287_34317284:-	chr20	34317284	34317384	-	ENSG00000131051	RBM39	KLSRRR	KLRRR	S	chr2:155993421-155993327_155993324:-	TRUE	0.069	2.4e-05	0.94	0.97	0.98	0.99	0.98	0.93	0.95	0.93	0.97	0.97	0.97	0.99	1	1	0.98	0.95
chr2:204355937-204354812_204354809:-	chr2	204354809	204355937	-	ENSG00000173166	RAPH1	LNEALN	LNALN	E	chr1:60584228-60582944_60582941:-	FALSE	0.069	0.1	0.93	1	1	1	NA	1	NA	1	1	1	1	1	NA	1	0.99	NA
chr3:9711176-9712732_9712735:+	chr3	9711176	9712735	+	ENSG00000163719	MTMR14	ALRSGD	ALRGD	S	chr6:113204144-113205810_113205813:+	FALSE	0.069	3.6e-06	1	0.96	0.98	0.95	1	1	1	1	1	1	0.96	0.93	0.93	0.95	0.99	0.98
chr11:65337981-65338075_65338078:+	chr11	65337981	65338078	+	ENSG00000173465	SSSCA1	GAEVDD	GAVDD	E	NA	NA	0.068	0.045	0.99	0.94	1	0.95	0.96	1	1	1	1	1	0.98	0.97	1	1	0.98	0.93
chr3:52233456-52236523_52236526:+	chr3	52233456	52236526	+	ENSG00000023330	ALAS1	SEKDKT	SENKT	KDN	NA	NA	0.068	3.7e-07	1	1	1	1	1	1	1	0.99	1	1	0.95	1	1	1	1	0.93
chr11:63681889-63681805_63681802:-	chr11	63681802	63681889	-	ENSG00000167771	RCOR2	EDSSDE	EDSDE	S	NA	NA	0.067	0.94	NA	NA	NA	NA	NA	NA	NA	NA	NA	NA	0.067	NA	NA	0	NA	NA
chr12:57894305-57898008_57898011:+	chr12	57894305	57898011	+	ENSG00000166986	MARS	LKKPQ	LKPQ	K	NA	NA	0.067	3.9e-14	1	1	1	1	1	1	1	1	1	0.93	1	1	1	1	1	1
chr14:60756632-60758115_60758118:+	chr14	60756632	60758118	+	ENSG00000100614	PPM1A	ASKRNV	ASKNV	R	NA	NA	0.067	1.8e-11	1	1	1	0.93	1	1	1	1	1	1	1	1	1	0.99	0.99	0.96
chr15:60797707-60795866_60795863:-	chr15	60795863	60797707	-	ENSG00000069667	RORA	NKQRE	NKRE	Q	chr9:69219143-69220896_69220899:+	TRUE	0.067	0.22	NA	NA	1	NA	NA	1	1	1	1	1	NA	NA	1	1	1	0.93
chr16:67265942-67265722_67265719:-	chr16	67265719	67265942	-	ENSG00000135723	FHOD1	IEKLL	IELL	K	NA	NA	0.067	0.51	1	0.93	NA	1	NA	1	NA	NA	1	1	0.99	1	0.96	1	1	1
chr16:87376483-87369870_87369867:-	chr16	87369867	87376483	-	ENSG00000103264	FBXO31	QEEFR	QEFR	E	chr8:124082920-124080251_124080248:-	FALSE	0.067	0.0027	1	0.96	1	1	1	0.93	1	1	1	1	1	1	1	1	0.97	1
chr17:12905758-12905676_12905673:-	chr17	12905673	12905758	-	ENSG00000006744	ELAC2	CKKEG	CKEG	K	chr11:64805861-64805941_64805944:+	FALSE	0.067	0.098	1	0.96	1	0.96	1	0.93	0.99	0.99	1	0.95	0.97	1	1	0.98	1	0.97
chr1:16528911-16528356_16528353:-	chr1	16528353	16528911	-	ENSG00000142632	ARHGEF19	RTESEK	RTDEK	ESD	chr4:140810363-140810616_140810619:+	FALSE	0.067	0.56	1	1	NA	NA	1	NA	NA	NA	NA	1	0.93	1	NA	NA	1	1
chr1:27087587-27087872_27087875:+	chr1	27087587	27087875	+	ENSG00000117713	ARID1A	VPAGNQ	VPGNQ	A	chr4:133251831-133251579_133251576:-	FALSE	0.067	0.32	NA	0	NA	NA	NA	0	0	NA	NA	0	0	0.067	0	NA	NA	0
chr2:207605778-207604385_207604382:-	chr2	207604382	207605778	-	ENSG00000138400	MDH1B	SDAAEF	SDAEF	A	NA	NA	0.067	0.65	NA	NA	1	NA	NA	NA	NA	NA	1	NA	0.93	NA	NA	0.93	NA	NA
chr2:37082355-37078250_37078247:-	chr2	37078247	37082355	-	ENSG00000115808	STRN	DTTANS	DTTNS	A	NA	NA	0.067	0.0014	1	1	1	1	1	1	1	NA	1	1	1	1	1	0.93	1	1
chr3:138291701-138290198_138290195:-	chr3	138290195	138291701	-	ENSG00000114107	CEP70	KQQEE	KQEE	Q	chr9:99154796-99162965_99162968:+	FALSE	0.067	7.3e-07	1	1	1	1	0.93	1	1	1	1	1	1	1	1	1	0.94	1
chr5:151055693-151054235_151054232:-	chr5	151054232	151055693	-	ENSG00000113140	SPARC	APQQE	APQE	Q	chr11:55223430-55220778_55220775:-	FALSE	0.067	5.5e-17	0.98	0.97	1	0.98	0.99	0.98	0.97	0.96	1	0.98	1	0.96	1	0.97	0.97	0.93
chr6:6625245-6626526_6626529:+	chr6	6625245	6626529	+	ENSG00000112799	LY86	ILREDI	ILKDI	REK	NA	NA	0.067	1.2e-05	NA	1	1	1	NA	NA	NA	1	0.93	1	1	NA	NA	NA	NA	1
chr11:62563932-62563817_62563814:-	chr11	62563814	62563932	-	ENSG00000162231	NXF1	PARSSL	PARSL	S	NA	NA	0.066	2.2e-05	1	0.93	1	1	1	0.96	1	0.98	1	0.99	0.99	0.98	1	1	0.99	1
chr2:36749456-36764495_36764498:+	chr2	36749456	36764498	+	ENSG00000150938	CRIM1	CIEDTI	CIDTI	E	chr17:78754517-78767132_78767135:+	FALSE	0.066	0.0048	1	1	1	0.99	1	1	0.99	NA	0.97	1	1	1	0.98	0.93	1	NA
chr7:99686689-99686913_99686916:+	chr7	99686689	99686916	+	ENSG00000168090	COPS6	AAVVPS	AAVPS	V	NA	NA	0.066	1e-11	1	1	0.96	1	0.93	0.98	1	1	1	1	0.99	1	1	0.99	1	1
chrX:13637362-13641940_13641943:+	chrX	13637362	13641943	+	ENSG00000198759	EGFL6	HKADLN	HKDLN	A	NA	NA	0.066	0.015	NA	NA	NA	0.42	NA	NA	NA	NA	0.48	NA	NA	NA	NA	NA	NA	NA
chr10:105200607-105201583_105201586:+	chr10	105200607	105201586	+	ENSG00000148843	PDCD11	PKEKQ	PKKQ	E	NA	NA	0.065	1.8e-06	1	1	1	1	1	1	0.93	1	1	1	1	1	1	1	1	1
chr1:36933159-36932912_36932909:-	chr1	36932909	36933159	-	ENSG00000119535	CSF3R	SPNRKN	SPKKN	NRK	NA	NA	0.065	0.56	1	1	NA	NA	NA	NA	1	NA	0.97	0.94	NA	1	NA	NA	NA	0.94
chr1:67423903-67424534_67424537:+	chr1	67423903	67424537	+	ENSG00000198160	MIER1	NKEEN	NKEN	E	NA	NA	0.065	1.9e-08	1	0.94	1	1	1	1	1	1	1	1	1	1	1	1	1	1
chr22:22026670-22029353_22029356:+	chr22	22026670	22029356	+	ENSG00000100023	PPIL2	GEKLD	GELD	K	NA	NA	0.065	0.23	1	0.94	1	1	1	NA	1	NA	1	NA	1	1	1	1	1	1
chr12:30818663-30818243_30818240:-	chr12	30818240	30818663	-	ENSG00000133704	IPO8	LKKSL	LKSL	K	chr6:148750009-148748792_148748789:-	FALSE	0.064	0.039	0.94	1	1	1	1	1	1	0.97	1	1	0.99	1	1	0.96	0.98	1
chr1:36645668-36645849_36645852:+	chr1	36645668	36645852	+	ENSG00000116871	MAP7D1	VTEVL*	VTVL*	E	chr4:125910112-125910010_125910007:-	FALSE	0.064	2.6e-16	0.99	1	1	1	0.99	0.99	0.98	1	1	0.98	0.99	0.99	0.98	0.97	0.99	0.94
chr3:49329943-49323758_49323755:-	chr3	49323755	49329943	-	ENSG00000114316	USP4	CEGEDE	CEEDE	G	chr9:108281684-108283659_108283662:+	FALSE	0.064	3.7e-12	1	1	1	1	1	1	1	1	1	1	1	1	1	0.94	1	1
chr9:139342021-139341816_139341813:-	chr9	139341813	139342021	-	ENSG00000148396	SEC16A	RAAGTR	RAGTR	A	NA	NA	0.064	0.076	1	0.94	1	0.95	1	NA	1	1	0.94	1	1	1	1	1	1	0.99
chr16:50338870-50339414_50339417:+	chr16	50338870	50339417	+	ENSG00000121281	ADCY7	PDRSMS	PDSMS	R	chr8:90842237-90842698_90842701:+	FALSE	0.063	0.00011	NA	NA	NA	NA	NA	NA	NA	NA	NA	1	1	NA	NA	NA	NA	0.94
chr7:111936012-111936284_111936287:+	chr7	111936012	111936287	+	ENSG00000198839	ZNF277	PFEEQE	PFEQE	E	NA	NA	0.063	0.004	1	1	1	1	1	0.96	1	1	1	NA	1	0.94	1	1	1	1
chr11:36103328-36119877_36119880:+	chr11	36103328	36119880	+	ENSG00000179241	LDLRAD3	NCTANP	NCTNP	A	chr2:101910090-101898198_101898195:-	TRUE	0.062	0.7	1	0.96	0.94	0.95	1	NA	1	NA	1	1	0.94	NA	NA	NA	NA	NA
chr15:45424222-45426062_45426065:+	chr15	45424222	45426065	+	ENSG00000137857	DUOX1	PLGAQN	PLAQN	G	chr2:122141496-122143655_122143658:+	FALSE	0.062	0.8	NA	NA	NA	NA	NA	NA	NA	NA	1	NA	NA	NA	NA	NA	0.94	NA
chr17:17754207-17752173_17752170:-	chr17	17752170	17754207	-	ENSG00000175662	TOM1L2	DLKGD	DLGD	K	chr11:60046400-60044639_60044636:-	FALSE	0.062	0.047	1	1	0.97	0.97	1	1	1	NA	1	NA	1	0.94	1	1	1	1
chr1:202127246-202126951_202126948:-	chr1	202126948	202127246	-	ENSG00000143851	PTPN7	FLKIP	FLIP	K	chr1:137031200-137031408_137031411:+	FALSE	0.062	0.43	NA	0.94	NA	NA	NA	NA	NA	NA	NA	1	NA	NA	NA	NA	NA	0.94
chr22:50685108-50684805_50684802:-	chr22	50684802	50685108	-	ENSG00000100429	HDAC10	HDGRSL	HDGSL	R	chr15:88954962-88954683_88954680:-	FALSE	0.062	0.072	1	1	1	1	1	NA	1	1	1	1	1	1	NA	1	1	0.94
chr2:11597305-11593924_11593921:-	chr2	11593921	11597305	-	ENSG00000169016	E2F6	MRKALK	MRTLK	KAT	chr12:16823260-16825647_16825650:+	FALSE	0.062	0.54	NA	1	1	1	1	1	NA	1	1	NA	1	NA	1	0.94	1	NA
chr2:238280375-238277820_238277817:-	chr2	238277817	238280375	-	ENSG00000163359	COL6A3	PPAVES	PPVES	A	NA	NA	0.062	0.0037	0.95	1	NA	1	1	0.99	1	NA	1	1	0.97	1	1	0.98	0.94	NA
chr3:189526315-189582018_189582021:+	chr3	189526315	189582021	+	ENSG00000073282	TP63	WTQYS	WTYS	Q	chr16:25820728-25862362_25862365:+	FALSE	0.062	0.04	NA	NA	NA	NA	NA	NA	NA	NA	NA	0	NA	0	0	0.062	NA	NA
chr3:52552019-52552328_52552331:+	chr3	52552019	52552331	+	ENSG00000010327	STAB1	GLELL	GLLL	E	chr14:31959853-31959531_31959528:-	FALSE	0.062	0.14	1	1	NA	1	NA	1	NA	1	NA	1	1	1	NA	0.94	1	1
chr4:15640131-15638299_15638296:-	chr4	15638296	15640131	-	ENSG00000118564	FBXL5	DKEAEV	DKAEV	E	chr5:44159303-44156730_44156727:-	FALSE	0.062	1.2e-23	1	1	1	1	1	1	1	1	0.94	1	1	1	1	0.99	1	0.98
chr5:38919164-38921717_38921720:+	chr5	38919164	38921720	+	ENSG00000145623	OSMR	ENKEVE	ENKVE	E	chr15:6777089-6774652_6774649:-	FALSE	0.062	2e-05	0.99	0.99	1	1	1	0.98	0.95	0.98	1	1	1	0.97	1	0.94	1	NA
chr6:163983101-163984452_163984455:+	chr6	163983101	163984455	+	ENSG00000112531	QKI	KSPALA	KSPLA	A	chr17:10410581-10409324_10409321:-	FALSE	0.062	0.0067	0.97	0.95	0.97	0.94	1	0.98	1	1	0.99	1	0.96	0.99	1	0.98	0.99	0.97
chr6:170064262-170062520_170062517:-	chr6	170062517	170064262	-	ENSG00000184465	WDR27	QPEESQ	QPESQ	E	NA	NA	0.062	0.95	NA	NA	NA	NA	NA	NA	NA	NA	NA	NA	0.94	NA	NA	1	NA	NA
chr7:13971127-13950932_13950929:-	chr7	13950929	13971127	-	ENSG00000006468	ETV1	DSEVPS	DSVPS	E	chr12:39561903-39578807_39578810:+	FALSE	0.062	0.95	NA	NA	1	NA	0.94	0.97	NA	NA	1	NA	NA	NA	NA	1	NA	NA
chrX:17767624-17768014_17768017:+	chrX	17767624	17768017	+	ENSG00000047634	SCML1	NHKRY	NHRY	K	NA	NA	0.062	0.14	1	1	NA	NA	NA	1	NA	0.94	1	1	1	1	NA	1	NA	NA
chr14:69346679-69345240_69345237:-	chr14	69345237	69346679	-	ENSG00000072110	ACTN1	DRKKT	DRKT	K	chr12:81272716-81271235_81271232:-	FALSE	0.061	2.9e-09	1	0.99	1	0.94	1	1	1	1	1	1	0.94	0.99	1	1	1	NA
chr17:48823364-48823903_48823906:+	chr17	48823364	48823906	+	ENSG00000108848	LUC7L3	RSRSRD	RSSRD	R	chr11:94158198-94157394_94157391:-	FALSE	0.061	3.3e-15	1	1	1	1	1	1	1	1	1	1	1	1	0.94	0.99	1	1
chr19:49952732-49951319_49951316:-	chr19	49951316	49952732	-	ENSG00000104872	PIH1D1	DAKGQG	DASQG	KGS	chr7:52413152-52413811_52413814:+	FALSE	0.061	1e-08	1	1	1	1	1	1	1	1	1	1	1	1	1	1	0.94	1
chr15:72548806-72546861_72546858:-	chr15	72546858	72548806	-	ENSG00000137817	PARP6	PKKKN	PKKN	K	chr9:59482788-59484477_59484480:+	FALSE	0.06	4.5e-09	1	1	1	1	1	1	0.94	1	1	1	1	1	1	1	1	1
chr17:47010567-47009079_47009076:-	chr17	47009076	47010567	-	ENSG00000159210	SNF8	AEKNG	AENG	K	NA	NA	0.06	0.00074	0.94	0.98	0.98	0.97	0.97	0.98	0.99	0.99	1	1	0.97	0.96	0.95	0.94	0.96	0.99
chr1:94654393-94652153_94652150:-	chr1	94652150	94654393	-	ENSG00000137962	ARHGAP29	SPGDFH	SPDFH	G	chr3:121707267-121708573_121708576:+	FALSE	0.06	1.3e-05	1	1	1	1	1	0.94	1	1	1	1	0.97	1	1	1	1	NA
chr4:147724609-147628703_147628700:-	chr4	147628700	147724609	-	ENSG00000137473	TTC29	VTEEFR	VTEFR	E	chr8:80857681-80916970_80916973:+	FALSE	0.06	0.32	NA	NA	NA	NA	NA	NA	NA	NA	1	NA	NA	NA	NA	0.94	NA	NA
chr10:123984302-123985881_123985884:+	chr10	123984302	123985884	+	ENSG00000138162	TACC2	LPQDD	LPDD	Q	chr7:137883387-137884354_137884357:+	FALSE	0.059	0.015	1	1	1	1	0.94	0.98	0.97	1	1	1	0.97	1	0.98	1	1	NA
chr11:70331419-70319544_70319541:-	chr11	70319541	70331419	-	ENSG00000162105	SHANK2	APRSPE	APSPE	R	chr7:151597773-151606464_151606467:+	FALSE	0.059	0.0054	1	NA	0.96	NA	NA	NA	NA	NA	NA	NA	NA	NA	NA	NA	0.94	NA
chr14:68029611-68035855_68035858:+	chr14	68029611	68035858	+	ENSG00000054690	PLEKHH1	SWESR	SWSR	E	chr12:80156401-80162959_80162962:+	FALSE	0.059	0.87	NA	NA	1	NA	NA	NA	NA	NA	NA	NA	NA	NA	NA	NA	0.94	NA
chr17:73500893-73500774_73500771:-	chr17	73500771	73500893	-	ENSG00000177303	CASKIN2	SPAGDR	SPGDR	A	chr11:115664896-115664793_115664790:-	FALSE	0.059	2.9e-08	1	1	NA	NA	NA	0.94	1	NA	1	NA	1	1	1	1	1	NA
chr17:74007657-74006624_74006621:-	chr17	74006621	74007657	-	ENSG00000167880	EVPL	EKKEL	EKEL	K	chr11:116086382-116085515_116085512:-	FALSE	0.059	0.85	NA	NA	NA	NA	NA	NA	NA	NA	1	NA	NA	1	NA	NA	0.94	NA
chr19:45774966-45781181_45781184:+	chr19	45774966	45781184	+	ENSG00000007047	MARK4	LKELR	LKLR	E	NA	NA	0.059	0.016	1	1	0.94	1	1	1	1	1	1	1	1	1	1	1	1	1
chr1:207262934-207263653_207263656:+	chr1	207262934	207263656	+	ENSG00000123843	C4BPB	SDAEHC	SDEHC	A	NA	NA	0.059	0.025	NA	NA	NA	NA	NA	NA	NA	0.69	NA	NA	0.63	NA	NA	NA	NA	NA
chr3:50147896-50148112_50148115:+	chr3	50147896	50148115	+	ENSG00000003756	RBM5	KYAVPD	KYVPD	A	chr9:107652339-107652130_107652127:-	TRUE	0.059	0.0026	1	1	1	0.95	1	0.97	1	1	1	1	1	0.98	1	0.94	1	0.95
chr1:156303338-156294880_156294877:-	chr1	156294877	156303338	-	ENSG00000163468	CCT3	ILAGEM	ILGEM	A	NA	NA	0.058	9.2e-21	1	1	1	0.99	1	0.99	1	1	1	0.94	0.99	1	0.99	1	0.98	1
chr3:99536887-99865817_99865820:+	chr3	99536887	99865820	+	ENSG00000184220	C3orf26	SPEASD	SPASD	E	NA	NA	0.058	0.0047	1	1	0.95	1	1	1	1	1	1	1	1	1	0.94	1	0.98	1
chr10:50959873-50959034_50959031:-	chr10	50959031	50959873	-	ENSG00000197444	OGDHL	SMSRFE	SMRFE	S	NA	NA	0.057	0.81	NA	NA	0	NA	NA	NA	0.032	0.057	NA	NA	NA	NA	NA	NA	0	NA
chr17:76135321-76136915_76136918:+	chr17	76135321	76136918	+	ENSG00000167895	TMC8	VWQVQ	VWVQ	Q	chr11:117653481-117653852_117653855:+	TRUE	0.057	0.94	NA	0.98	NA	NA	NA	NA	NA	NA	NA	1	NA	NA	NA	NA	NA	0.94
chr2:44571659-44571090_44571087:-	chr2	44571087	44571659	-	ENSG00000138078	PREPL	EEADND	EEDND	A	NA	NA	0.057	0.24	1	1	0.96	1	1	0.95	1	NA	1	1	0.96	1	1	1	0.94	1
chr4:103533267-103533591_103533594:+	chr4	103533267	103533594	+	ENSG00000109320	NFKB1	AQGDMK	AQDMK	G	NA	NA	0.057	5.4e-07	1	1	1	1	1	1	1	1	1	1	1	1	1	1	0.94	1
chr5:176895845-176895221_176895218:-	chr5	176895218	176895845	-	ENSG00000113758	DBN1	SGEGGL	SGGGL	E	chr13:55584748-55584165_55584162:-	TRUE	0.057	0.00017	1	1	0.97	0.97	1	1	1	NA	1	1	1	0.94	1	1	1	1
chr8:33408562-33407010_33407007:-	chr8	33407007	33408562	-	ENSG00000133874	RNF122	YGQTC	YGTC	Q	chr8:32235679-32238724_32238727:+	TRUE	0.057	0.0061	0.96	1	NA	0.95	1	1	1	NA	1	1	0.99	1	1	0.94	NA	1
chr10:122626276-122626578_122626581:+	chr10	122626276	122626581	+	ENSG00000120008	WDR11	RNSSSG	RNSSG	S	NA	NA	0.056	0.35	1	1	1	1	1	NA	0.96	1	NA	1	0.94	1	NA	1	0.97	1
chr10:93256129-93257865_93257868:+	chr10	93256129	93257868	+	ENSG00000165338	HECTD2	MPELA	MPLA	E	NA	NA	0.056	0.76	NA	NA	NA	1	NA	NA	1	NA	1	1	1	0.94	NA	NA	1	NA
chr11:65304221-65304457_65304460:+	chr11	65304221	65304460	+	ENSG00000142186	SCYL1	PEGVPA	PEVPA	G	NA	NA	0.056	0.002	0.94	0.94	1	0.97	0.98	0.94	0.99	0.96	1	0.99	1	1	1	1	0.98	1
chr19:12185236-12186127_12186130:+	chr19	12185236	12186130	+	ENSG00000223547	ZNF844	NLRSLL	NLSLL	R	NA	NA	0.056	0.29	1	1	NA	1	1	1	0.94	NA	NA	NA	1	NA	NA	1	1	1
chr19:13035718-13035621_13035618:-	chr19	13035618	13035718	-	ENSG00000179115	FARSA	QKKPF	QKPF	K	chr8:87391547-87391649_87391652:+	FALSE	0.056	0.011	1	1	0.99	1	1	1	1	0.94	1	1	1	1	0.99	1	1	1
chr1:219366593-219383874_219383877:+	chr1	219366593	219383877	+	ENSG00000143353	LYPLAL1	LIGGFS	LIGFS	G	NA	NA	0.056	0.00038	1	1	1	1	1	0.94	1	0.97	1	NA	0.97	1	1	1	1	1
chr22:28269726-28256229_28256226:-	chr22	28256226	28269726	-	ENSG00000180957	PITPNB	WKKEL	WKEL	K	chr5:111800409-111809212_111809215:+	FALSE	0.056	0.0031	1	1	0.94	1	0.96	1	1	1	1	1	1	0.98	1	1	1	1
chr22:50901299-50901146_50901143:-	chr22	50901143	50901299	-	ENSG00000100241	SBF1	CRKLS	CRLS	K	chr15:89133904-89133809_89133806:-	FALSE	0.056	0.2	1	0.94	1	1	NA	1	1	NA	1	1	0.97	1	1	0.99	1	1
chr5:149000027-149001296_149001299:+	chr5	149000027	149001299	+	ENSG00000183111	ARHGEF37	KFKQR	KFQR	K	chr18:61665326-61664238_61664235:-	FALSE	0.056	0.9	NA	NA	1	NA	1	1	1	NA	1	1	NA	1	0.94	NA	NA	NA
chr5:32724926-32738970_32738973:+	chr5	32724926	32738973	+	ENSG00000113389	NPR3	SYGDGS	SYDGS	G	chr15:11825437-11813219_11813216:-	FALSE	0.056	0.12	NA	NA	NA	1	1	1	1	NA	1	NA	1	NA	NA	NA	0.94	NA
chr6:34208659-34210489_34210492:+	chr6	34208659	34210492	+	ENSG00000137309	HMGA1	PPKEP	PPEP	K	NA	NA	0.056	0.24	0.94	NA	NA	1	1	NA	NA	NA	0.97	1	NA	1	1	0.98	1	1
chr18:34398857-34387897_34387894:-	chr18	34387894	34398857	-	ENSG00000134779	C18orf10	EQKNN	EQNN	K	NA	NA	0.055	0.00048	0.96	1	1	1	1	1	1	1	1	0.95	0.99	1	NA	0.97	1	1
chrX:9907406-9912681_9912684:+	chrX	9907406	9912684	+	ENSG00000146950	SHROOM2	KKQEL	KKEL	Q	NA	NA	0.055	0.28	NA	NA	NA	NA	NA	NA	NA	NA	NA	NA	0.82	NA	NA	0.76	NA	NA
chr12:113612445-113610371_113610368:-	chr12	113610368	113612445	-	ENSG00000123064	DDX54	TEQLL	TELL	Q	NA	NA	0.054	3.4e-05	0	0	0	0	0	0	0	0	0	0.054	0	0	0	0	0	0
chr1:36301594-36306763_36306766:+	chr1	36301594	36306766	+	ENSG00000134698	EIF2C4	HQSRPS	HQRPS	S	NA	NA	0.054	0.044	0	NA	NA	0	0	0	0	0	NA	NA	0	0.054	0	0	NA	0
chr20:30956926-31015931_31015934:+	chr20	30956926	31015934	+	ENSG00000171456	ASXL1	LKKDA	LKDA	K	NA	NA	0.054	0.28	1	1	1	1	0.97	1	1	NA	1	1	0.98	1	1	1	0.95	1
chr3:100472663-100471792_100471789:-	chr3	100471789	100472663	-	ENSG00000154175	ABI3BP	VSAGRD	VSGRD	A	chr16:56686584-56687073_56687076:+	TRUE	0.054	0.0038	0.95	1	1	1	1	0.97	1	NA	0.98	1	0.95	1	1	0.98	1	NA
chr6:132271089-132270700_132270697:-	chr6	132270697	132271089	-	ENSG00000118523	CTGF	IKKGK	IKGK	K	NA	NA	0.054	1.1e-09	0.98	0.99	1	0.96	1	1	1	NA	0.95	0.96	1	0.95	1	0.98	0.98	NA
chr8:141810558-141803483_141803480:-	chr8	141803480	141810558	-	ENSG00000169398	PTK2	QKEGER	QKGER	E	chr15:73127021-73125813_73125810:-	FALSE	0.054	2.3e-05	1	1	1	0.95	1	1	1	1	1	1	0.99	1	1	1	1	1
chr10:129864458-129866387_129866390:+	chr10	129864458	129866390	+	ENSG00000132334	PTPRE	QPQLP	QPLP	Q	NA	NA	0.053	0.87	1	0.95	1	1	NA	1	NA	NA	NA	1	NA	NA	NA	NA	1	0.98
chr13:99479084-99478194_99478191:-	chr13	99478191	99479084	-	ENSG00000088387	DOCK9	RKEAVQ	RKAVQ	E	NA	NA	0.053	0.98	0.97	1	0.95	NA	NA	0.95	1	NA	1	NA	NA	1	NA	NA	1	NA
chr15:101929669-101924630_101924627:-	chr15	101924627	101929669	-	ENSG00000140479	PCSK6	EANSQL	EANQL	S	NA	NA	0.053	0.0012	NA	0.95	1	NA	NA	1	NA	0.96	NA	1	1	1	1	NA	1	NA
chr15:65235778-65236849_65236852:+	chr15	65235778	65236852	+	ENSG00000166839	ANKDD1A	DKQGK	DKGK	Q	NA	NA	0.053	0.91	1	NA	1	1	NA	NA	NA	NA	1	NA	0.95	NA	NA	1	NA	NA
chr17:73832882-73832777_73832774:-	chr17	73832774	73832882	-	ENSG00000092929	UNC13D	EQQEE	EQEE	Q	NA	NA	0.053	0.00015	NA	1	NA	NA	NA	NA	NA	NA	1	1	NA	NA	NA	NA	NA	0.95
chr1:227922713-227922517_227922514:-	chr1	227922514	227922713	-	ENSG00000081692	JMJD4	TYGDVV	TYDVV	G	chr11:59264014-59264177_59264180:+	FALSE	0.053	0.53	1	0.95	1	1	NA	1	NA	1	1	1	1	1	1	1	1	1
chr20:50781234-50776913_50776910:-	chr20	50776910	50781234	-	ENSG00000020256	ZFP64	HTGDKP	HTDKP	G	NA	NA	0.053	0.95	NA	1	0.95	1	NA	NA	NA	NA	NA	NA	1	NA	NA	1	1	1
chr21:48056902-48063444_48063447:+	chr21	48056902	48063447	+	ENSG00000160310	PRMT2	SQQGE	SQGE	Q	NA	NA	0.053	0.0014	0.051	0.041	0	0	0.012	0.021	0.032	0	0	0	0.051	0.028	0	0	0	0.053
chr4:80905973-80905124_80905121:-	chr4	80905121	80905973	-	ENSG00000163297	ANTXR2	KEEEE	KEEE	E	NA	NA	0.053	4.6e-08	1	1	NA	1	1	1	1	1	1	1	1	1	0.95	1	1	1
chr6:90382266-90382082_90382079:-	chr6	90382079	90382266	-	ENSG00000112159	MDN1	DYAGFE	DYGFE	A	NA	NA	0.053	0.5	1	1	0.97	1	1	1	1	1	NA	1	0.95	1	1	1	0.95	1
chr9:123370019-123367919_123367916:-	chr9	123367916	123370019	-	ENSG00000106780	MEGF9	KKEVIL	KKVIL	E	chr4:70096251-70094565_70094562:-	FALSE	0.053	0.3	1	NA	0.98	0.96	1	1	1	1	1	1	1	1	1	1	0.95	0.95
chrX:11174649-11162368_11162365:-	chrX	11162365	11174649	-	ENSG00000047648	ARHGAP6	QSSSPD	QSSPD	S	chrX:165719990-165737995_165737998:+	FALSE	0.053	0.58	1	1	NA	1	1	NA	1	NA	1	NA	1	1	1	0.95	0.98	1
chr11:66334717-66333875_66333872:-	chr11	66333872	66334717	-	ENSG00000174080	CTSF	KEEARW	KEARW	E	chr19:4856587-4857970_4857973:+	FALSE	0.052	0.0072	1	1	1	0.99	0.97	0.99	1	0.95	1	1	0.98	0.98	1	1	1	1
chr18:33263562-33266980_33266983:+	chr18	33263562	33266983	+	ENSG00000141429	GALNT1	HDRRTV	HDRTV	R	chr18:24423033-24426029_24426032:+	FALSE	0.052	8.7e-12	1	1	1	1	0.95	1	1	1	1	1	1	1	1	1	1	1
chr8:27462441-27461912_27461909:-	chr8	27461909	27462441	-	ENSG00000120885	CLU	IREGDD	IRGDD	E	chr14:66594829-66595743_66595746:+	FALSE	0.052	2.7e-09	0.98	0.96	0.98	0.97	0.99	0.98	0.97	0.97	0.97	0.98	0.97	0.98	0.95	0.97	0.97	1
chr17:79769007-79769098_79769101:+	chr17	79769007	79769101	+	ENSG00000215644	GCGR	VQKEV	VQEV	K	chr11:120397680-120397776_120397779:+	FALSE	0.051	0.89	NA	NA	NA	NA	NA	NA	1	0.95	NA	NA	NA	NA	NA	NA	NA	NA
chr1:10228328-10231196_10231199:+	chr1	10228328	10231199	+	ENSG00000130939	UBE4B	RPELG	RPLG	E	chr4:148711494-148709412_148709409:-	FALSE	0.051	0.059	1	1	0.95	1	1	1	1	1	NA	1	0.98	1	1	1	1	1
chr20:30538115-30536685_30536682:-	chr20	30536682	30538115	-	ENSG00000088356	PDRG1	LSEDVM	LSDVM	E	chr2:152839746-152838191_152838188:-	FALSE	0.051	0.75	1	1	1	0.97	1	0.95	0.96	1	1	1	1	0.98	1	0.98	0.97	0.98
chr2:71778850-71780141_71780144:+	chr2	71778850	71780144	+	ENSG00000135636	DYSF	VEKYL	VEYL	K	chr6:84048260-84049410_84049413:+	FALSE	0.051	0.39	1	1	NA	1	1	1	1	NA	1	1	1	1	0.95	NA	1	1
chr4:81122675-81123065_81123068:+	chr4	81122675	81123068	+	ENSG00000152784	PRDM8	MNAGSS	MNGSS	A	chr5:98613708-98614040_98614043:+	FALSE	0.051	6.8e-08	NA	NA	0	NA	NA	NA	NA	NA	NA	NA	NA	0.051	NA	NA	NA	0
chr11:71718235-71717309_71717306:-	chr11	71717306	71718235	-	ENSG00000137497	NUMA1	TKKLD	TKLD	K	NA	NA	0.05	9.6e-09	0.96	1	0.98	0.99	1	1	0.99	1	1	1	1	1	0.95	1	0.97	1
chr12:7077055-7076404_7076401:-	chr12	7076401	7077055	-	ENSG00000215021	PHB2	QVEALS	QVALS	E	NA	NA	0.05	0.99	NA	0.05	NA	NA	NA	NA	NA	NA	NA	0	NA	NA	NA	NA	NA	NA
chr14:102605587-102568422_102568419:-	chr14	102568419	102605587	-	ENSG00000080824	HSP90AA1	LRSRAP	LRRAP	S	NA	NA	0.05	0.13	NA	NA	0.57	NA	NA	NA	NA	NA	NA	NA	NA	NA	NA	0.62	NA	NA
chr17:53828605-53844696_53844699:+	chr17	53828605	53844699	+	ENSG00000141179	PCTP	DKKTG	DKTG	K	NA	NA	0.05	0.4	1	1	NA	0.95	1	1	1	1	1	1	1	1	NA	1	1	1
chr17:64171162-64128881_64128878:-	chr17	64128878	64171162	-	ENSG00000154240	CCDC46	VYSREQ	VYREQ	S	NA	NA	0.05	2.3e-14	1	1	NA	1	1	0.95	NA	NA	NA	1	1	NA	NA	1	NA	NA
chr17:7496012-7495917_7495914:-	chr17	7495914	7496012	-	ENSG00000129245	FXR2	GLEDES	GLDES	E	chr11:69465225-69465480_69465483:+	FALSE	0.05	5.2e-10	1	1	1	1	1	1	1	1	1	1	1	1	1	1	1	0.95
chr19:45872188-45872004_45872001:-	chr19	45872001	45872188	-	ENSG00000104884	ERCC2	EK*	EKVI	*	chr7:19969510-19969648_19969651:+	FALSE	0.05	0.33	0	0	0	0	0	0	0	0	NA	0	0	0	0	0.05	0	0
chr1:171697664-171688361_171688358:-	chr1	171688358	171697664	-	ENSG00000117533	VAMP4	FFLRGP	FFLGP	R	NA	NA	0.05	0.083	1	NA	0.95	1	1	1	1	1	1	1	1	1	NA	1	1	1
chr1:204214743-204214131_204214128:-	chr1	204214128	204214743	-	ENSG00000143850	PLEKHA6	HRGGLG	HRGLG	G	chr1:135181568-135181824_135181827:+	FALSE	0.05	0.73	NA	NA	0.95	NA	NA	NA	1	1	NA	NA	1	1	NA	1	NA	NA
chr22:30163596-30165667_30165670:+	chr22	30163596	30165670	+	ENSG00000184076	UQCR10	VEKLW	VELW	K	NA	NA	0.05	0.0035	1	1	1	1	1	1	1	0.95	1	1	1	1	1	1	1	1
chr7:28844139-28848801_28848804:+	chr7	28844139	28848804	+	ENSG00000146592	CREB5	AQQVS	AQVS	Q	NA	NA	0.05	0.69	0.05	NA	0	NA	NA	NA	NA	NA	0	NA	NA	NA	NA	NA	NA	0
chr9:137806602-137806266_137806263:-	chr9	137806263	137806602	-	ENSG00000085265	FCN1	PKGDRG	PKDRG	G	NA	NA	0.05	8.5e-05	1	1	NA	0.95	NA	1	NA	NA	1	1	NA	NA	NA	NA	NA	1
chr9:20926416-20929357_20929360:+	chr9	20926416	20929360	+	ENSG00000188352	KIAA1797	YYKSY	YYSY	K	chr4:87988223-87990483_87990486:+	FALSE	0.05	0.39	NA	1	1	1	NA	1	1	1	1	1	0.95	1	1	1	1	1
chr19:36964234-36963911_36963908:-	chr19	36963908	36964234	-	ENSG00000186017	ZNF566	SMAGHS	SMGHS	A	NA	NA	0.048	0.2	NA	NA	NA	NA	NA	NA	NA	NA	NA	NA	0.36	NA	NA	NA	NA	0.4
chr10:135164937-135165508_135165511:+	chr10	135164937	135165511	+	ENSG00000165828	PRAP1	PENRAW	PEKAW	NRK	NA	NA	0.047	0.58	NA	NA	NA	NA	NA	NA	0.19	0.15	NA	NA	NA	NA	NA	NA	NA	NA
chr6:153077400-153078231_153078234:+	chr6	153077400	153078234	+	ENSG00000146469	VIP	KRSSEG	KRSEG	S	chr10:4702423-4701631_4701628:-	TRUE	0.047	5.8e-19	NA	NA	0.9	NA	0.95	NA	NA	NA	NA	NA	NA	0.91	NA	NA	NA	NA
chr17:77111576-77102870_77102867:-	chr17	77102867	77111576	-	ENSG00000167281	RBFOX3	VPQTD	VPTD	Q	chr11:118374464-118367074_118367071:-	TRUE	0.043	0.89	NA	NA	0.97	NA	0.94	NA	NA	NA	NA	NA	NA	0.96	NA	0.93	NA	NA
chr19:3054118-3054038_3054035:-	chr19	3054035	3054118	-	ENSG00000104964	AES	IRQQL	IRQL	Q	chr10:81028111-81028217_81028220:+	TRUE	0.042	1.9e-08	0.97	0.98	0.95	0.97	0.96	0.98	0.97	0.96	0.97	0.99	0.97	0.97	0.97	0.97	0.97	0.97
chr9:116094187-116093396_116093393:-	chr9	116093393	116094187	-	ENSG00000148225	WDR31	KYGRPD	KYGPD	R	chr4:62124961-62124510_62124507:-	TRUE	0.038	0.0007	NA	NA	NA	NA	NA	0.54	NA	NA	NA	NA	NA	NA	NA	NA	0.5	NA
chr12:113544902-113543691_113543688:-	chr12	113543688	113544902	-	ENSG00000111344	RASAL1	DEEAGV	DEAGV	E	NA	NA	0.034	0.061	NA	NA	NA	NA	NA	NA	0.92	NA	NA	NA	NA	NA	NA	NA	0.89	NA
chr11:61548264-61548429_61548432:+	chr11	61548264	61548432	+	ENSG00000124920	C11orf9	CPCRSS	CPWSS	CRW	chr19:10289764-10289595_10289592:-	TRUE	0.027	0.46	NA	NA	0.18	NA	NA	NA	NA	NA	0.15	NA	NA	NA	NA	NA	NA	NA
chr16:7568391-7629779_7629782:+	chr16	7568391	7629782	+	ENSG00000078328	RBFOX1	ATQTD	ATTD	Q	chr16:7224643-7277118_7277121:+	FALSE	0.027	0.82	NA	NA	0.96	NA	NA	0.94	NA	NA	NA	NA	NA	NA	0.96	NA	NA	NA
chr17:60837196-60821889_60821886:-	chr17	60821886	60837196	-	ENSG00000173838	2011-03-10	SPADQA	SPDQA	A	NA	NA	0.024	0.54	NA	NA	NA	NA	NA	NA	NA	NA	NA	NA	0.4	NA	NA	0.38	NA	NA
chr16:778604-778794_778797:+	chr16	778604	778797	+	ENSG00000103253	HAGHL	ETKVF	ETVF	K	chr17:25921020-25920831_25920828:-	FALSE	0.022	0.91	NA	NA	NA	NA	NA	0.91	NA	NA	NA	0.93	NA	NA	NA	NA	NA	NA
chr22:30891241-30890951_30890948:-	chr22	30890948	30891241	-	ENSG00000133488	SEC14L4	QKQLG	QKLG	Q	NA	NA	0.018	0.92	NA	NA	NA	NA	NA	NA	NA	0.085	0.067	NA	NA	NA	NA	NA	NA	NA
chr22:26287379-26291123_26291126:+	chr22	26287379	26291126	+	ENSG00000133454	MYO18B	GGADEW	GGDEW	A	NA	NA	0.017	0.8	NA	NA	NA	NA	NA	0.95	NA	NA	NA	NA	NA	NA	0.94	NA	0.96	NA
chr14:70517725-70515759_70515756:-	chr14	70515756	70517725	-	ENSG00000100678	SLC8A3	SAAGDE	SAGDE	A	chr12:82305041-82303505_82303502:-	FALSE	0.016	0.94	NA	NA	0.89	NA	NA	NA	NA	NA	NA	NA	NA	NA	0.91	NA	NA	NA
chr11:64135732-64135958_64135961:+	chr11	64135732	64135961	+	ENSG00000162302	RPS6KA4	MQQYE	MQYE	Q	NA	NA	0.0053	0.0011	NA	NA	NA	NA	NA	NA	NA	NA	NA	NA	0.1	0.11	NA	NA	NA	NA
chr10:102506060-102509503_102509506:+	chr10	102506060	102509506	+	ENSG00000075891	PAX2	MHPGHG	MHRHG	PGR	chr19:44831926-44835365_44835368:+	FALSE	0	0.039	NA	NA	NA	NA	NA	NA	0.7	NA	NA	NA	NA	NA	NA	NA	NA	NA
chr10:116061113-116060121_116060118:-	chr10	116060118	116061113	-	ENSG00000169129	AFAP1L2	AAQLE	AALE	Q	NA	NA	0	0.026	NA	NA	NA	NA	NA	NA	NA	NA	NA	NA	NA	NA	NA	NA	0.29	NA
chr10:124392406-124392707_124392710:+	chr10	124392406	124392710	+	ENSG00000187908	DMBT1	PNTDYS	PNNYS	TDN	NA	NA	0	0.8	NA	NA	NA	NA	NA	NA	NA	NA	0.88	NA	NA	NA	NA	NA	NA	NA
chr10:18280232-18282110_18282113:+	chr10	18280232	18282113	+	ENSG00000148482	SLC39A12	DKQGL	DKGL	Q	NA	NA	0	0.7	NA	NA	0.87	NA	NA	NA	NA	NA	NA	NA	NA	NA	NA	NA	NA	NA
chr10:72539349-72538392_72538389:-	chr10	72538389	72539349	-	ENSG00000166220	C10orf27	SSEAWK	SSAWK	E	NA	NA	0	0.83	NA	NA	NA	NA	NA	NA	NA	NA	NA	NA	NA	NA	NA	0.48	NA	NA
chr10:74700927-74695496_74695493:-	chr10	74695493	74700927	-	ENSG00000138308	PLA2G12B	VEAACD	VEACD	A	chr10:58879261-58884211_58884214:+	TRUE	0	0.041	NA	NA	NA	NA	NA	NA	NA	0.45	NA	NA	NA	NA	NA	NA	NA	NA
chr10:84498406-84625167_84625170:+	chr10	84498406	84625170	+	ENSG00000185737	NRG3	DPTDHL	DPNHL	TDN	chr14:39481506-39322642_39322639:-	TRUE	0	0.17	NA	NA	0.49	NA	NA	NA	NA	NA	NA	NA	NA	NA	NA	NA	NA	NA
chr11:119056219-119056631_119056634:+	chr11	119056219	119056634	+	ENSG00000172367	PDZD3	AAVDLQ	AADLQ	V	NA	NA	0	0.024	NA	NA	NA	NA	NA	NA	0.77	NA	NA	NA	NA	NA	NA	NA	NA	NA
chr11:125658095-125659281_125659284:+	chr11	125658095	125659284	+	ENSG00000236027	PATE3	IVAVTS	IVVTS	A	NA	NA	0	2.9e-09	NA	NA	NA	NA	NA	NA	NA	NA	NA	NA	NA	NA	NA	0.92	NA	NA
chr11:132398955-132307253_132307250:-	chr11	132307250	132398955	-	ENSG00000183715	OPCML	VKEGQG	VKGQG	E	chr9:28620997-28709101_28709104:+	TRUE	0	0.81	NA	NA	0.92	NA	NA	NA	NA	NA	NA	NA	NA	NA	NA	NA	NA	NA
chr11:16119155-16077447_16077444:-	chr11	16077444	16119155	-	ENSG00000110693	SOX6	LQQLY	LQLY	Q	chr7:122724079-122693673_122693670:-	TRUE	0	0.12	NA	NA	NA	NA	NA	NA	NA	NA	NA	NA	NA	NA	NA	0.5	NA	NA
chr11:3660233-3660152_3660149:-	chr11	3660149	3660233	-	ENSG00000167311	ART5	APAGVQ	APGVQ	A	chr7:109245822-109245734_109245731:-	FALSE	0	0.32	NA	NA	NA	NA	NA	NA	NA	NA	NA	NA	NA	NA	0.64	NA	NA	NA
chr11:64647084-64645959_64645956:-	chr11	64645956	64647084	-	ENSG00000110047	EHD1	GTAASP	GTASP	A	NA	NA	0	7.8e-51	NA	NA	NA	NA	NA	NA	NA	NA	NA	NA	NA	NA	NA	0.94	NA	NA
chr11:69468926-69468087_69468084:-	chr11	69468084	69468926	-	ENSG00000149716	ORAOV1	VEQQT	VEQT	Q	NA	NA	0	0.34	NA	NA	0.69	NA	NA	NA	NA	NA	NA	NA	NA	NA	NA	NA	NA	NA
chr11:76910863-76912493_76912496:+	chr11	76910863	76912496	+	ENSG00000137474	MYO7A	NPAGEE	NPGEE	A	NA	NA	0	0.4	NA	0.92	NA	NA	NA	NA	NA	NA	NA	NA	NA	NA	NA	NA	NA	NA
chr11:84634121-84245774_84245771:-	chr11	84245771	84634121	-	ENSG00000150672	DLG2	VKKYR	VKYR	K	chr7:98239558-98598264_98598267:+	TRUE	0	0.02	NA	NA	0.8	NA	NA	NA	NA	NA	NA	NA	NA	NA	NA	NA	NA	NA
chr11:85626541-85627071_85627074:+	chr11	85626541	85627074	+	ENSG00000150676	CCDC83	HIEEKS	HIEKS	E	NA	NA	0	4.3e-06	NA	NA	NA	NA	NA	NA	NA	NA	NA	NA	NA	NA	NA	0.7	NA	NA
chr11:86086284-86097093_86097096:+	chr11	86086284	86097096	+	ENSG00000149201	CCDC81	QEEVSI	QEVSI	E	chr7:97051692-97046609_97046606:-	FALSE	0	0.75	NA	NA	NA	NA	NA	NA	NA	NA	NA	NA	NA	NA	NA	0.94	NA	NA
chr12:123297966-123310966_123310969:+	chr12	123297966	123310969	+	ENSG00000130783	CCDC62	TNQIS	TNIS	Q	NA	NA	0	0.2	NA	NA	NA	NA	NA	NA	NA	NA	NA	NA	NA	NA	NA	0.33	NA	NA
chr12:123834857-123830117_123830114:-	chr12	123830114	123834857	-	ENSG00000139697	SBNO1	QQQQP	QQQP	Q	chr5:124864408-124860391_124860388:-	TRUE	0	0.043	NA	NA	NA	NA	NA	NA	NA	NA	NA	NA	NA	NA	NA	NA	NA	0.3
chr12:18889155-18876479_18876476:-	chr12	18876476	18889155	-	ENSG00000139151	PLCZ1	FK*	FKDN	*	chr6:139988176-139977079_139977076:-	TRUE	0	0.025	NA	NA	NA	NA	NA	NA	NA	NA	NA	NA	NA	NA	NA	0.33	NA	NA
chr12:20896303-20903609_20903612:+	chr12	20896303	20903612	+	ENSG00000139155	SLCO1C1	VLAGIP	VLGIP	A	chr6:141513100-141515975_141515978:+	FALSE	0	0.44	NA	NA	0.91	NA	NA	NA	NA	NA	NA	NA	NA	NA	NA	NA	NA	NA
chr12:2595428-2602365_2602368:+	chr12	2595428	2602368	+	ENSG00000151067	CACNA1C	IAAEDD	IAEDD	A	NA	NA	0	0.0023	NA	NA	NA	NA	NA	0.24	NA	NA	NA	NA	NA	NA	NA	NA	NA	NA
chr12:52711465-52710807_52710804:-	chr12	52710804	52711465	-	ENSG00000170523	KRT83	EEEIR	EEIR	E	chr15:101318581-101318414_101318411:-	FALSE	0	0.2	NA	NA	NA	NA	NA	NA	NA	NA	NA	NA	NA	0.55	NA	NA	NA	NA
chr12:661694-662357_662360:+	chr12	661694	662360	+	ENSG00000139044	B4GALNT3	QPAGFE	QPGFE	A	chr6:120166292-120165521_120165518:-	TRUE	0	0.12	NA	NA	NA	NA	NA	NA	NA	NA	NA	NA	NA	NA	NA	0.86	NA	NA
chr12:81732959-81719649_81719646:-	chr12	81719646	81732959	-	ENSG00000139220	PPFIA2	QLRGFM	QLRFM	G	chr10:106302457-106306935_106306938:+	FALSE	0	0.73	NA	NA	0.95	NA	NA	NA	NA	NA	NA	NA	NA	NA	NA	NA	NA	NA
chr12:88380089-88379830_88379827:-	chr12	88379827	88380089	-	ENSG00000165805	C12orf50	QRAVQA	QRVQA	A	chr10:100075167-100075384_100075387:+	FALSE	0	1.4e-14	NA	NA	NA	NA	NA	NA	NA	NA	NA	NA	NA	NA	NA	0.87	NA	NA
chr12:99222952-99201696_99201693:-	chr12	99201693	99222952	-	ENSG00000185046	ANKS1B	AQQSS	AQSS	Q	chr10:90360171-90377438_90377441:+	TRUE	0	0.031	NA	NA	0.37	NA	NA	NA	NA	NA	NA	NA	NA	NA	NA	NA	NA	NA
chr13:29608262-29674910_29674913:+	chr13	29608262	29674913	+	ENSG00000132938	MTUS2	PSADLK	PSDLK	A	NA	NA	0	0.14	NA	NA	NA	NA	NA	0.42	NA	NA	NA	NA	NA	NA	NA	NA	NA	NA
chr13:73468087-73478600_73478603:+	chr13	73468087	73478603	+	ENSG00000083535	PIBF1	LEEES	LEES	E	NA	NA	0	0.48	NA	NA	NA	NA	NA	NA	NA	NA	NA	NA	NA	0.71	NA	NA	NA	NA
chr13:78176259-78176789_78176792:+	chr13	78176259	78176792	+	ENSG00000136155	SCEL	EKGRQN	EKGQN	R	chr14:103973653-103975409_103975412:+	FALSE	0	0.7	NA	NA	NA	NA	NA	NA	NA	NA	0.94	NA	NA	NA	NA	NA	NA	NA
chr13:78187076-78188028_78188031:+	chr13	78187076	78188031	+	ENSG00000136155	SCEL	NKSSEQ	NKSEQ	S	chr14:103984358-103985685_103985688:+	TRUE	0	0.00016	NA	NA	NA	NA	NA	NA	NA	NA	0.9	NA	NA	NA	NA	NA	NA	NA
chr14:21796786-21798408_21798411:+	chr14	21796786	21798411	+	ENSG00000092200	RPGRIP1	PEQVN	PEVN	Q	NA	NA	0	0.58	NA	NA	NA	NA	NA	NA	NA	NA	NA	NA	NA	NA	NA	0.77	NA	NA
chr14:22554780-22554924_22554927:+	chr14	22554780	22554927	+	ENSG00000211803	AE000660.7	LCSGVS	LCWVS	SGW	NA	NA	0	0.3	NA	NA	NA	NA	NA	NA	NA	NA	NA	NA	NA	NA	NA	NA	NA	0.11
chr14:60936251-60935254_60935251:-	chr14	60935251	60936251	-	ENSG00000179008	C14orf39	NQQIS	NQIS	Q	chr12:74008808-74007269_74007266:-	FALSE	0	0.72	NA	NA	NA	NA	NA	NA	NA	NA	NA	NA	NA	NA	NA	0.89	NA	NA
chr14:94048690-94052942_94052945:+	chr14	94048690	94052945	+	ENSG00000133958	KIAA1409	HAAVKN	HAVKN	A	NA	NA	0	0.64	NA	NA	0.9	NA	NA	NA	NA	NA	NA	NA	NA	NA	NA	NA	NA	NA
chr14:99737498-99724176_99724173:-	chr14	99724173	99737498	-	ENSG00000127152	BCL11B	ITPEAD	ITQAD	PEQ	chr12:109241296-109228040_109228037:-	TRUE	0	2.9e-05	NA	NA	NA	NA	NA	NA	NA	NA	NA	NA	NA	NA	NA	NA	NA	0.85
chr15:40584050-40583851_40583848:-	chr15	40583848	40584050	-	ENSG00000137841	PLCB2	SPAARA	SPARA	A	NA	NA	0	0.88	NA	NA	NA	NA	NA	NA	NA	NA	NA	NA	NA	NA	NA	NA	NA	0.85
chr15:65682493-65681752_65681749:-	chr15	65681749	65682493	-	ENSG00000103742	IGDCC4	YTSSSG	YTSSG	S	NA	NA	0	0.016	NA	NA	NA	NA	NA	NA	NA	NA	NA	NA	0.24	NA	NA	NA	NA	NA
chr15:67596793-67599164_67599167:+	chr15	67596793	67599167	+	ENSG00000103599	IQCH	AC*	ACVL	*	NA	NA	0	0.035	NA	NA	NA	NA	NA	NA	NA	NA	NA	NA	NA	NA	NA	0.82	NA	NA
chr16:28847443-28848069_28848072:+	chr16	28847443	28848072	+	ENSG00000168488	ATXN2L	PQAAPL	PQAPL	A	NA	NA	0	0.034	NA	NA	NA	NA	NA	NA	NA	NA	NA	NA	NA	NA	0.17	NA	NA	NA
chr16:31308975-31309063_31309066:+	chr16	31308975	31309066	+	ENSG00000169896	ITGAM	RGQRA	RGRA	Q	chr7:135245070-135245148_135245151:+	TRUE	0	0.15	NA	NA	NA	NA	NA	NA	NA	NA	NA	NA	NA	NA	NA	NA	NA	0.36
chr16:52502421-52498100_52498097:-	chr16	52498097	52502421	-	ENSG00000103460	TOX3	SEQTF	SETF	Q	chr8:92798531-92794382_92794379:-	TRUE	0	0.0045	NA	NA	NA	NA	NA	NA	0.82	NA	NA	NA	NA	NA	NA	NA	NA	NA
chr16:56899429-56900982_56900985:+	chr16	56899429	56900985	+	ENSG00000070915	SLC12A3	LKQEG	LKEG	Q	chr8:96853413-96854277_96854280:+	TRUE	0	0.55	NA	NA	NA	NA	NA	NA	0.54	NA	NA	NA	NA	NA	NA	NA	NA	NA
chr16:68011556-68011257_68011254:-	chr16	68011254	68011556	-	ENSG00000141096	DPEP3	LLKKN	LLKN	K	chr8:108501161-108500104_108500101:-	FALSE	0	0.89	NA	NA	NA	NA	NA	NA	NA	NA	NA	NA	NA	NA	NA	0.95	NA	NA
chr16:701747-701824_701827:+	chr16	701747	701827	+	ENSG00000161996	WDR90	TAQSG	TASG	Q	NA	NA	0	0.36	NA	NA	NA	NA	NA	NA	NA	NA	NA	NA	NA	NA	NA	0.64	NA	NA
chr17:18678505-18681788_18681791:+	chr17	18678505	18681791	+	ENSG00000171931	FBXW10	RDADDV	RDDDV	A	NA	NA	0	0.026	NA	NA	NA	NA	NA	NA	NA	NA	NA	NA	NA	NA	NA	0.36	NA	NA
chr17:3831534-3828735_3828732:-	chr17	3828732	3831534	-	ENSG00000074370	ATP2A3	HTGRNE	HTGNE	R	NA	NA	0	0.68	NA	0.86	NA	NA	NA	NA	NA	NA	NA	NA	NA	NA	NA	NA	NA	NA
chr17:40705636-40706420_40706423:+	chr17	40705636	40706423	+	ENSG00000108786	HSD17B1	LMAA*	LMA*	A	NA	NA	0	0.58	NA	NA	NA	0.24	NA	NA	NA	NA	NA	NA	NA	NA	NA	NA	NA	NA
chr17:40705905-40706420_40706423:+	chr17	40705905	40706423	+	ENSG00000108786	HSD17B1	GVHSLS	GVHLS	S	NA	NA	0	0.72	NA	NA	NA	NA	NA	NA	NA	NA	NA	NA	NA	NA	NA	0.45	NA	NA
chr17:41242961-41234592_41234589:-	chr17	41234589	41242961	-	ENSG00000012048	BRCA1	TQQRD	TQRD	Q	chr11:101383746-101378756_101378753:-	FALSE	0	0.00058	NA	NA	NA	NA	NA	NA	NA	NA	NA	NA	NA	NA	NA	NA	0.92	NA
chr17:42390063-42390484_42390487:+	chr17	42390063	42390487	+	ENSG00000108309	RUNDC3A	FKAGPV	FKGPV	A	chr11:102259000-102259411_102259414:+	TRUE	0	1.3e-05	NA	NA	0.09	NA	NA	NA	NA	NA	NA	NA	NA	NA	NA	NA	NA	NA
chr17:43238310-43240114_43240117:+	chr17	43238310	43240117	+	ENSG00000168517	HEXIM2	KRAGVT	KRGVT	A	NA	NA	0	0.33	NA	NA	NA	NA	NA	NA	NA	NA	NA	NA	NA	NA	0.32	NA	NA	NA
chr17:46691643-46690871_46690868:-	chr17	46690868	46691643	-	ENSG00000120068	HOXB8	PQAAAG	PQAAG	A	chr11:96144700-96145477_96145480:+	TRUE	0	0.86	NA	NA	NA	NA	NA	NA	0.33	NA	NA	NA	NA	0.33	NA	NA	NA	NA
chr17:48606201-48606376_48606379:+	chr17	48606201	48606379	+	ENSG00000136449	MYCBPAP	KEQDR	KEDR	Q	chr11:94364785-94364613_94364610:-	FALSE	0	0.0026	NA	NA	NA	NA	NA	NA	NA	NA	NA	NA	NA	NA	NA	0.25	NA	NA
chr17:56647746-56646621_56646618:-	chr17	56646618	56647746	-	ENSG00000121101	TEX14	PKVEAF	PKEAF	V	NA	NA	0	0.7	NA	NA	NA	NA	NA	NA	NA	NA	NA	NA	NA	NA	NA	0.87	NA	NA
chr17:60824226-60821889_60821886:-	chr17	60821886	60824226	-	ENSG00000173838	2011-03-10	CEADQA	CEDQA	A	NA	NA	0	0.061	NA	NA	NA	NA	NA	NA	NA	NA	NA	NA	NA	NA	NA	0.7	NA	NA
chr17:60837196-60824339_60824336:-	chr17	60824336	60837196	-	ENSG00000173838	2011-03-10	SPAESE	SPESE	A	NA	NA	0	0.23	NA	NA	NA	NA	NA	NA	NA	NA	NA	NA	NA	NA	NA	0.33	NA	NA
chr18:19088240-19088345_19088348:+	chr18	19088240	19088348	+	ENSG00000141449	GREB1L	DKQNL	DKNL	Q	NA	NA	0	0.028	NA	NA	NA	NA	NA	NA	NA	NA	NA	NA	NA	NA	NA	0.18	NA	NA
chr18:34846496-34844720_34844717:-	chr18	34844717	34846496	-	ENSG00000101489	CELF4	AGPAAY	AGPAY	A	chr18:25655966-25654806_25654803:-	TRUE	0	0.37	NA	NA	0.67	NA	NA	NA	NA	NA	NA	NA	NA	NA	NA	NA	NA	NA
chr18:34901766-34855206_34855203:-	chr18	34855203	34901766	-	ENSG00000101489	CELF4	PSQDRK	PSHRK	QDH	chr18:25696178-25663519_25663516:-	TRUE	0	0.54	NA	NA	0.27	NA	NA	NA	NA	NA	NA	NA	NA	NA	NA	NA	NA	NA
chr18:34901796-34855206_34855203:-	chr18	34855203	34901796	-	ENSG00000101489	CELF4	RGEDRK	RGDRK	E	chr18:25696208-25663519_25663516:-	TRUE	0	0.35	NA	NA	0.47	NA	NA	NA	NA	NA	NA	NA	NA	NA	NA	NA	NA	NA
chr19:11591415-11577642_11577639:-	chr19	11577639	11591415	-	ENSG00000196361	ELAVL3	VTQIL	VTIL	Q	chr9:21856034-21841304_21841301:-	TRUE	0	0.41	NA	NA	0.62	NA	NA	NA	NA	NA	NA	NA	NA	NA	NA	NA	NA	NA
chr19:13445192-13443739_13443736:-	chr19	13443736	13445192	-	ENSG00000141837	CACNA1A	KAEEVI	KAEVI	E	chr8:87060075-87060301_87060304:+	TRUE	0	0.29	NA	NA	0.63	NA	NA	NA	NA	NA	NA	NA	NA	NA	NA	NA	NA	NA
chr19:1455256-1455383_1455386:+	chr19	1455256	1455386	+	ENSG00000115266	APC2	ETQFS	ETFS	Q	chr10:79767549-79767649_79767652:+	TRUE	0	0.071	NA	NA	0.27	NA	NA	NA	NA	NA	NA	NA	NA	NA	NA	NA	NA	NA
chr19:1510844-1510732_1510729:-	chr19	1510729	1510844	-	ENSG00000185761	ADAMTSL5	AQ*	AQGP	*	chr10:79808258-79808161_79808158:-	TRUE	0	0.0044	NA	NA	NA	NA	NA	0.062	NA	NA	NA	NA	NA	NA	NA	NA	NA	NA
chr19:18272305-18272776_18272779:+	chr19	18272305	18272779	+	ENSG00000105647	PIK3R2	PDGSEP	PDGEP	S	chr8:73295732-73295273_73295270:-	FALSE	0	1	NA	NA	NA	NA	NA	NA	NA	NA	NA	NA	0.94	NA	NA	NA	NA	NA
chr19:2876274-2877271_2877274:+	chr19	2876274	2877274	+	ENSG00000172000	ZNF556	HLSRNP	HLRNP	S	NA	NA	0	0.002	NA	NA	NA	NA	NA	NA	NA	NA	NA	NA	0.25	NA	NA	NA	NA	NA
chr19:36109951-36110326_36110329:+	chr19	36109951	36110329	+	ENSG00000249115	HAUS5	LVEET	LVET	E	chr7:31443522-31442937_31442934:-	TRUE	0	0.95	NA	NA	NA	NA	NA	NA	NA	NA	NA	NA	NA	NA	NA	0.92	NA	NA
chr19:36271550-36271656_36271659:+	chr19	36271550	36271659	+	ENSG00000004777	ARHGAP33	KAADAD	KADAD	A	NA	NA	0	0.63	NA	NA	NA	NA	NA	NA	NA	NA	NA	NA	0.17	NA	NA	NA	NA	NA
chr19:4155024-4156992_4156995:+	chr19	4155024	4156995	+	ENSG00000060566	CREB3L3	DQQVL	DQVL	Q	NA	NA	0	0.43	NA	NA	NA	NA	NA	NA	NA	0.52	NA	NA	NA	NA	NA	NA	NA	NA
chr19:46145176-46145006_46145003:-	chr19	46145003	46145176	-	ENSG00000125746	EML2	GRSSVR	GRSVR	S	NA	NA	0	0.079	NA	NA	0.74	NA	NA	NA	NA	NA	NA	NA	NA	NA	NA	NA	NA	NA
chr19:52227178-52223151_52223148:-	chr19	52223148	52227178	-	ENSG00000105509	HAS1	RQQDA	RQDA	Q	NA	NA	0	0.0077	NA	NA	NA	NA	NA	NA	NA	NA	NA	NA	0.25	NA	NA	NA	NA	NA
chr19:54312841-54310922_54310919:-	chr19	54310919	54312841	-	ENSG00000142405	NLRP12	VQLRPE	VQLPE	R	NA	NA	0	0.036	NA	NA	NA	NA	NA	NA	NA	NA	NA	NA	NA	NA	NA	NA	NA	0.17
chr19:54781404-54780836_54780833:-	chr19	54780833	54781404	-	ENSG00000131042	LILRB2	QSVGAH	QSGAH	V	NA	NA	0	0.47	NA	NA	NA	NA	NA	NA	NA	NA	NA	NA	NA	0.23	NA	NA	NA	NA
chr19:55421425-55423536_55423539:+	chr19	55421425	55423539	+	ENSG00000189430	NCR1	FPADTW	FPDTW	A	NA	NA	0	0.53	NA	NA	NA	NA	NA	NA	NA	NA	NA	NA	NA	NA	NA	NA	NA	0.41
chr19:55686540-55686364_55686361:-	chr19	55686361	55686540	-	ENSG00000129990	SYT5	EEEKL	EEKL	E	NA	NA	0	0.95	NA	NA	0.92	NA	NA	NA	NA	NA	NA	NA	NA	NA	NA	NA	NA	NA
chr19:55686540-55686367_55686364:-	chr19	55686364	55686540	-	ENSG00000129990	SYT5	EEQEK	EEEK	Q	NA	NA	0	0.17	NA	NA	0.8	NA	NA	NA	NA	NA	NA	NA	NA	NA	NA	NA	NA	NA
chr1:12195670-12198286_12198289:+	chr1	12195670	12198289	+	ENSG00000120949	TNFRSF8	STQLR	STLR	Q	chr4:144867429-144864399_144864396:-	FALSE	0	0.68	NA	NA	NA	NA	NA	NA	NA	NA	NA	NA	NA	NA	NA	NA	NA	0.79
chr1:145311154-145311792_145311795:+	chr1	145311154	145311795	+	ENSG00000163386	NBPF10	GPSREL	GPREL	S	NA	NA	0	0.0011	NA	NA	NA	NA	NA	NA	NA	NA	NA	NA	NA	NA	NA	0.81	NA	NA
chr1:151679145-151678837_151678834:-	chr1	151678834	151679145	-	ENSG00000159409	CELF3	YTAAYP	YTAYP	A	chr3:94291774-94292061_94292064:+	FALSE	0	0.25	NA	NA	0.67	NA	NA	NA	NA	NA	NA	NA	NA	NA	NA	NA	NA	NA
chr1:151682219-151681824_151681821:-	chr1	151681821	151682219	-	ENSG00000159409	CELF3	RGEDRK	RGDRK	E	chr3:94288787-94289195_94289198:+	TRUE	0	0.24	NA	NA	0.8	NA	NA	NA	NA	NA	NA	NA	NA	NA	NA	NA	NA	NA
chr1:157767549-157766922_157766919:-	chr1	157766919	157767549	-	ENSG00000163534	FCRL1	KAQKP	KAKP	Q	NA	NA	0	0.12	NA	0.59	NA	NA	NA	NA	NA	NA	NA	NA	NA	NA	NA	NA	NA	NA
chr1:161044401-161044166_161044163:-	chr1	161044163	161044401	-	ENSG00000143217	PVRL4	VLADPQ	VLDPQ	A	NA	NA	0	0.54	NA	NA	NA	NA	NA	NA	NA	NA	NA	NA	NA	0.29	NA	NA	NA	NA
chr1:162829250-162825548_162825545:-	chr1	162825545	162829250	-	ENSG00000185860	C1orf110	QQAETM	QQETM	A	chr1:171860291-171863123_171863126:+	TRUE	0	0.42	NA	NA	NA	NA	NA	NA	NA	NA	0.25	NA	NA	NA	NA	NA	NA	NA
chr1:16358786-16358938_16358941:+	chr1	16358786	16358941	+	ENSG00000186510	CLCNKA	HQQCL	HQCL	Q	NA	NA	0	0.038	NA	NA	NA	NA	NA	NA	0.65	NA	NA	NA	NA	NA	NA	NA	NA	NA
chr1:167873125-167871292_167871289:-	chr1	167871289	167873125	-	ENSG00000143199	ADCY10	VEKVLI	VEMLI	KVM	chr1:167434183-167436465_167436468:+	FALSE	0	0.75	NA	NA	NA	NA	NA	NA	NA	NA	NA	NA	NA	NA	NA	0.95	NA	NA
chr1:177930725-177930077_177930074:-	chr1	177930074	177930725	-	ENSG00000120341	SEC16B	QAEDVS	QADVS	E	NA	NA	0	0.0043	NA	NA	NA	NA	NA	NA	NA	0.47	NA	NA	NA	NA	NA	NA	NA	NA
chr1:184671945-184670678_184670675:-	chr1	184670675	184671945	-	ENSG00000116406	EDEM3	DRAAIL	DRAIL	A	NA	NA	0	7.4e-07	NA	NA	0.94	NA	NA	NA	NA	NA	NA	NA	NA	NA	NA	NA	NA	NA
chr1:200969011-200968594_200968591:-	chr1	200968591	200969011	-	ENSG00000116852	KIF21B	EEEEE	EEEE	E	chr1:138049416-138049770_138049773:+	TRUE	0	9.2e-05	NA	NA	NA	NA	NA	NA	NA	NA	NA	NA	NA	NA	NA	NA	NA	0.91
chr1:204415215-204415133_204415130:-	chr1	204415130	204415215	-	ENSG00000133056	PIK3C2B	SEQWT	SEWT	Q	NA	NA	0	0.042	NA	NA	NA	NA	NA	NA	NA	NA	0.69	NA	NA	NA	NA	NA	NA	NA
chr1:3160701-3301713_3301716:+	chr1	3160701	3301716	+	ENSG00000142611	PRDM16	TKQIS	TKIS	Q	chr4:153850748-153741424_153741421:-	TRUE	0	0.038	NA	NA	0.42	NA	NA	NA	NA	NA	NA	NA	NA	NA	NA	NA	NA	NA
chr20:1224814-1226854_1226857:+	chr20	1224814	1226857	+	ENSG00000244588	RAD21L1	SEQDI	SEDI	Q	chr2:151479196-151477713_151477710:-	TRUE	0	0.017	NA	NA	NA	NA	NA	NA	NA	NA	NA	NA	NA	NA	NA	0.45	NA	NA
chr20:1532337-1517959_1517956:-	chr20	1517956	1532337	-	ENSG00000125900	SIRPD	VTAEQN	VTEQN	A	NA	NA	0	0.37	NA	NA	NA	NA	NA	NA	NA	NA	NA	NA	NA	NA	NA	0.1	NA	NA
chr20:34064420-34065693_34065696:+	chr20	34064420	34065696	+	ENSG00000126001	CEP250	LQ*	LQLE	*	chr2:155799225-155799986_155799989:+	TRUE	0	0.061	NA	NA	NA	NA	NA	NA	NA	NA	NA	NA	0.27	NA	NA	NA	NA	NA
chr20:56078492-56073757_56073754:-	chr20	56073754	56078492	-	ENSG00000124092	CTCFL	GDEAAA	GDAAA	E	NA	NA	0	3.8e-08	NA	NA	NA	NA	NA	NA	NA	NA	NA	NA	NA	NA	NA	0.83	NA	NA
chr20:58497445-58496508_58496505:-	chr20	58496505	58497445	-	ENSG00000196074	SYCP2	LQQLE	LQLE	Q	chr2:178139353-178138506_178138503:-	TRUE	0	0.63	NA	NA	NA	NA	NA	NA	NA	NA	NA	NA	NA	NA	NA	0.91	NA	NA
chr21:33785321-33829905_33829908:+	chr21	33785321	33829908	+	ENSG00000166979	C21orf63	FSEGAG	FSGAG	E	chr16:90831677-90869811_90869814:+	FALSE	0	0.0028	NA	NA	NA	NA	NA	NA	NA	NA	0.36	NA	NA	NA	NA	NA	NA	NA
chr21:43800226-43796795_43796792:-	chr21	43796792	43800226	-	ENSG00000160183	TMPRSS3	DGAGDA	DGGDA	A	NA	NA	0	0.014	NA	NA	NA	NA	NA	NA	NA	NA	NA	NA	0.5	NA	NA	NA	NA	NA
chr21:44275792-44274736_44274733:-	chr21	44274733	44275792	-	ENSG00000160193	WDR4	PQKFA	PQFA	K	NA	NA	0	0.9	NA	0.9	NA	NA	NA	NA	NA	NA	NA	NA	NA	NA	NA	NA	NA	NA
chr22:17445656-17444722_17444719:-	chr22	17444719	17445656	-	ENSG00000215568	GAB4	FPQNP	FPNP	Q	NA	NA	0	0.56	NA	NA	NA	NA	NA	NA	NA	NA	NA	NA	NA	NA	NA	0.42	NA	NA
chr22:19504168-19504337_19504340:+	chr22	19504168	19504340	+	ENSG00000093009	CDC45	RKNSFF	RKNFF	S	NA	NA	0	1.8e-07	NA	NA	NA	NA	NA	NA	NA	NA	NA	NA	NA	NA	NA	0.051	NA	NA
chr22:26761532-26771541_26771544:+	chr22	26761532	26771544	+	ENSG00000100095	SEZ6L	CKVAEA	CKAEA	V	NA	NA	0	0.71	NA	NA	0.93	NA	NA	NA	NA	NA	NA	NA	NA	NA	NA	NA	NA	NA
chr22:26769449-26771541_26771544:+	chr22	26769449	26771544	+	ENSG00000100095	SEZ6L	LEVAEA	LEAEA	V	chr5:112855746-112854748_112854745:-	TRUE	0	0.0039	NA	NA	0.78	NA	NA	NA	NA	NA	NA	NA	NA	NA	NA	NA	NA	NA
chr22:26769449-26771544_26771547:+	chr22	26769449	26771547	+	ENSG00000100095	SEZ6L	LEAEAA	LEEAA	A	chr5:112855746-112854745_112854742:-	TRUE	0	1	NA	NA	0.5	NA	NA	NA	NA	NA	NA	NA	NA	NA	NA	NA	NA	NA
chr22:42180424-42189833_42189836:+	chr22	42180424	42189836	+	ENSG00000167077	MEI1	LSEGPS	LSGPS	E	NA	NA	0	0.18	NA	NA	NA	NA	NA	NA	NA	NA	NA	NA	NA	NA	NA	NA	NA	0.6
chr2:110922097-110920712_110920709:-	chr2	110920709	110922097	-	ENSG00000144061	NPHP1	LQQIN	LQIN	Q	NA	NA	0	0.37	NA	NA	NA	NA	NA	NA	NA	NA	NA	NA	NA	NA	NA	0.74	NA	NA
chr2:120997701-121036191_121036194:+	chr2	120997701	121036194	+	ENSG00000144118	RALB	QSAALQ	QSALQ	A	NA	NA	0	0.66	NA	NA	NA	NA	NA	NA	NA	NA	NA	NA	NA	NA	NA	0.18	NA	NA
chr2:14775768-14789437_14789440:+	chr2	14775768	14789440	+	ENSG00000162981	FAM84A	EFAEF*	EFEF*	A	NA	NA	0	0.66	NA	NA	NA	NA	NA	NA	NA	NA	NA	NA	NA	0.13	NA	NA	NA	NA
chr2:162719572-162728803_162728806:+	chr2	162719572	162728806	+	ENSG00000144290	SLC4A10	KNAGQV	KNGQV	A	chr2:62072626-62081419_62081422:+	TRUE	0	0.5	NA	NA	0.87	NA	NA	NA	NA	NA	NA	NA	NA	NA	NA	NA	NA	NA
chr2:166903280-166901837_166901834:-	chr2	166901834	166903280	-	ENSG00000144285	SCN1A	AQQAA	AQAA	Q	chr2:66165708-66164243_66164240:-	FALSE	0	0.77	NA	NA	0.92	NA	NA	NA	NA	NA	NA	NA	NA	NA	NA	NA	NA	NA
chr2:183106529-183105019_183105016:-	chr2	183105016	183106529	-	ENSG00000115252	PDE1A	HIERLL	HIELL	R	NA	NA	0	8.1e-10	NA	NA	NA	NA	NA	NA	NA	NA	NA	NA	NA	NA	NA	0.94	NA	NA
chr2:210561472-210561641_210561644:+	chr2	210561472	210561644	+	ENSG00000078018	MAP2	KKAVYK	KKVYK	A	chr1:66463124-66463306_66463309:+	TRUE	0	0.44	NA	NA	0.81	NA	NA	NA	NA	NA	NA	NA	NA	NA	NA	NA	NA	NA
chr2:210786410-210786976_210786979:+	chr2	210786410	210786979	+	ENSG00000144406	UNC80	EEVEEV	EEEEV	V	chr1:66673188-66673765_66673768:+	TRUE	0	0.31	NA	NA	0.47	NA	NA	NA	NA	NA	NA	NA	NA	NA	NA	NA	NA	NA
chr2:232220646-232225466_232225469:+	chr2	232220646	232225469	+	ENSG00000135931	ARMC9	SSSAII	SSSII	A	NA	NA	0	0.31	NA	NA	NA	NA	NA	NA	NA	NA	NA	NA	0.85	NA	NA	NA	NA	NA
chr2:234716501-234717772_234717775:+	chr2	234716501	234717775	+	ENSG00000185038	HEATR7B1	WRKDH	WRDH	K	NA	NA	0	0.43	NA	NA	NA	NA	NA	NA	NA	NA	NA	NA	NA	NA	NA	NA	0.82	NA
chr2:27601751-27601485_27601482:-	chr2	27601482	27601751	-	ENSG00000163795	ZNF513	PTAAWA	PTAWA	A	chr5:31503025-31502759_31502756:-	TRUE	0	0.011	NA	NA	NA	NA	NA	NA	NA	NA	NA	NA	NA	NA	NA	0.21	NA	NA
chr2:29063335-29072716_29072719:+	chr2	29063335	29072719	+	ENSG00000163806	SPDYA	SEVVND	SEVND	V	chr17:71927733-71937923_71937926:+	TRUE	0	2.4e-05	NA	NA	NA	NA	NA	NA	NA	NA	NA	NA	NA	NA	NA	0.82	NA	NA
chr2:31598246-31596822_31596819:-	chr2	31596819	31598246	-	ENSG00000158125	XDH	EDKCG	EDCG	K	NA	NA	0	0.29	NA	NA	NA	NA	NA	NA	NA	0.64	NA	NA	NA	NA	NA	NA	NA	NA
chr2:33487891-33488361_33488364:+	chr2	33487891	33488364	+	ENSG00000049323	LTBP1	PGIVIE	PGMIE	IVM	NA	NA	0	0.0063	NA	NA	NA	NA	0.75	NA	NA	NA	NA	NA	NA	NA	NA	NA	NA	NA
chr2:44099277-44099362_44099365:+	chr2	44099277	44099365	+	ENSG00000143921	ABCG8	VESSVT	VESVT	S	NA	NA	0	5.9e-05	NA	NA	NA	NA	NA	NA	NA	0.87	NA	NA	NA	NA	NA	NA	NA	NA
chr2:70741991-70692868_70692865:-	chr2	70692865	70741991	-	ENSG00000163235	TGFA	LSADPP	LSDPP	A	chr6:86179478-86213150_86213153:+	TRUE	0	0.0048	NA	NA	NA	NA	NA	NA	NA	NA	NA	NA	NA	NA	NA	NA	NA	0.84
chr3:118867170-118870071_118870074:+	chr3	118867170	118870074	+	ENSG00000163424	C3orf30	FQQIT	FQIT	Q	chr16:38827092-38824668_38824665:-	TRUE	0	0.18	NA	NA	NA	NA	NA	NA	NA	NA	NA	NA	NA	NA	NA	0.45	NA	NA
chr3:38622422-38620986_38620983:-	chr3	38620983	38622422	-	ENSG00000183873	SCN5A	KQQES	KQES	Q	chr9:119426466-119425182_119425179:-	TRUE	0	0.14	NA	NA	NA	NA	NA	0.42	NA	NA	NA	NA	NA	NA	NA	NA	NA	NA
chr3:42949640-42950285_42950288:+	chr3	42949640	42950288	+	ENSG00000182983	ZNF662	SLAAFP	SLAFP	A	NA	NA	0	0.0011	NA	NA	NA	NA	NA	NA	NA	NA	NA	NA	NA	NA	NA	0.8	NA	NA
chr3:44609925-44611414_44611417:+	chr3	44609925	44611417	+	ENSG00000196345	ZNF167	SLAGEN	SLGEN	A	NA	NA	0	0.0014	NA	NA	NA	NA	NA	NA	NA	NA	NA	NA	NA	0.3	NA	NA	NA	NA
chr3:48225290-48224520_48224517:-	chr3	48224517	48225290	-	ENSG00000164045	CDC25A	LPQKL	LPKL	Q	chr9:109781771-109782338_109782341:+	TRUE	0	0.31	NA	NA	NA	NA	NA	NA	NA	NA	NA	NA	NA	NA	NA	0.83	NA	NA
chr3:49829147-49828904_49828901:-	chr3	49828901	49829147	-	ENSG00000187492	CDHR4	SLQHF	SLHF	Q	NA	NA	0	0.13	NA	NA	NA	NA	NA	NA	NA	NA	0.46	NA	NA	NA	NA	NA	NA	NA
chr3:50324015-50324105_50324108:+	chr3	50324015	50324108	+	ENSG00000179564	C3orf45	SGAGTL	SGGTL	A	NA	NA	0	0.19	NA	NA	NA	NA	NA	0.9	NA	NA	NA	NA	NA	NA	NA	NA	NA	NA
chr3:52860557-52859997_52859994:-	chr3	52859994	52860557	-	ENSG00000055955	ITIH4	TKQQK	TKQK	Q	NA	NA	0	0.0039	NA	NA	NA	NA	NA	NA	NA	0.083	NA	NA	NA	NA	NA	NA	NA	NA
chr3:58855054-58853662_58853659:-	chr3	58853659	58855054	-	ENSG00000163689	C3orf67	IHAANL	IHANL	A	NA	NA	0	0.94	NA	NA	NA	NA	NA	NA	NA	NA	NA	NA	NA	NA	NA	0.94	NA	NA
chr3:65364936-65361623_65361620:-	chr3	65361620	65364936	-	ENSG00000151276	MAGI1	TFAGNA	TFGNA	A	chr6:93647188-93644205_93644202:-	TRUE	0	0.031	NA	NA	NA	NA	NA	NA	NA	NA	NA	NA	NA	NA	NA	0.71	NA	NA
chr3:68055887-68466430_68466433:+	chr3	68055887	68466433	+	ENSG00000183662	FAM19A1	RPEGGT	RPGGT	E	chr6:96065748-96473329_96473332:+	TRUE	0	0.62	NA	NA	0.94	NA	NA	NA	NA	NA	NA	NA	NA	NA	NA	NA	NA	NA
chr4:104061413-104059609_104059606:-	chr4	104059606	104061413	-	ENSG00000138778	CENPE	KKQDR	KKDR	Q	NA	NA	0	0.1	NA	NA	NA	NA	NA	NA	NA	NA	NA	NA	NA	NA	NA	0.33	NA	NA
chr4:154178759-154191487_154191490:+	chr4	154178759	154191490	+	ENSG00000109654	TRIM2	CMQQR	CMQR	Q	NA	NA	0	0.09	NA	NA	0.75	NA	NA	NA	NA	NA	NA	NA	NA	NA	NA	NA	NA	NA
chr4:156283200-156281495_156281492:-	chr4	156281492	156283200	-	ENSG00000164114	MAP9	GKADHV	GKDHV	A	NA	NA	0	0.014	NA	NA	NA	NA	NA	NA	NA	NA	NA	NA	NA	NA	NA	0.6	NA	NA
chr4:66280002-66270197_66270194:-	chr4	66270194	66280002	-	ENSG00000145242	EPHA5	PVSVAA	PVFAA	SVF	chr5:84579367-84571408_84571405:-	FALSE	0	0.12	NA	NA	0.82	NA	NA	NA	NA	NA	NA	NA	NA	NA	NA	NA	NA	NA
chr4:7736101-7738793_7738796:+	chr4	7736101	7738796	+	ENSG00000184985	SORCS2	FKSRKR	FKRKR	S	chr5:36366641-36363984_36363981:-	TRUE	0	0.15	NA	NA	0.21	NA	NA	NA	NA	NA	NA	NA	NA	NA	NA	NA	NA	NA
chr5:118970429-118970723_118970726:+	chr5	118970429	118970726	+	ENSG00000164334	FAM170A	DRNS*	DRN*	S	NA	NA	0	0.0082	NA	NA	NA	NA	NA	NA	NA	NA	NA	NA	NA	NA	NA	0.75	NA	NA
chr5:35047910-35040768_35040765:-	chr5	35040765	35047910	-	ENSG00000113492	AGXT2	LSLGTS	LSRTS	LGR	chr15:10288436-10301354_10301357:+	TRUE	0	0.25	NA	NA	NA	NA	NA	NA	NA	0.87	NA	NA	NA	NA	NA	NA	NA	NA
chr5:74380097-74376464_74376461:-	chr5	74376461	74380097	-	ENSG00000145700	ANKRD31	LPEVAC	LPVAC	E	NA	NA	0	0.82	NA	NA	NA	NA	NA	NA	NA	NA	NA	NA	NA	NA	NA	0.92	NA	NA
chr5:74518074-74506693_74506690:-	chr5	74506690	74518074	-	ENSG00000145700	ANKRD31	LQQSQ	LQSQ	Q	NA	NA	0	0.13	NA	NA	NA	NA	NA	NA	NA	NA	NA	NA	NA	NA	NA	0.73	NA	NA
chr6:117700222-117687456_117687453:-	chr6	117687453	117700222	-	ENSG00000047936	ROS1	GQSSTG	GQSTG	S	NA	NA	0	0.039	NA	NA	NA	NA	NA	NA	NA	NA	0.6	NA	NA	NA	NA	NA	NA	NA
chr6:150715391-150716588_150716591:+	chr6	150715391	150716591	+	ENSG00000009765	IYD	LQQVN	LQVN	Q	NA	NA	0	2.6e-22	NA	NA	NA	NA	NA	NA	NA	NA	NA	NA	NA	NA	NA	NA	0.21	NA
chr6:154587046-154568622_154568619:-	chr6	154568619	154587046	-	ENSG00000074706	IPCEF1	ALQVP	ALVP	Q	NA	NA	0	0.29	NA	NA	NA	NA	NA	NA	NA	NA	NA	NA	NA	NA	NA	NA	0.82	NA
chr6:36762367-36760223_36760220:-	chr6	36760220	36762367	-	ENSG00000124772	CPNE5	SNGSGL	SNGGL	S	chr17:29341634-29339850_29339847:-	FALSE	0	0.5	NA	NA	0.84	NA	NA	NA	NA	NA	NA	NA	NA	NA	NA	NA	NA	NA
chr6:49825048-49819842_49819839:-	chr6	49819839	49825048	-	ENSG00000124812	CRISP1	MKKKS	MKKS	K	NA	NA	0	0.72	NA	NA	NA	NA	NA	NA	NA	NA	NA	NA	NA	NA	NA	0.94	NA	NA
chr6:72678766-72806652_72806655:+	chr6	72678766	72806655	+	ENSG00000079841	RIMS1	PSPRLH	PSPLH	R	chr1:22733769-22603423_22603420:-	TRUE	0	0.0067	NA	NA	0.91	NA	NA	NA	NA	NA	NA	NA	NA	NA	NA	NA	NA	NA
chr6:80732189-80736095_80736098:+	chr6	80732189	80736098	+	ENSG00000112742	TTK	TEQKH	TEKH	Q	NA	NA	0	0.68	NA	NA	NA	NA	NA	NA	NA	NA	NA	NA	NA	NA	NA	0.86	NA	NA
chr7:100087289-100088137_100088140:+	chr7	100087289	100088140	+	ENSG00000166924	C7orf51	LDTEVE	LDKVE	TEK	NA	NA	0	0.36	NA	NA	0.24	NA	NA	NA	NA	NA	NA	NA	NA	NA	NA	NA	NA	NA
chr7:100320466-100320601_100320604:+	chr7	100320466	100320604	+	ENSG00000130427	EPO	AQKEA	AQEA	K	chr5:137925209-137924468_137924465:-	FALSE	0	0.67	NA	NA	NA	NA	NA	NA	NA	0.89	NA	NA	NA	NA	NA	NA	NA	NA
chr7:129008392-129019479_129019482:+	chr7	129008392	129019482	+	ENSG00000158467	AHCYL2	WMQIQ	WMIQ	Q	chr6:29804139-29813140_29813143:+	TRUE	0	0.11	NA	NA	NA	NA	NA	NA	NA	NA	0.29	NA	NA	NA	NA	NA	NA	NA
chr7:135390344-135387632_135387629:-	chr7	135387629	135390344	-	ENSG00000164707	SLC13A4	NEDRSN	NEESN	DRE	NA	NA	0	0.65	NA	NA	0.9	NA	NA	NA	NA	NA	NA	NA	NA	NA	NA	NA	NA	NA
chr7:138482931-138486072_138486075:+	chr7	138482931	138486075	+	ENSG00000214128	TMEM213	SAEASS	SAASS	E	NA	NA	0	0.39	NA	NA	NA	NA	NA	NA	0.8	NA	NA	NA	NA	NA	NA	NA	NA	NA
chr7:31132349-31139741_31139744:+	chr7	31132349	31139744	+	ENSG00000078549	ADCYAP1R1	IYFSCV	IYFCV	S	chr6:55435027-55441221_55441224:+	TRUE	0	0.59	NA	NA	0.64	NA	NA	NA	NA	NA	NA	NA	NA	NA	NA	NA	NA	NA
chr7:35840880-35871102_35871105:+	chr7	35840880	35871105	+	ENSG00000122545	2011-09-07	TMVAVS	TMAVS	V	NA	NA	0	0.21	NA	NA	0.7	NA	NA	NA	NA	NA	NA	NA	NA	NA	NA	NA	NA	NA
chr7:43482228-43483814_43483817:+	chr7	43482228	43483817	+	ENSG00000002746	HECW1	HPADDE	HPDDE	A	NA	NA	0	3.2e-05	NA	NA	0.11	NA	NA	NA	NA	NA	NA	NA	NA	NA	NA	NA	NA	NA
chr7:50121370-50097737_50097734:-	chr7	50097734	50121370	-	ENSG00000042813	ZPBP	VSVENR	VSENR	V	NA	NA	0	0.26	NA	NA	NA	NA	NA	NA	NA	NA	NA	NA	NA	NA	NA	0.47	NA	NA
chr7:99365977-99364881_99364878:-	chr7	99364878	99365977	-	ENSG00000160868	CYP3A4	SITVFP	SIIFP	TVI	NA	NA	0	0.8	NA	NA	NA	NA	NA	NA	NA	0.95	NA	NA	NA	NA	NA	NA	NA	NA
chr8:142446013-142445349_142445346:-	chr8	142445346	142446013	-	ENSG00000226807	AC100803.1	ATQAK	ATAK	Q	NA	NA	0	0.013	NA	NA	NA	NA	NA	NA	NA	NA	NA	NA	NA	NA	NA	0.85	NA	NA
chr8:143625069-143625578_143625581:+	chr8	143625069	143625581	+	ENSG00000181790	BAI1	SKQPE	SKPE	Q	chr15:74418841-74419114_74419117:+	FALSE	0	0.052	NA	NA	0.21	NA	NA	NA	NA	NA	NA	NA	NA	NA	NA	NA	NA	NA
chr8:24359089-24363604_24363607:+	chr8	24359089	24363607	+	ENSG00000069206	ADAM7	LNQRT	LNRT	Q	NA	NA	0	0.013	NA	NA	NA	NA	NA	NA	NA	NA	NA	NA	NA	NA	NA	0.53	NA	NA
chr8:37794795-37794575_37794572:-	chr8	37794572	37794795	-	ENSG00000169154	GOT1L1	VEQIP	VEIP	Q	NA	NA	0	0.00047	NA	NA	NA	NA	NA	NA	NA	NA	NA	NA	NA	NA	NA	0.94	NA	NA
chr8:54793644-54852136_54852139:+	chr8	54793644	54852139	+	ENSG00000147509	RGS20	GLQMG	GLMG	Q	NA	NA	0	0.0075	NA	NA	0.86	NA	NA	NA	NA	NA	NA	NA	NA	NA	NA	NA	NA	NA
chr9:127302312-127300598_127300595:-	chr9	127300595	127302312	-	ENSG00000148200	NR6A1	SSSRSV	SSRSV	S	chr2:38598327-38596127_38596124:-	TRUE	0	0.052	NA	NA	NA	NA	NA	NA	NA	NA	NA	NA	NA	NA	NA	0.63	NA	NA
chr9:140059748-140062226_140062229:+	chr9	140059748	140062229	+	ENSG00000176884	GRIN1	DTQYH	DTYH	Q	chr2:25149958-25147648_25147645:-	FALSE	0	1.8e-10	NA	NA	0.94	NA	NA	NA	NA	NA	NA	NA	NA	NA	NA	NA	NA	NA
chr9:140851279-140852047_140852050:+	chr9	140851279	140852050	+	ENSG00000148408	CACNA1B	LDAVLK	LDVLK	A	chr2:24574565-24573642_24573639:-	TRUE	0	0.17	NA	NA	0.41	NA	NA	NA	NA	NA	NA	NA	NA	NA	NA	NA	NA	NA
chr9:23693446-23692885_23692882:-	chr9	23692882	23693446	-	ENSG00000107105	ELAVL2	VKSRFS	VKRFS	S	chr4:90920832-90920261_90920258:-	TRUE	0	0.14	NA	NA	0.28	NA	NA	NA	NA	NA	NA	NA	NA	NA	NA	NA	NA	NA
chr9:23701377-23692885_23692882:-	chr9	23692882	23701377	-	ENSG00000107105	ELAVL2	RFSRFS	RFRFS	S	chr4:90927452-90920261_90920258:-	TRUE	0	0.11	NA	NA	NA	NA	NA	NA	NA	NA	NA	NA	NA	NA	NA	0.31	NA	NA
chr9:34385635-34382867_34382864:-	chr9	34382864	34385635	-	ENSG00000164972	C9orf24	EEADKC	EEDKC	A	NA	NA	0	0.00056	NA	NA	NA	NA	NA	NA	NA	NA	NA	NA	NA	NA	NA	0.78	NA	NA
chr9:8504261-8485327_8485324:-	chr9	8485324	8504261	-	ENSG00000153707	PTPRD	QSTVFA	QSMFA	TVM	chr4:75748859-75731465_75731462:-	TRUE	0	0.89	NA	NA	0.4	NA	NA	NA	NA	NA	NA	NA	NA	NA	NA	NA	NA	NA
chr9:894195-916760_916763:+	chr9	894195	916763	+	ENSG00000137090	DMRT1	WQQMK	WQMK	Q	NA	NA	0	1.4e-10	NA	NA	NA	NA	NA	NA	NA	NA	NA	NA	NA	NA	NA	0.071	NA	NA
chrX:100532594-100531519_100531516:-	chrX	100531516	100532594	-	ENSG00000102387	TAF7L	SSVEYD	SSEYD	V	NA	NA	0	0.012	NA	NA	NA	NA	NA	NA	NA	NA	NA	NA	NA	NA	NA	0.74	NA	NA
chrX:134291241-134290953_134290950:-	chrX	134290950	134291241	-	ENSG00000169551	CXorf48	HKSSSG	HKSSG	S	NA	NA	0	0.29	NA	NA	NA	NA	NA	NA	NA	NA	NA	NA	NA	NA	NA	0.52	NA	NA
chrX:150839668-150840045_150840048:+	chrX	150839668	150840048	+	ENSG00000166049	PASD1	LQKQP	LQQP	K	NA	NA	0	7.6e-08	NA	NA	NA	NA	NA	NA	NA	NA	NA	NA	NA	NA	NA	0.92	NA	NA
chrX:150840251-150840655_150840658:+	chrX	150840251	150840658	+	ENSG00000166049	PASD1	NQQQL	NQQL	Q	NA	NA	0	8.2e-05	NA	NA	NA	NA	NA	NA	NA	NA	NA	NA	NA	NA	NA	0.76	NA	NA
chrX:151358202-151337035_151337032:-	chrX	151337032	151358202	-	ENSG00000011677	GABRA3	MKKKT	MKKT	K	chrX:69690514-69680323_69680320:-	FALSE	0	0.67	NA	NA	0.91	NA	NA	NA	NA	NA	NA	NA	NA	NA	NA	NA	NA	NA
chrX:153944301-153941701_153941698:-	chrX	153941698	153944301	-	ENSG00000160219	GAB3	GAADSM	GADSM	A	NA	NA	0	0.22	NA	NA	NA	NA	NA	NA	NA	NA	NA	NA	NA	NA	NA	NA	NA	0.72
chrX:17763659-17764135_17764138:+	chrX	17763659	17764138	+	ENSG00000047634	SCML1	NKQEP	NKEP	Q	NA	NA	0	0.00047	NA	NA	NA	NA	NA	NA	NA	NA	NA	NA	NA	NA	NA	0.26	NA	NA
chrX:37931415-37932843_37932846:+	chrX	37931415	37932846	+	ENSG00000147041	SYTL5	SPGAEE	SPAEE	G	NA	NA	0	0.027	NA	NA	NA	NA	NA	NA	NA	NA	NA	NA	NA	NA	NA	0.69	NA	NA
chrX:99605644-99597073_99597070:-	chrX	99597070	99605644	-	ENSG00000165194	PCDH19	IKSSST	IKSST	S	chrX:130167434-130159980_130159977:-	TRUE	0	0.0093	0.36	NA	NA	NA	NA	NA	NA	NA	NA	NA	NA	NA	NA	NA	NA	NA
