# Supplementary material for: Alternative Splicing of RNA Triplets Is Often Regulated and Accelerates Proteome Evolution
Source: PLoS Biol. 2012 Jan 3;10(1):e1001229. doi: 10.1371/journal.pbio.1001229 (PMC3250501; doi:10.1371/journal.pbio.1001229)
Supplement: Table S5 — Complete list of mouse genes containing alternatively spliced NAGNAGs, sorted by estimated switch score. (XLS) [file pbio.1001229.s016.xls]

## Sheet: nagnag.mm9.table
Supplementary Table 5. Alternatively spliced NAGNAGs in the mouse genome. For each NAGNAG, chromosomal coordinates of the spliced exonic bases are given in the mm9 version of the mouse genome (start is the last exonic base of the upstream exon and end is the first exonic base of the downstream exon),
followed by the gene ID and name, amino acids encoded by the proximal and distal isoforms, the ID and coordinates of the orthologous human NAGNAG (“NA” = not available), whether or not the human ortholog is alternatively spliced, the switch score, the p-value for regulation, and estimated PSI values
across 8 tissues. Includes all NAGNAGs detected as alternatively spliced in this study, but not the thousands more where only one isoform was detected or where non-uniqueness of junction sequences prevented detection by RNA-Seq.
id	chr	start	end	strand	gene	gene_name	amino_acids_proximal	amino_acids_distal	amino_acids_changed	ortholog_human	alternatively_spliced_human	switch_score	p_value	psi_brain	psi_colon	psi_kidney	psi_liver	psi_lung	psi_skeletal_muscle	psi_spleen	psi_testes
chr4:53699389-53706856_53706859:+	chr4	53699389	53706859	+	ENSMUSG00000054752	Fsd1l	KGRSGT	KGSGT	R	chr9:108275217-108296774_108296777:+	TRUE	0.93	1.1e-39	0.069	NA	NA	NA	NA	NA	NA	1
chr5:66703398-66702322_66702319:-	chr5	66702319	66703398	-	ENSMUSG00000029207	Apbb2	LQVDFP	LQDFP	V	chr4:40829149-40827987_40827984:-	TRUE	0.9	2.5e-11	0.84	1	0.9	0.88	0.96	0.88	0.86	0.1
chr9:49331627-49328320_49328317:-	chr9	49328317	49331627	-	ENSMUSG00000039542	Ncam1	RAKLA	RALA	K	chr11:113126723-113130865_113130868:+	TRUE	0.83	8.7e-17	0.22	0.077	0.33	NA	NA	0.26	NA	0.91
chr2:29697003-29697982_29697985:+	chr2	29697003	29697985	+	ENSMUSG00000069020	Urm1	DSVRPC	DSVPC	R	NA	NA	0.72	0.02	0.65	0.64	0.71	0.42	NA	NA	0.18	0.9
chr4:154296589-154296436_154296433:-	chr4	154296433	154296589	-	ENSMUSG00000042333	Tnfrsf14	FQQEQ	FQEQ	Q	NA	NA	0.71	1.3e-07	0.93	0.76	0.23	0.72	0.66	0.77	0.66	NA
chr12:77124131-77125003_77125006:+	chr12	77124131	77125006	+	ENSMUSG00000063450	Syne2	ASSSKV	ASSKV	S	NA	NA	0.7	1.6e-08	NA	NA	0	0.061	0	NA	0.048	0.7
chr17:47453609-47454717_47454720:+	chr17	47453609	47454720	+	ENSMUSG00000064043	Trerf1	ESSSGQ	ESSGQ	S	chr6:42233489-42232595_42232592:-	FALSE	0.69	0.0021	0.63	NA	0.67	NA	1	NA	0.59	0.31
chr13:100867493-100863500_100863497:-	chr13	100863497	100867493	-	ENSMUSG00000049658	Bdp1	TRDRQE	TREQE	DRE	NA	NA	0.67	0.0072	0.6	NA	0.57	0.5	0.25	NA	0.68	0.92
chr5:90711876-90707416_90707413:-	chr5	90707413	90711876	-	ENSMUSG00000055204	Ankrd17	MAAVSG	MAVSG	A	chr4:74005248-74000982_74000979:-	TRUE	0.62	0.013	0.67	NA	0.88	0.82	0.25	0.67	0.74	0.82
chr6:126878159-126877708_126877705:-	chr6	126877705	126878159	-	ENSMUSG00000030346	Rad51ap1	DVEDLD	DVDLD	E	NA	NA	0.62	0.0004	NA	0.13	NA	NA	NA	NA	0.59	0.75
chr11:116015267-116014261_116014258:-	chr11	116014258	116015267	-	ENSMUSG00000020776	Fbf1	SVSRFL	SVRFL	S	chr17:73921428-73919722_73919719:-	TRUE	0.61	0.00065	0.6	NA	0.67	0.67	0.79	0.19	0.53	0.53
chr7:86847339-86847168_86847165:-	chr7	86847165	86847339	-	ENSMUSG00000050382	Kif7	QQKIE	QQIE	K	chr15:90176372-90176227_90176224:-	FALSE	0.6	6.8e-05	NA	NA	NA	NA	1	NA	0.4	NA
chr11:69497987-69497838_69497835:-	chr11	69497835	69497987	-	ENSMUSG00000089669	Tnfsf13	SKADSD	SKDSD	A	NA	NA	0.58	0.0019	0.56	0.56	0.48	0.55	0.55	0.26	0.54	0.83
chr4:129698498-129698807_129698810:+	chr4	129698498	129698810	+	ENSMUSG00000028782	Bai2	FEKVM	FEVM	K	chr1:32194199-32193881_32193878:-	TRUE	0.58	0.00064	0.83	NA	NA	NA	NA	1	0.76	0.42
chr8:47378522-47378086_47378083:-	chr8	47378083	47378522	-	ENSMUSG00000047171	Helt	EKAELL	EKELL	A	chr4:185940997-185941427_185941430:+	FALSE	0.58	0.0025	NA	NA	NA	NA	NA	0	NA	0.58
chr12:25674701-25675538_25675541:+	chr12	25674701	25675541	+	ENSMUSG00000036333	Kidins220	GLQYS	GLYS	Q	chr2:8953367-8952626_8952623:-	TRUE	0.57	5e-06	0.31	0.4	0.21	0.29	0.42	0.4	0.31	0.78
chr3:19873929-19874859_19874862:+	chr3	19873929	19874862	+	ENSMUSG00000003617	Cp	QQAASH	QQASH	A	NA	NA	0.57	2.4e-05	0.19	0.1	0.12	0.23	0.21	0.19	0.26	0.67
chr2:28404676-28404981_28404984:+	chr2	28404676	28404984	+	ENSMUSG00000026821	Ralgds	KKQVG	KKVG	Q	NA	NA	0.56	0.097	0.7	NA	NA	NA	NA	NA	0.14	0.54
chr10:70014538-70015777_70015780:+	chr10	70014538	70015780	+	ENSMUSG00000043259	Fam13c	TIQEE	TIEE	Q	chr10:61014108-61012758_61012755:-	TRUE	0.55	0.00081	0.59	NA	0.27	NA	0.65	0.59	0.1	0.39
chr2:120556438-120556241_120556238:-	chr2	120556238	120556438	-	ENSMUSG00000027284	Cdan1	SAGRTK	SAGTK	R	chr15:43028500-43028279_43028276:-	TRUE	0.54	0.00066	0.81	NA	0.4	0.78	0.75	0.94	0.59	0.57
chr5:73463975-73462548_73462545:-	chr5	73462545	73463975	-	ENSMUSG00000070733	Fryl	FTAGIN	FTGIN	A	chr4:48549601-48548288_48548285:-	TRUE	0.54	0.14	0.73	NA	0.73	0.9	0.36	0.75	0.65	0.67
chr14:56126641-56126754_56126757:+	chr14	56126641	56126757	+	ENSMUSG00000022211	Lrrc16b	VCAGTS	VCGTS	A	NA	NA	0.53	0.046	0.68	0.82	0.87	NA	NA	NA	0.73	0.33
chr4:41703003-41703217_41703220:+	chr4	41703003	41703220	+	ENSMUSG00000036073	Galt	GE*	GEVN	*	NA	NA	0.53	2.4e-38	0.59	0.21	0.29	0.15	0.4	0.21	0.48	0.062
chr9:30869710-30871815_30871818:+	chr9	30869710	30871818	+	ENSMUSG00000047412	Zbtb44	DDSSTE	DDSTE	S	NA	NA	0.53	0.0061	NA	NA	0.57	0.4	NA	0.36	0.29	0.04
chr10:80325839-80325922_80325925:+	chr10	80325839	80325925	+	ENSMUSG00000035206	3110056O03Rik	VKKRYM	VKKYM	R	chr19:2339207-2339823_2339826:+	TRUE	0.52	6.7e-30	0.22	0.36	0.31	0.22	0.061	0.29	0.36	0.58
chr9:66287713-66289710_66289713:+	chr9	66287713	66289713	+	ENSMUSG00000038664	Herc1	LQKQG	LQQG	K	chr15:63981788-63978734_63978731:-	TRUE	0.52	0.0013	0.55	0.75	0.5	0.6	0.4	0.71	0.52	0.23
chr2:92160616-92167070_92167073:+	chr2	92160616	92167073	+	ENSMUSG00000058318	Phf21a	SQKTV	SQTV	K	chr11:46001311-45992918_45992915:-	TRUE	0.51	0.023	0.42	NA	0.39	0.32	0.18	0.69	0.31	0.28
chr8:107012387-107009391_107009388:-	chr8	107009388	107012387	-	ENSMUSG00000052616	Ccdc79	DNSAAF	DNSAF	A	NA	NA	0.51	0.0047	NA	NA	NA	NA	NA	NA	0.28	0.79
chr11:118347219-118347759_118347762:+	chr11	118347219	118347762	+	ENSMUSG00000033857	Engase	LNAETG	LNETG	A	chr17:77080768-77081316_77081319:+	FALSE	0.5	1.1e-05	0.36	0.34	0.64	0.54	0.41	0.29	0.39	0.78
chr11:83785094-83790582_83790585:+	chr11	83785094	83790585	+	ENSMUSG00000034940	Synrg	PQAGLI	PQGLI	A	chr17:35960410-35956391_35956388:-	TRUE	0.5	0.0048	0.7	NA	1	NA	NA	0.71	0.55	0.5
chr15:8170967-8171783_8171786:+	chr15	8170967	8171786	+	ENSMUSG00000039801	2410089E03Rik	CWNRMP	CWKMP	NRK	chr5:37180959-37180285_37180282:-	TRUE	0.5	7.3e-07	0.89	NA	0.76	NA	0.45	NA	0.96	0.87
chr7:82888895-82891646_82891649:+	chr7	82888895	82891649	+	ENSMUSG00000066406	Akap13	SEQVV	SEVV	Q	chr15:86279365-86283453_86283456:+	TRUE	0.49	0.0019	0.78	0.79	0.74	0.64	0.77	0.7	0.79	0.3
chr11:116395487-116396163_116396166:+	chr11	116395487	116396166	+	ENSMUSG00000061878	Sphk1	EPVECP	EPECP	V	NA	NA	0.48	0.005	NA	0.51	NA	NA	0.75	NA	0.71	0.27
chr11:68844691-68844913_68844916:+	chr11	68844691	68844916	+	ENSMUSG00000020898	1500010J02Rik	PSQTP	PSTP	Q	NA	NA	0.48	0.00035	0.58	0.6	0.5	0.33	0.22	0.6	0.68	0.7
chr4:8782661-8783818_8783821:+	chr4	8782661	8783821	+	ENSMUSG00000041235	Chd7	PEAGAV	PEGAV	A	chr8:61766059-61766922_61766925:+	TRUE	0.48	3.9e-09	0.12	0.2	NA	0.083	NA	0.3	0.13	0.57
chr12:87274624-87280276_87280279:+	chr12	87274624	87280279	+	ENSMUSG00000012609	Ttll5	KAAGSC	KAGSC	A	NA	NA	0.47	0.001	0.89	0.65	0.97	0.9	NA	0.5	0.9	0.86
chr3:133143097-133139599_133139596:-	chr3	133139596	133143097	-	ENSMUSG00000040943	Tet2	NETRNC	NETNC	R	NA	NA	0.47	0.00014	0.92	NA	NA	NA	NA	NA	0.45	NA
chr6:31131022-31116638_31116635:-	chr6	31116635	31131022	-	ENSMUSG00000044471	AB041803	PLQAA	PLAA	Q	NA	NA	0.47	0.077	NA	NA	0.2	0.67	NA	NA	NA	NA
chr11:60534140-60533999_60533996:-	chr11	60533996	60534140	-	ENSMUSG00000002812	Flii	AAVGSG	AAGSG	V	chr17:18155313-18155130_18155127:-	TRUE	0.46	0.04	0.72	0.86	0.9	0.69	0.59	0.44	0.63	0.64
chr8:109882666-109885644_109885647:+	chr8	109882666	109885647	+	ENSMUSG00000003847	Nfat5	DPAAGA	DPAGA	A	chr16:69711238-69718793_69718796:+	FALSE	0.46	0.00075	0.42	NA	NA	0.74	0.35	NA	0.52	0.28
chr2:152896460-152896558_152896561:+	chr2	152896460	152896561	+	ENSMUSG00000027474	BC020535	ARQLK	ARLK	Q	chr20:30605686-30605782_30605785:+	TRUE	0.45	0.0011	0.82	0.5	0.94	0.87	0.95	0.88	0.8	NA
chr2:38598327-38596127_38596124:-	chr2	38596124	38598327	-	ENSMUSG00000063972	Nr6a1	SSSRSV	SSRSV	S	chr9:127302312-127300598_127300595:-	TRUE	0.45	0.00078	0.26	NA	NA	0.65	NA	NA	0.2	0.64
chr2:4709621-4717576_4717579:+	chr2	4709621	4717579	+	ENSMUSG00000048186	Bend7	GSAEVA	GSEVA	A	chr10:13494539-13489319_13489316:-	TRUE	0.45	0.33	NA	0.73	0.61	0.61	0.67	NA	NA	0.27
chr4:108220775-108221831_108221834:+	chr4	108220775	108221834	+	ENSMUSG00000034610	Zcchc11	RKSSLL	RKSLL	S	chr1:52903892-52902650_52902647:-	TRUE	0.45	0.0066	0.57	NA	0.25	0.31	0.28	0.7	0.49	0.56
chr7:50610999-50611270_50611273:+	chr7	50610999	50611273	+	ENSMUSG00000039013	Siglec5	SQAGKS	SQGKS	A	NA	NA	0.45	0.0043	NA	1	NA	NA	0.55	NA	NA	NA
chr17:35985610-35985734_35985737:+	chr17	35985610	35985737	+	ENSMUSG00000061607	Mdc1	CDAEPE	CDEPE	A	NA	NA	0.44	9.5e-05	0.19	0.27	0.38	0.39	0.61	0.17	0.34	0.22
chr1:36364681-36373054_36373057:+	chr1	36364681	36373057	+	ENSMUSG00000037447	Arid5a	AMAAPP	AMAPP	A	NA	NA	0.44	0.0033	0.64	0.56	NA	NA	0.73	0.8	0.84	0.4
chr5:115203288-115202339_115202336:-	chr5	115202336	115203288	-	ENSMUSG00000041890	Git2	ADSSLD	ADSLD	S	NA	NA	0.44	0.00021	0.47	0.11	0.34	0.47	0.38	0.56	0.42	0.14
chr6:115866065-115866988_115866991:+	chr6	115866065	115866991	+	ENSMUSG00000030323	Ift122	AQADPA	AQDPA	A	chr3:129225392-129226508_129226511:+	TRUE	0.44	0.021	0.18	0	0.23	0.24	0.27	0.21	0.44	0.21
chr14:68313022-68311811_68311808:-	chr14	68311808	68313022	-	ENSMUSG00000048922	Cdca2	RKQTL	RKTL	Q	NA	NA	0.43	0.014	NA	0.54	NA	NA	NA	NA	0.97	0.83
chr3:97514144-97513506_97513503:-	chr3	97513503	97514144	-	ENSMUSG00000038170	Pde4dip	HSAASA	HSASA	A	NA	NA	0.43	0.14	0.46	NA	0.8	0.37	NA	0.47	NA	NA
chr8:73313896-73313819_73313816:-	chr8	73313816	73313896	-	ENSMUSG00000031833	Mast3	PTAGNS	PTGNS	A	chr19:18232583-18232660_18232663:+	TRUE	0.43	2.6e-07	0.79	0.79	0.72	0.86	0.5	NA	0.82	0.44
chr8:86663189-86662728_86662725:-	chr8	86662725	86663189	-	ENSMUSG00000036686	Cc2d1a	KKQNT	KKNT	Q	chr19:14030764-14031370_14031373:+	TRUE	0.43	0.00082	0.61	0.7	0.58	0.42	0.86	0.61	0.51	0.66
chr4:43258468-43262329_43262332:+	chr4	43258468	43262332	+	ENSMUSG00000028456	Unc13b	QLQEQ	QLEQ	Q	NA	NA	0.42	0.15	0.82	NA	NA	0.4	NA	NA	NA	NA
chr6:120708649-120711159_120711162:+	chr6	120708649	120711162	+	ENSMUSG00000071226	Cecr2	DPAEPL	DPEPL	A	chr22:18022692-18027838_18027841:+	TRUE	0.42	0.35	0.83	NA	0.41	0.56	NA	0.58	0.57	0.53
chr14:123362520-123349814_123349811:-	chr14	123349811	123362520	-	ENSMUSG00000041594	Tmtc4	KETGNK	KESNK	TGS	NA	NA	0.41	0.018	0.72	0.85	0.74	0.95	0.54	NA	NA	NA
chr2:32074279-32074734_32074737:+	chr2	32074279	32074737	+	ENSMUSG00000039262	Bat2l	SEQGF	SEGF	Q	chr9:134357195-134357758_134357761:+	TRUE	0.41	0.0011	0.34	0.12	0.35	0.27	0.21	0.21	0.27	0.53
chr6:48016428-48014951_48014948:-	chr6	48014948	48016428	-	ENSMUSG00000057691	Zfp746	TEADVK	TEDVK	A	chr7:149174013-149172574_149172571:-	TRUE	0.41	0.0061	0.5	0.33	0.47	0.36	0.29	NA	0.54	0.14
chr6:83926344-83929838_83929841:+	chr6	83926344	83929841	+	ENSMUSG00000030016	Zfml	ELVGPG	ELGPG	V	NA	NA	0.41	0.037	NA	NA	NA	0.45	NA	NA	0.87	NA
chr9:15128593-15128157_15128154:-	chr9	15128154	15128593	-	ENSMUSG00000046111	5830418K08Rik	YQQSS	YQSS	Q	NA	NA	0.41	0.12	0.39	0.55	0.45	0.5	0.14	0.24	0.43	0.36
chr9:59161658-59162538_59162541:+	chr9	59161658	59162541	+	ENSMUSG00000025236	Adpgk	HQQVF	HQVF	Q	chr15:73047897-73045236_73045233:-	TRUE	0.41	0.035	0.52	0.15	0.46	0.42	0.56	0.44	0.43	0.4
chrX:139800440-139762610_139762607:-	chrX	139762607	139800440	-	ENSMUSG00000031283	Chrdl1	CPEDSL	CPDSL	E	chrX:110002889-109964758_109964755:-	TRUE	0.41	0.043	0.37	NA	0.17	NA	0.28	0.53	0.12	0.39
chr10:79353725-79354201_79354204:+	chr10	79353725	79354204	+	ENSMUSG00000061780	Cfd	VCAAQP	VCAQP	A	NA	NA	0.4	0.24	NA	0.33	0.58	NA	0.19	0.32	NA	NA
chr17:24743169-24741937_24741934:-	chr17	24741934	24743169	-	ENSMUSG00000002496	Tsc2	VRSRIQ	VRRIQ	S	chr16:2127727-2129033_2129036:+	TRUE	0.4	0.083	0.74	NA	0.75	0.93	0.82	0.68	0.64	0.53
chr2:83565076-83576667_83576670:+	chr2	83565076	83576670	+	ENSMUSG00000027087	Itgav	TSSRMF	TSSMF	R	NA	NA	0.4	0.00045	0.38	NA	0.33	0.42	0.73	0.38	0.61	0.62
chr5:87233616-87238330_87238333:+	chr5	87233616	87238333	+	ENSMUSG00000035851	Ythdc1	EKEDCQ	EKDCQ	E	chr4:69215444-69209798_69209795:-	FALSE	0.4	7.2e-05	0.88	NA	0.6	1	1	1	0.95	0.95
chr8:93558143-93558804_93558807:+	chr8	93558143	93558807	+	ENSMUSG00000056608	Chd9	KREGTP	KRGTP	E	NA	NA	0.4	6.4e-05	0.6	NA	0.71	0.88	0.5	0.65	0.85	0.9
chr12:113063319-113063787_113063790:+	chr12	113063319	113063790	+	ENSMUSG00000021286	Zfyve21	PGVEKD	PGEKD	V	NA	NA	0.39	0.054	0.28	NA	0	0.39	NA	0.38	NA	NA
chr12:4206978-4208577_4208580:+	chr12	4206978	4208580	+	ENSMUSG00000020654	Adcy3	TDSRLP	TDRLP	S	chr2:25050415-25048998_25048995:-	TRUE	0.39	0.12	0.74	NA	0.89	NA	0.8	NA	0.67	0.5
chr1:134915354-134909291_134909288:-	chr1	134909288	134915354	-	ENSMUSG00000054387	Mdm4	SQQVR	SQVR	Q	NA	NA	0.39	4e-08	0.52	0.45	0.66	0.73	0.5	0.4	0.47	0.79
chr2:117940145-117940387_117940390:+	chr2	117940145	117940390	+	ENSMUSG00000040152	Thbs1	SSSATN	SSSTN	A	NA	NA	0.39	0.025	NA	0.36	0.61	NA	0.56	0.76	0.61	NA
chr6:93667234-93658214_93658211:-	chr6	93658211	93667234	-	ENSMUSG00000045095	Magi1	KSQPL	KSPL	Q	NA	NA	0.39	0.095	0.81	0.78	0.83	0.89	0.54	NA	0.93	0.9
chr10:126721099-126720998_126720995:-	chr10	126720995	126721099	-	ENSMUSG00000025409	Mbd6	LQQIP	LQIP	Q	chr12:57921800-57921927_57921930:+	TRUE	0.38	0.0016	0.37	0.62	0.39	0.39	0.25	0.39	0.43	0.33
chr10:127689144-127689248_127689251:+	chr10	127689144	127689251	+	ENSMUSG00000039994	Timeless	RQAVSG	RQVSG	A	NA	NA	0.38	0.0008	0.7	0.85	0.83	0.71	0.52	0.46	0.69	0.67
chr10:70828853-70835453_70835456:+	chr10	70828853	70835456	+	ENSMUSG00000060733	Ipmk	PNADVY	PNDVY	A	NA	NA	0.38	0.027	0.35	0.29	0.23	0.22	0.5	0.28	0.26	0.12
chr11:115850333-115851033_115851036:+	chr11	115850333	115851036	+	ENSMUSG00000020758	Itgb4	KKAEEV	KKEEV	A	NA	NA	0.38	0.11	0.36	0.59	0.63	NA	0.74	0.6	0.38	NA
chr11:69981506-69982085_69982088:+	chr11	69981506	69982088	+	ENSMUSG00000000318	Clec10a	GKAAPS	GKAPS	A	NA	NA	0.38	0.051	NA	NA	0.33	NA	0.71	0.43	0.35	NA
chr17:32958723-32958044_32958041:-	chr17	32958041	32958723	-	ENSMUSG00000059000	Zfp799	KLSSQL	KLSQL	S	NA	NA	0.38	5.2e-06	0.99	NA	0.94	1	0.62	0.94	0.92	NA
chr5:124864408-124860391_124860388:-	chr5	124860388	124864408	-	ENSMUSG00000038095	Sbno1	QQQQP	QQQP	Q	chr12:123834857-123830117_123830114:-	TRUE	0.38	0.043	0.68	NA	0.77	0.62	1	0.92	0.77	0.64
chr5:34207427-34210223_34210226:+	chr5	34207427	34210226	+	ENSMUSG00000057406	Whsc1	RKQRE	RKRE	Q	NA	NA	0.38	0.0001	0.81	0.88	0.77	0.74	0.5	0.81	0.81	0.88
chr9:44644634-44644322_44644319:-	chr9	44644319	44644634	-	ENSMUSG00000002028	Mll1	TKQLL	TKLL	Q	chr11:118359475-118360507_118360510:+	TRUE	0.38	0.002	0.93	NA	NA	NA	NA	0.95	0.92	0.57
chr9:7768340-7789300_7789303:+	chr9	7768340	7789303	+	ENSMUSG00000050912	Tmem123	ITAVSL	ITVSL	A	NA	NA	0.38	6.3e-06	NA	NA	NA	NA	0.91	NA	1	0.62
chr10:39977385-39977099_39977096:-	chr10	39977096	39977385	-	ENSMUSG00000019837	Gtf3c6	EEEQF	EEQF	E	chr6:111280029-111280375_111280378:+	TRUE	0.37	4.2e-12	0.85	0.93	0.98	0.96	0.97	0.9	0.94	0.61
chr13:55576221-55575922_55575919:-	chr13	55575919	55576221	-	ENSMUSG00000034675	Dbn1	TQQAS	TQAS	Q	NA	NA	0.37	0.00095	0.27	0.17	0.32	NA	0.26	0.54	0.31	0.34
chr15:100417075-100416559_100416556:-	chr15	100416556	100417075	-	ENSMUSG00000009739	Pou6f1	LQAAAV	LQAAV	A	chr12:51592333-51591806_51591803:-	TRUE	0.37	0.02	0.84	NA	NA	NA	NA	0.63	0.72	1
chr17:68218291-68213965_68213962:-	chr17	68213962	68218291	-	ENSMUSG00000024043	Arhgap28	VKQYR	VKYR	Q	NA	NA	0.37	0.002	NA	NA	1	NA	1	NA	0.94	0.63
chr4:62988929-62989566_62989569:+	chr4	62988929	62989569	+	ENSMUSG00000045672	Col27a1	SEQGY	SEGY	Q	NA	NA	0.37	0.0003	0.81	0.85	0.84	0.85	1	NA	0.85	0.63
chr7:87754783-87750719_87750716:-	chr7	87750716	87754783	-	ENSMUSG00000030527	Crtc3	AEVAAF	AEAAF	V	chr15:91157720-91161115_91161118:+	TRUE	0.37	2.3e-09	1	NA	0.98	1	0.63	0.9	0.97	0.99
chr8:127202902-127200350_127200347:-	chr8	127200347	127202902	-	ENSMUSG00000037300	Ttc13	MKQFN	MKFN	Q	chr1:231056256-231052048_231052045:-	TRUE	0.37	0.00017	0.85	0.87	0.84	0.84	1	0.63	0.87	0.92
chr8:82183361-82184937_82184940:+	chr8	82183361	82184940	+	ENSMUSG00000036990	Otud4	CHQVR	CHVR	Q	NA	NA	0.37	0.1	0.64	0.87	0.55	0.76	0.9	0.62	0.53	0.63
chr11:57952521-57951268_57951265:-	chr11	57951265	57952521	-	ENSMUSG00000037275	Gemin5	AKAELN	AKELN	A	NA	NA	0.36	0.0023	0.61	NA	0.62	0.79	0.77	0.67	0.43	0.64
chr11:97352544-97354362_97354365:+	chr11	97352544	97354365	+	ENSMUSG00000049807	Arhgap23	GSADST	GSDST	A	NA	NA	0.36	0.079	0.36	0	0.21	0.11	0.12	NA	0.22	0.13
chr12:32179456-32177044_32177041:-	chr12	32177041	32179456	-	ENSMUSG00000020659	Cbll1	PQEGFD	PQGFD	E	chr7:107389483-107393856_107393859:+	FALSE	0.36	0.0032	0.94	NA	NA	NA	NA	NA	0.96	0.61
chr13:115245329-115244718_115244715:-	chr13	115244715	115245329	-	ENSMUSG00000021765	Fst	CIKAKS	CITKS	KAT	chr5:52780123-52780827_52780830:+	TRUE	0.36	0.23	NA	0.91	0.77	0.64	NA	1	NA	NA
chr19:40919449-40919568_40919571:+	chr19	40919449	40919571	+	ENSMUSG00000025010	Ccnj	LQVAAA	LQAAA	V	chr10:97816757-97816878_97816881:+	FALSE	0.36	0.052	0.93	NA	NA	NA	NA	NA	0.57	NA
chr19:42012942-42013210_42013213:+	chr19	42012942	42013213	+	ENSMUSG00000025157	Zdhhc16	CNSRML	CNRML	S	chr10:99212260-99212564_99212567:+	FALSE	0.36	0.059	0.64	NA	0.8	1	0.7	0.72	0.81	NA
chr2:24819063-24821077_24821080:+	chr2	24819063	24821080	+	ENSMUSG00000026975	Wdr85	CE*	CENN	*	NA	NA	0.36	0.00019	0.62	NA	0.41	0.33	0.36	0.29	0.42	0.26
chr4:136547413-136544680_136544677:-	chr4	136544677	136547413	-	ENSMUSG00000060862	Zbtb40	FHTDIE	FHNIE	TDN	NA	NA	0.36	0.066	0.19	NA	0.11	0.15	NA	0.14	0.18	0.46
chr6:148793694-148791920_148791917:-	chr6	148791917	148793694	-	ENSMUSG00000030309	Caprin2	SRAGWS	SRGWS	A	chr12:30864500-30863404_30863401:-	TRUE	0.36	0.0071	0.97	0.92	0.9	0.64	1	0.96	1	0.87
chr15:44232828-44231773_44231770:-	chr15	44231770	44232828	-	ENSMUSG00000038736	Nudcd1	IKVEPL	IKEPL	V	NA	NA	0.35	0.064	0.47	0.2	0.53	0.41	0.17	0.34	0.3	0.43
chr2:127593907-127591857_127591854:-	chr2	127591854	127593907	-	ENSMUSG00000027378	Nphp1	DEAGNQ	DEGNQ	A	NA	NA	0.35	7.2e-16	0.36	NA	0.49	0.41	0.37	0.72	0.4	0.41
chr3:95692064-95688994_95688991:-	chr3	95688991	95692064	-	ENSMUSG00000038543	BC028528	EPQSP	EPSP	Q	NA	NA	0.35	0.13	0.56	0.81	0.47	0.55	0.59	0.76	0.59	NA
chr4:11119864-11119962_11119965:+	chr4	11119864	11119965	+	ENSMUSG00000028212	Ccne2	RRSSRL	RRSRL	S	chr8:95906436-95906347_95906344:-	FALSE	0.35	0.062	NA	NA	NA	NA	NA	0.83	1	0.65
chr4:75731916-75731465_75731462:-	chr4	75731462	75731916	-	ENSMUSG00000028399	Ptprd	DQAVFA	DQVFA	A	chr9:8485762-8485327_8485324:-	TRUE	0.35	4.2e-05	0.26	NA	0.26	0.45	NA	NA	0.1	NA
chr7:29521222-29522681_29522684:+	chr7	29521222	29522684	+	ENSMUSG00000030598	Fbxo17	RQQGL	RQGL	Q	NA	NA	0.35	0.076	NA	NA	NA	NA	0.4	0.045	NA	0.14
chr8:13929440-13931182_13931185:+	chr8	13929440	13931185	+	ENSMUSG00000038365	Fbxo25	TKQVN	TKVN	Q	NA	NA	0.35	0.00017	0.84	0.9	0.89	0.81	0.78	0.72	0.81	0.55
chrX:148774176-148773938_148773935:-	chrX	148773935	148774176	-	ENSMUSG00000041096	Tspyl2	KESRAK	KERAK	S	NA	NA	0.35	0.004	0.26	0.35	0.28	0.53	0.34	0.18	0.18	0.25
chr11:115968738-115968320_115968317:-	chr11	115968317	115968738	-	ENSMUSG00000020773	Trim47	SEADVE	SEDVE	A	NA	NA	0.34	0.0053	NA	0.14	0.24	0.24	0.4	0.26	0.48	0.33
chr14:75732025-75735729_75735732:+	chr14	75732025	75735732	+	ENSMUSG00000022000	Zc3h13	LEAGDD	LEGDD	A	chr13:46541639-46539567_46539564:-	TRUE	0.34	2.3e-06	0.57	0.51	0.61	0.62	0.61	0.47	0.53	0.28
chr17:88414739-88413890_88413887:-	chr17	88413887	88414739	-	ENSMUSG00000005371	Fbxo11	LSAAPA	LSAPA	A	chr2:48066558-48066142_48066139:-	TRUE	0.34	0.17	0.65	0.9	0.67	0.7	0.68	0.56	0.75	0.59
chr3:37319422-37323433_37323436:+	chr3	37319422	37323436	+	ENSMUSG00000027722	Spata5	EKVDGK	EKDGK	V	chr4:123844460-123848789_123848792:+	TRUE	0.34	0.0009	0.76	NA	NA	1	NA	0.82	0.88	0.66
chr4:134896762-134896522_134896519:-	chr4	134896519	134896762	-	ENSMUSG00000028809	Srrm1	RSRRRP	RSRRP	R	NA	NA	0.34	0.34	0.7	0.9	0.71	0.74	NA	0.56	0.63	0.83
chr4:144695702-144689973_144689970:-	chr4	144689970	144695702	-	ENSMUSG00000020220	Vps13d	GQTEVK	GQKVK	TEK	chr1:12395884-12401837_12401840:+	TRUE	0.34	0.055	0.62	NA	0.62	0.62	NA	0.5	0.28	NA
chr6:121140265-121143530_121143533:+	chr6	121140265	121143533	+	ENSMUSG00000067825	Pex26	DPAAPS	DPAPS	A	NA	NA	0.34	0.046	0.77	0.93	0.74	0.76	NA	0.67	0.88	0.59
chr9:99563576-99563945_99563948:+	chr9	99563576	99563948	+	ENSMUSG00000037784	Dzip1l	GLSSTP	GLSTP	S	NA	NA	0.34	0.12	0.45	NA	0.3	NA	0.62	NA	0.64	NA
chr10:34119544-34118004_34118001:-	chr10	34118001	34119544	-	ENSMUSG00000039480	Nt5dc1	TKQNR	TKNR	Q	NA	NA	0.33	2e-06	NA	0.75	0.83	0.87	0.79	0.69	0.88	0.55
chr13:69639351-69638988_69638985:-	chr13	69638985	69639351	-	ENSMUSG00000034575	Papd7	HKQHN	HKHN	Q	chr5:6753150-6754864_6754867:+	TRUE	0.33	0.0096	0.79	0.64	0.72	0.73	0.59	0.68	0.76	0.91
chr14:57981759-57961035_57961032:-	chr14	57961032	57981759	-	ENSMUSG00000021947	Cryl1	IQQIR	IQIR	Q	NA	NA	0.33	0.18	0.42	0.75	0.57	0.5	NA	NA	0.55	NA
chr14:65445609-65444529_65444526:-	chr14	65444526	65445609	-	ENSMUSG00000021972	Hmbox1	NIAAIL	NIAIL	A	chr8:28904970-28906474_28906477:+	TRUE	0.33	0.018	0.78	NA	0.5	0.6	0.75	0.5	0.72	0.44
chr15:35501924-35506134_35506137:+	chr15	35501924	35506137	+	ENSMUSG00000037646	Vps13b	QQQPV	QQPV	Q	chr8:100396545-100403785_100403788:+	FALSE	0.33	0.27	0.71	NA	NA	NA	NA	NA	0.73	0.4
chr16:31842925-31846920_31846923:+	chr16	31842925	31846923	+	ENSMUSG00000022770	Dlg1	KGQSF	KGSF	Q	chr3:196807922-196803556_196803553:-	TRUE	0.33	0.0041	0.82	0.78	0.68	0.72	0.69	0.73	0.59	0.92
chr16:63584783-63583423_63583420:-	chr16	63583420	63584783	-	ENSMUSG00000052504	Epha3	LRKHD	LRHD	K	NA	NA	0.33	0.016	1	NA	NA	NA	0.67	NA	NA	NA
chr18:44575082-44577217_44577220:+	chr18	44575082	44577220	+	ENSMUSG00000024472	Dcp2	ETADAT	ETDAT	A	NA	NA	0.33	2.8e-17	0	NA	0	0	0.33	0	0	0
chr1:157809605-157808320_157808317:-	chr1	157808317	157809605	-	ENSMUSG00000033671	Cep350	IQVDVT	IQDVT	V	chr1:179955389-179956375_179956378:+	TRUE	0.33	0.0093	0	NA	NA	NA	NA	NA	0.33	0
chr1:37670182-37669244_37669241:-	chr1	37669241	37670182	-	ENSMUSG00000026090	2010300C02Rik	NLAAQA	NLAQA	A	chr2:99412583-99411137_99411134:-	TRUE	0.33	0.03	0.58	0.63	0.8	NA	0.71	NA	0.83	0.51
chr7:148417241-148418318_148418321:+	chr7	148417241	148418321	+	ENSMUSG00000038611	Phrf1	DAEESS	DAESS	E	chr11:581606-581962_581965:+	TRUE	0.33	0.01	0.76	0.95	0.71	0.75	0.62	0.74	0.77	0.68
chr7:148795814-148797232_148797235:+	chr7	148795814	148797235	+	ENSMUSG00000002957	Ap2a2	PPEDPA	PPDPA	E	chr11:984753-985432_985435:+	TRUE	0.33	1.4e-10	0.3	0.24	0.35	0.3	0.25	0.37	0.31	0.58
chr7:86851875-86851774_86851771:-	chr7	86851771	86851875	-	ENSMUSG00000050382	Kif7	PQAVGS	PQVGS	A	NA	NA	0.33	0.043	NA	NA	NA	NA	1	NA	NA	0.67
chr9:54245854-54244177_54244174:-	chr9	54244174	54245854	-	ENSMUSG00000041268	Dmxl2	SYSSQS	SYSQS	S	chr15:51770468-51768916_51768913:-	TRUE	0.33	0.34	0.73	NA	0.85	0.76	NA	NA	0.67	1
chr9:61242519-61249660_61249663:+	chr9	61242519	61249663	+	ENSMUSG00000032280	Tle3	LTQQQ	LTQQ	Q	chr15:70366842-70358557_70358554:-	FALSE	0.33	0.15	0.83	0.75	0.88	1	0.67	0.8	0.76	0.77
chr9:96195546-96198043_96198046:+	chr9	96195546	96198046	+	ENSMUSG00000032411	Tfdp2	DSQAY	DSAY	Q	chr3:141697362-141693036_141693033:-	TRUE	0.33	0.0075	0.19	0.3	0.18	0.35	0.083	0.42	0.19	0.38
chr11:119967748-119967350_119967347:-	chr11	119967347	119967748	-	ENSMUSG00000061306	Slc38a10	KPADVQ	KPDVQ	A	NA	NA	0.32	3.2e-20	0.67	0.76	0.68	0.72	0.73	0.66	0.69	0.44
chr14:24128262-24119267_24119264:-	chr14	24119264	24128262	-	ENSMUSG00000063142	Kcnma1	KQNRKE	KQKKE	NRK	chr10:78647049-78637651_78637648:-	TRUE	0.32	0.53	0.6	NA	NA	NA	NA	0.44	NA	0.77
chr15:11778224-11776140_11776137:-	chr15	11776137	11778224	-	ENSMUSG00000022206	Npr3	KSSGGL	KSCGL	SGC	chr5:32783134-32784902_32784905:+	TRUE	0.32	0.58	0.45	NA	0.51	NA	0.51	NA	NA	0.77
chr17:13944399-13945939_13945942:+	chr17	13944399	13945942	+	ENSMUSG00000068036	Mllt4	AKKAQ	AKAQ	K	chr6:168271178-168272894_168272897:+	TRUE	0.32	5.3e-06	0.47	0.77	0.62	0.78	0.67	0.58	0.63	0.79
chr17:64322506-64330829_64330832:+	chr17	64322506	64330832	+	ENSMUSG00000000127	Fer	STQVC	STVC	Q	NA	NA	0.32	0.033	0.76	0.68	0.44	0.59	0.75	0.7	0.53	0.6
chr18:74031718-74032875_74032878:+	chr18	74031718	74032878	+	ENSMUSG00000064036	Mro	DKQVR	DKVR	Q	NA	NA	0.32	0.00042	0.76	0.8	NA	NA	NA	NA	NA	0.48
chr19:36674209-36675919_36675922:+	chr19	36674209	36675922	+	ENSMUSG00000041180	Hectd2	SHSRFS	SHRFS	S	chr10:93245060-93247436_93247439:+	FALSE	0.32	0.034	0.59	NA	NA	NA	NA	0.88	NA	0.55
chr3:94910298-94886750_94886747:-	chr3	94886747	94910298	-	ENSMUSG00000028126	Pip5k1a	TAAAAS	TAAAS	A	NA	NA	0.32	0.035	0.59	NA	0.4	0.38	0.26	NA	0.43	0.35
chr3:96460695-96460857_96460860:+	chr3	96460695	96460860	+	ENSMUSG00000028102	Pex11b	ASSSSL	ASSSL	S	NA	NA	0.32	0.022	1	NA	NA	NA	NA	NA	0.68	NA
chr5:34753472-34762647_34762650:+	chr5	34753472	34762650	+	ENSMUSG00000037210	Fam193a	QPQGQ	QPGQ	Q	NA	NA	0.32	0.092	0.62	NA	0.52	0.57	0.3	0.53	0.37	0.45
chr7:122803030-122741133_122741130:-	chr7	122741130	122803030	-	ENSMUSG00000051910	Sox6	IQQVQ	IQVQ	Q	chr11:16205432-16133472_16133469:-	TRUE	0.32	0.00021	0.27	NA	0.26	0.28	NA	0.59	0.35	0.49
chr8:13303914-13308346_13308349:+	chr8	13303914	13308349	+	ENSMUSG00000038497	Tmco3	KEAGDI	KEGDI	A	NA	NA	0.32	0.00022	0.35	0.44	0.52	0.32	0.44	0.29	0.45	0.61
chr9:121661581-121662106_121662109:+	chr9	121661581	121662109	+	ENSMUSG00000032525	Nktr	RSSRSY	RSRSY	S	chr3:42684887-42685391_42685394:+	TRUE	0.32	0.091	0.38	0.67	0.52	0.55	NA	0.41	0.35	0.4
chr9:13640627-13641281_13641284:+	chr9	13640627	13641284	+	ENSMUSG00000037808	Fam76b	GDSSSI	GDSSI	S	NA	NA	0.32	0.00059	0.82	0.89	0.87	0.79	0.68	0.93	0.77	1
chr9:45198130-45198717_45198720:+	chr9	45198130	45198720	+	ENSMUSG00000066705	Fxyd6	ASAAEK	ASAEK	A	chr11:117713434-117712743_117712740:-	TRUE	0.32	2e-06	0.43	0.29	0.38	NA	0.32	0.36	0.57	0.61
chr12:103052752-103050415_103050412:-	chr12	103050412	103052752	-	ENSMUSG00000021186	Fbln5	AQQQC	AQQC	Q	NA	NA	0.31	1e-08	0.92	1	0.94	0.96	0.96	0.91	0.91	0.69
chr12:103186485-103186258_103186255:-	chr12	103186255	103186485	-	ENSMUSG00000021189	Atxn3	LQQPS	LQPS	Q	chr14:92563018-92562481_92562478:-	FALSE	0.31	0.00016	0.69	NA	1	0.88	0.87	NA	0.78	0.91
chr12:113063843-113065754_113065757:+	chr12	113063843	113065757	+	ENSMUSG00000021286	Zfyve21	SEAGST	SEGST	A	chr14:104196183-104198957_104198960:+	FALSE	0.31	0.0046	0.61	NA	NA	0.7	NA	0.92	NA	NA
chr12:53056367-53053634_53053631:-	chr12	53053631	53056367	-	ENSMUSG00000035181	Heatr5a	GAAGSK	GAGSK	A	chr14:31863258-31858211_31858208:-	TRUE	0.31	0.00025	0.091	0	NA	0.29	NA	0.31	0.019	NA
chr12:83020367-83029229_83029232:+	chr12	83020367	83029232	+	ENSMUSG00000021140	Pcnx	TGAAQA	TGAQA	A	chr14:71445365-71455284_71455287:+	TRUE	0.31	0.22	0.8	NA	NA	NA	NA	0.81	NA	0.5
chr13:112500015-112501894_112501897:+	chr13	112500015	112501897	+	ENSMUSG00000032727	Mier3	SQEGMT	SQGMT	E	chr5:56226491-56224688_56224685:-	TRUE	0.31	0.00048	0.93	NA	1	1	0.69	0.91	0.91	0.95
chr14:8984664-8987797_8987800:+	chr14	8984664	8987800	+	ENSMUSG00000033885	Pxk	NSAGSG	NSGSG	A	chr3:58395886-58398628_58398631:+	TRUE	0.31	5.7e-09	0.63	0.66	0.51	0.47	0.52	0.45	0.45	0.35
chr18:67387667-67387532_67387529:-	chr18	67387529	67387667	-	ENSMUSG00000062526	Mppe1	QEQVP	QEVP	Q	chr18:11886916-11886780_11886777:-	TRUE	0.31	1.6e-05	0.2	0.31	0.47	0.51	0.34	NA	0.52	0.24
chr1:192876739-192873241_192873238:-	chr1	192873238	192876739	-	ENSMUSG00000026632	Tatdn3	GQKQK	GQQK	K	chr1:212981190-212985590_212985593:+	TRUE	0.31	0.26	0.25	NA	0.36	0.21	0.4	NA	0.52	0.25
chr2:156335043-156336469_156336472:+	chr2	156335043	156336472	+	ENSMUSG00000027624	Epb4.1l1	DGAEFS	DGEFS	A	chr20:34778719-34782134_34782137:+	TRUE	0.31	0.00016	0.87	0.93	0.87	NA	0.82	0.62	0.79	0.64
chr2:157869275-157873652_157873655:+	chr2	157869275	157873655	+	ENSMUSG00000027651	Rprd1b	PKAAEE	PKAEE	A	NA	NA	0.31	0.014	0.64	0.81	0.56	0.66	0.58	0.49	0.5	0.63
chr4:126579787-126577992_126577989:-	chr4	126577989	126579787	-	ENSMUSG00000042446	Zmym4	NAVASI	NAASI	V	NA	NA	0.31	0.056	0.45	NA	0.23	NA	0.27	0.54	0.48	0.47
chr5:125522166-125519423_125519420:-	chr5	125519420	125522166	-	ENSMUSG00000029478	Ncor2	KEAEKP	KEEKP	A	chr12:124846672-124841352_124841349:-	TRUE	0.31	0.013	0.93	0.69	0.96	0.95	1	0.93	0.89	0.89
chr5:90648385-90648061_90648058:-	chr5	90648058	90648385	-	ENSMUSG00000035505	Cox18	SDAGIS	SDGIS	A	chr4:73930967-73930619_73930616:-	TRUE	0.31	0.068	0.49	0.6	0.59	0.54	0.42	0.57	0.68	0.37
chr6:29659998-29660587_29660590:+	chr6	29659998	29660590	+	ENSMUSG00000001763	Tspan33	HAEAAL	HAAAL	E	chr7:128801577-128802235_128802238:+	TRUE	0.31	0.088	0.64	NA	0.71	0.76	NA	NA	0.8	0.95
chr6:98966522-98965507_98965504:-	chr6	98965504	98966522	-	ENSMUSG00000030067	Foxp1	QQQQL	QQQL	Q	chr3:71102787-71101777_71101774:-	TRUE	0.31	0.052	0.84	0.73	0.82	0.88	0.78	0.57	0.85	0.89
chr7:104450969-104451534_104451537:+	chr7	104450969	104451537	+	ENSMUSG00000004508	Gab2	RINSHT	RINHT	S	NA	NA	0.31	0.47	0.75	0.6	0.74	0.58	0.79	0.89	0.71	0.75
chr9:119045883-119046322_119046325:+	chr9	119045883	119046325	+	ENSMUSG00000038060	Dlec1	DGSSTT	DGSTT	S	NA	NA	0.31	0.018	NA	NA	0.81	NA	0.5	NA	NA	0.73
chr9:85617654-85616059_85616056:-	chr9	85616056	85617654	-	ENSMUSG00000035941	Ibtk	KKADIL	KKDIL	A	NA	NA	0.31	0.44	0.78	0.85	0.64	0.78	0.94	0.8	0.75	0.8
chrY:581850-581662_581659:-	chrY	581659	581850	-	ENSMUSG00000068457	Uty	LDSSFF	LDSFF	S	NA	NA	0.31	0.0091	1	NA	0.89	0.85	0.69	NA	1	0.77
chr10:39526552-39526638_39526641:+	chr10	39526552	39526641	+	ENSMUSG00000019841	Rev3l	FSVRTL	FSVTL	R	chr6:111709204-111709119_111709116:-	TRUE	0.3	0.11	NA	NA	NA	NA	NA	NA	0	0.3
chr10:75882723-75881314_75881311:-	chr10	75881311	75882723	-	ENSMUSG00000001151	Pcnt	HQQQD	HQQD	Q	NA	NA	0.3	0.27	0.43	0.23	0.45	0.33	0.53	0.36	0.39	0.27
chr11:5888104-5882764_5882761:-	chr11	5882761	5888104	-	ENSMUSG00000057897	Camk2b	FSAAKS	FSAKS	A	chr7:44280306-44274278_44274275:-	TRUE	0.3	3.9e-16	0.7	1	1	0.98	1	1	1	1
chr12:13448386-13448665_13448668:+	chr12	13448386	13448668	+	ENSMUSG00000020576	Nbas	TEQVP	TEVP	Q	NA	NA	0.3	0.012	0.54	0.57	0.47	0.47	0.48	0.28	0.48	0.3
chr12:57431216-57429786_57429783:-	chr12	57429783	57431216	-	ENSMUSG00000021028	Mbip	PQQNY	PQNY	Q	chr14:36769991-36768396_36768393:-	TRUE	0.3	0.08	0.65	0.61	0.65	NA	0.59	0.74	0.63	0.89
chr12:84876929-84878663_84878666:+	chr12	84876929	84878666	+	ENSMUSG00000021222	Dcaf4	HQAGTD	HQGTD	A	chr14:73418585-73420869_73420872:+	TRUE	0.3	0.0063	0.78	0.95	0.79	0.92	0.87	0.85	0.64	0.86
chr14:103547725-103546249_103546246:-	chr14	103546246	103547725	-	ENSMUSG00000033004	Mycbp2	DTEVGS	DTVGS	E	chr13:77664241-77663166_77663163:-	FALSE	0.3	0.019	0.77	0.63	0.79	0.73	0.83	0.82	0.76	0.93
chr19:10938445-10938153_10938150:-	chr19	10938150	10938445	-	ENSMUSG00000024736	Tmem132a	DSSSPL	DSSPL	S	chr11:60698131-60699158_60699161:+	TRUE	0.3	0.45	0.18	0.3	0.11	NA	0.29	0.1	0	0.15
chr1:59619654-59623438_59623441:+	chr1	59619654	59623441	+	ENSMUSG00000047361	Gm973	GPEDSR	GPDSR	E	chr2:202974512-202978059_202978062:+	FALSE	0.3	0.3	0.6	NA	NA	NA	0.9	NA	NA	0.75
chr2:127647678-127647595_127647592:-	chr2	127647592	127647678	-	ENSMUSG00000027379	Bub1	SNIREQ	SNMEQ	IRM	NA	NA	0.3	0.049	NA	NA	NA	NA	NA	NA	0.17	0.47
chr2:65076420-64989224_64989221:-	chr2	64989221	65076420	-	ENSMUSG00000034903	Cobll1	SAGRKT	SAGKT	R	NA	NA	0.3	0.15	NA	NA	NA	0.5	NA	NA	0.8	NA
chr3:116321368-116321475_116321478:+	chr3	116321368	116321478	+	ENSMUSG00000027959	Sass6	QKQVA	QKVA	Q	NA	NA	0.3	0.029	0.38	NA	NA	NA	NA	NA	0.079	0.12
chr3:88971126-88972617_88972620:+	chr3	88971126	88972620	+	ENSMUSG00000068917	Clk2	SRSSYD	SRSYD	S	chr1:155240599-155239507_155239504:-	TRUE	0.3	0.0018	0.93	0.94	0.7	0.87	0.97	1	0.8	0.77
chr4:141706761-141703063_141703060:-	chr4	141703060	141706761	-	ENSMUSG00000040606	9030409G11Rik	RQAVRV	RQVRV	A	NA	NA	0.3	0.022	0.3	NA	0.3	NA	NA	NA	0.18	0
chr6:83276261-83279861_83279864:+	chr6	83276261	83279864	+	ENSMUSG00000043131	Mobkl1b	FLFSSR	FLFSR	S	chr2:74405788-74399879_74399876:-	TRUE	0.3	0.058	0.7	1	0.88	0.91	0.93	NA	0.9	0.96
chr8:3169709-3167604_3167601:-	chr8	3167601	3169709	-	ENSMUSG00000005534	Insr	DYLDVP	DYYVP	LDY	chr19:7132169-7128965_7128962:-	TRUE	0.3	0.011	0.8	0.85	0.7	0.8	NA	0.74	0.71	1
chr9:44122238-44122097_44122094:-	chr9	44122094	44122238	-	ENSMUSG00000032120	C2cd2l	SSPGES	SSRES	PGR	chr11:118984422-118984562_118984565:+	TRUE	0.3	0.079	0.26	0.28	0.19	0.18	NA	0.2	0.3	0
chr11:3206363-3207651_3207654:+	chr11	3206363	3207654	+	ENSMUSG00000020453	Patz1	NKEGQK	NKGQK	E	chr22:31724773-31723295_31723292:-	FALSE	0.29	0.035	0.96	NA	0.8	0.85	0.97	0.68	0.86	NA
chr11:79378448-79378920_79378923:+	chr11	79378448	79378923	+	ENSMUSG00000020716	Nf1	EMAETQ	EMETQ	A	NA	NA	0.29	1.4e-05	0.81	1	0.89	0.72	0.71	0.87	0.83	0.94
chr12:119103637-119108479_119108482:+	chr12	119103637	119108482	+	ENSMUSG00000021175	Cdca7l	KQQNV	KQNV	Q	NA	NA	0.29	0.038	NA	0.45	0.7	NA	0.41	NA	0.61	0.47
chr14:65445609-65444532_65444529:-	chr14	65444529	65445609	-	ENSMUSG00000021972	Hmbox1	NIEAAI	NIAAI	E	chr8:28904970-28906471_28906474:+	TRUE	0.29	0.023	0.52	NA	0.68	0.59	0.61	0.82	0.67	0.65
chr16:44487730-44487542_44487539:-	chr16	44487539	44487730	-	ENSMUSG00000022687	Boc	AQQRE	AQRE	Q	NA	NA	0.29	0.087	0.25	NA	0.24	NA	0.42	0.14	0.17	0.28
chr17:24765887-24765053_24765050:-	chr17	24765050	24765887	-	ENSMUSG00000002496	Tsc2	ELAEFV	ELEFV	A	NA	NA	0.29	0.015	0.71	0.94	0.9	0.84	1	0.85	0.89	0.81
chr1:66775018-66773382_66773379:-	chr1	66773379	66775018	-	ENSMUSG00000026004	1110028C15Rik	ALAGER	ALGER	A	NA	NA	0.29	0.014	0.69	NA	0.88	NA	NA	0.59	NA	0.75
chr1:89562112-89564464_89564467:+	chr1	89562112	89564467	+	ENSMUSG00000026288	Inpp5d	DTVESV	DTESV	V	chr2:233986967-233990455_233990458:+	TRUE	0.29	0.24	0.83	NA	0.79	0.92	0.62	NA	0.81	0.83
chr2:160878124-160867868_160867865:-	chr2	160867865	160878124	-	ENSMUSG00000057133	Chd6	KASREQ	KAREQ	S	NA	NA	0.29	0.00054	0.82	0.73	0.75	0.65	0.74	0.77	0.88	0.59
chr2:20710238-20719504_20719507:+	chr2	20710238	20719507	+	ENSMUSG00000036617	Etl4	LSEDSP	LSDSP	E	chr10:24817048-24820759_24820762:+	TRUE	0.29	0.006	0.89	0.88	0.71	1	0.95	0.88	0.95	0.94
chr2:92167321-92168469_92168472:+	chr2	92167321	92168472	+	ENSMUSG00000058318	Phf21a	TLQVQ	TLVQ	Q	chr11:45992667-45991455_45991452:-	TRUE	0.29	0.14	0.63	0.71	0.74	0.74	0.85	0.56	0.73	0.69
chr3:145652133-145661427_145661430:+	chr3	145652133	145661430	+	ENSMUSG00000036863	Syde2	LTADLF	LTDLF	A	NA	NA	0.29	0.2	NA	NA	0.21	0.27	0.5	NA	NA	NA
chr4:149029690-149029612_149029609:-	chr4	149029609	149029690	-	ENSMUSG00000039936	Pik3cd	EEQLQ	EELQ	Q	NA	NA	0.29	0.00012	0.98	0.69	NA	0.9	0.94	0.83	0.88	0.92
chr5:24801216-24800539_24800536:-	chr5	24800536	24801216	-	ENSMUSG00000038056	Mll3	KQQLS	KQLS	Q	chr7:151855948-151855010_151855007:-	TRUE	0.29	0.54	0.63	0.8	0.83	0.73	0.6	0.55	0.66	NA
chr8:122542853-122547465_122547468:+	chr8	122542853	122547468	+	ENSMUSG00000031825	Crispld2	HRAEKP	HREKP	A	NA	NA	0.29	0.011	0.45	0.31	0.33	NA	0.45	0.34	0.21	0.5
chr9:106776639-106782265_106782268:+	chr9	106776639	106782268	+	ENSMUSG00000040325	Vprbp	GDTDSS	GDNSS	TDN	NA	NA	0.29	1e-05	0.81	0.97	0.89	0.83	0.68	0.81	0.93	0.89
chr11:102086048-102079804_102079801:-	chr11	102079801	102086048	-	ENSMUSG00000008855	Hdac5	ESADGM	ESDGM	A	chr17:42194862-42188171_42188168:-	TRUE	0.28	0.16	0.25	NA	0.39	0.24	0.33	0.33	0.29	0.52
chr16:36891578-36893417_36893420:+	chr16	36891578	36893420	+	ENSMUSG00000034243	Golgb1	AQQVV	AQVV	Q	chr3:121441109-121438600_121438597:-	TRUE	0.28	0.43	0.38	NA	0.55	0.67	NA	NA	NA	NA
chr17:68157268-68158551_68158554:+	chr17	68157268	68158554	+	ENSMUSG00000032796	Lama1	GTKDF	GTDF	K	NA	NA	0.28	0.0051	NA	NA	1	NA	NA	NA	NA	0.72
chr2:181313252-181309742_181309739:-	chr2	181309739	181313252	-	ENSMUSG00000089917	Uckl1	ESSSNA	ESSNA	S	chr20:62582112-62577996_62577993:-	FALSE	0.28	0.17	NA	NA	NA	NA	NA	0.72	NA	1
chr2:69752610-69755134_69755137:+	chr2	69752610	69755137	+	ENSMUSG00000044308	Ubr3	EPAADA	EPADA	A	chr2:170728885-170732301_170732304:+	TRUE	0.28	0.19	0.78	NA	0.67	0.7	NA	0.78	0.72	0.5
chr2:76509754-76503867_76503864:-	chr2	76503864	76509754	-	ENSMUSG00000002732	Fkbp7	GYAEGK	GYEGK	A	chr2:179341789-179334512_179334509:-	TRUE	0.28	0.22	0.66	0.94	0.79	0.79	0.77	0.74	0.76	0.8
chr3:86628558-86620355_86620352:-	chr3	86620352	86628558	-	ENSMUSG00000028078	Dclk2	LKQIS	LKIS	Q	chr4:151125041-151141855_151141858:+	TRUE	0.28	5.2e-05	0.29	NA	NA	NA	NA	NA	0.57	NA
chr3:87521096-87521343_87521346:+	chr3	87521096	87521346	+	ENSMUSG00000041977	Arhgef11	KKQSS	KKSS	Q	chr1:156926212-156925594_156925591:-	TRUE	0.28	0.0014	0.44	0.61	0.66	0.48	0.64	0.38	0.56	0.53
chr4:149028334-149028247_149028244:-	chr4	149028244	149028334	-	ENSMUSG00000039936	Pik3cd	EVCSVE	EVCVE	S	NA	NA	0.28	4.5e-07	0.07	0.23	0	0	0.17	0.1	0.17	0.28
chr5:124863194-124860391_124860388:-	chr5	124860388	124863194	-	ENSMUSG00000038095	Sbno1	VRQQP	VRQP	Q	chr12:123832576-123830117_123830114:-	TRUE	0.28	0.16	0.73	NA	0.84	0.89	NA	0.62	0.79	0.69
chr6:125103180-125103425_125103428:+	chr6	125103180	125103428	+	ENSMUSG00000038271	Iffo1	GEQQE	GEQE	Q	chr12:6657591-6657326_6657323:-	TRUE	0.28	3.1e-06	0.63	0.81	0.72	0.59	0.56	0.73	0.63	0.53
chr7:135245070-135245148_135245151:+	chr7	135245070	135245151	+	ENSMUSG00000030786	Itgam	RGQRA	RGRA	Q	chr16:31308975-31309063_31309066:+	TRUE	0.28	0.02	0.41	NA	NA	NA	0.68	NA	0.4	NA
chr7:30117244-30116563_30116560:-	chr7	30116560	30117244	-	ENSMUSG00000030583	Sipa1l3	TGQSP	TGSP	Q	chr19:38682950-38684177_38684180:+	TRUE	0.28	0.0077	0.4	0.36	0.55	0.34	0.42	NA	0.46	0.28
chr8:108226296-108226508_108226511:+	chr8	108226296	108226511	+	ENSMUSG00000005699	Pard6a	KRAEGD	KREGD	A	chr16:67695580-67695796_67695799:+	TRUE	0.28	0.0095	0.64	0.7	0.59	0.75	0.64	0.54	0.52	0.47
chr8:11537272-11530427_11530424:-	chr8	11530424	11537272	-	ENSMUSG00000056228	Cars2	EPAGDS	EPGDS	A	NA	NA	0.28	0.0015	0.076	0.18	0.35	0.17	0.19	0.14	0.2	0.21
chr9:42818262-42816194_42816191:-	chr9	42816191	42818262	-	ENSMUSG00000059495	Arhgef12	DAQEP	DAEP	Q	NA	NA	0.28	0.00098	0.59	NA	0.36	0.56	0.6	0.33	0.41	0.32
chrX:155993582-155995375_155995378:+	chrX	155993582	155995378	+	ENSMUSG00000044150	A830080D01Rik	VKADSF	VKDSF	A	NA	NA	0.28	0.21	0.64	NA	0.81	NA	0.61	NA	0.87	0.89
chr10:126721391-126721271_126721268:-	chr10	126721268	126721391	-	ENSMUSG00000025409	Mbd6	LLAGDL	LLGDL	A	NA	NA	0.27	0.0075	0.47	0.39	0.48	0.45	0.25	0.34	0.47	0.52
chr10:79878598-79878268_79878265:-	chr10	79878265	79878598	-	ENSMUSG00000020167	Tcf3	GLQSK	GLSK	Q	chr19:1619779-1619473_1619470:-	TRUE	0.27	0.023	0.42	0.53	0.48	0.56	0.53	0.57	0.43	0.31
chr11:119310187-119310556_119310559:+	chr11	119310187	119310559	+	ENSMUSG00000070327	Rnf213	PEPEEE	PEQEE	PEQ	NA	NA	0.27	0.42	0.27	NA	NA	0.19	0.2	NA	0.2	0
chr14:63333130-63332679_63332676:-	chr14	63332676	63333130	-	ENSMUSG00000035161	Ints6	AEAEGQ	AEEGQ	A	NA	NA	0.27	3.2e-05	0.93	0.73	0.95	0.91	1	0.89	0.96	0.98
chr14:70567772-70567595_70567592:-	chr14	70567592	70567772	-	ENSMUSG00000022090	Pdlim2	RFSSLD	RFSLD	S	NA	NA	0.27	0.35	0.87	0.85	0.86	0.73	0.88	NA	0.87	1
chr15:83158035-83154583_83154580:-	chr15	83154580	83158035	-	ENSMUSG00000054277	Arfgap3	APAEVS	APEVS	A	NA	NA	0.27	0.05	0.59	0.58	0.7	0.69	0.55	0.74	0.48	0.58
chr18:33025572-33025842_33025845:+	chr18	33025572	33025845	+	ENSMUSG00000038299	Wdr36	SQKLC	SQLC	K	NA	NA	0.27	0.14	0.92	NA	0.73	1	NA	0.86	1	NA
chr18:61227873-61228396_61228399:+	chr18	61227873	61228399	+	ENSMUSG00000024620	Pdgfrb	LKSRCP	LKRCP	S	NA	NA	0.27	0.00051	0.36	0.094	0.27	0.23	0.34	0.35	0.28	NA
chr19:46136066-46136631_46136634:+	chr19	46136066	46136634	+	ENSMUSG00000055491	Pprc1	GEQSR	GESR	Q	NA	NA	0.27	0.02	0.22	0.42	0.41	0.14	0.39	0.19	0.17	0.16
chr2:155799225-155799986_155799989:+	chr2	155799225	155799989	+	ENSMUSG00000038241	Cep250	LQ*	LQLE	*	chr20:34064420-34065693_34065696:+	TRUE	0.27	0.057	0.29	0.33	0.14	0.21	0.23	0.21	0.33	0.065
chr3:108134878-108137484_108137487:+	chr3	108134878	108137487	+	ENSMUSG00000068747	Sort1	SCKADL	SCTDL	KAT	chr1:109890105-109888503_109888500:-	TRUE	0.27	0.00094	0.74	0.68	0.63	0.51	0.69	0.66	0.78	0.75
chr3:37295210-37303534_37303537:+	chr3	37295210	37303537	+	ENSMUSG00000037225	Fgf2	ASKCV	ASCV	K	NA	NA	0.27	4.7e-09	1	NA	NA	NA	1	0.73	1	1
chr3:37308430-37304416_37304413:-	chr3	37304413	37308430	-	ENSMUSG00000050174	Nudt6	DIADTA	DIDTA	A	chr4:123818779-123814380_123814377:-	FALSE	0.27	0.62	0.85	0.57	0.7	0.79	0.67	0.77	0.7	NA
chr3:54502581-54505409_54505412:+	chr3	54502581	54505412	+	ENSMUSG00000027751	Fam48a	VKQKL	VKKL	Q	chr13:37621672-37619513_37619510:-	TRUE	0.27	0.0066	0.58	0.3	0.49	0.51	0.54	0.32	0.43	0.41
chr3:88981989-88983014_88983017:+	chr3	88981989	88983017	+	ENSMUSG00000028049	Scamp3	REQPP	REPP	Q	NA	NA	0.27	4e-06	0.38	0.43	0.47	0.47	0.35	0.41	0.46	0.63
chr4:130297471-130299605_130299608:+	chr4	130297471	130299608	+	ENSMUSG00000028580	Pum1	HIAGLA	HIGLA	A	chr1:31454159-31453013_31453010:-	TRUE	0.27	0.0023	0.48	0.37	0.38	0.49	0.23	0.48	0.37	0.47
chr5:125518231-125517749_125517746:-	chr5	125517746	125518231	-	ENSMUSG00000029478	Ncor2	SQQGM	SQGM	Q	NA	NA	0.27	0.17	0.76	0.64	0.7	0.91	NA	0.71	0.79	0.81
chr5:24414141-24395006_24395003:-	chr5	24395003	24414141	-	ENSMUSG00000028944	Prkag2	EEAEDS	EEEDS	A	chr7:151329155-151292537_151292534:-	TRUE	0.27	0.0034	0.31	0.39	0.48	0.28	0.31	0.33	0.28	0.21
chr6:113268715-113269032_113269035:+	chr6	113268715	113269035	+	ENSMUSG00000001632	Brpf1	EDAVEE	EDVEE	A	chr3:9784937-9785262_9785265:+	TRUE	0.27	0.12	0.2	0.14	0.28	0.26	0.41	0.22	0.19	0.2
chr6:120166292-120165521_120165518:-	chr6	120165518	120166292	-	ENSMUSG00000041372	B4galnt3	QPAGLE	QPGLE	A	chr12:661694-662357_662360:+	TRUE	0.27	0.12	NA	0.57	0.57	0.77	NA	NA	NA	0.5
chr6:55054718-55053271_55053268:-	chr6	55053268	55054718	-	ENSMUSG00000003476	Crhr2	DKQRK	DKRK	Q	chr7:30706844-30705255_30705252:-	FALSE	0.27	0.073	0.95	NA	NA	NA	NA	0.67	NA	NA
chr7:134672003-134672649_134672652:+	chr7	134672003	134672652	+	ENSMUSG00000053877	Srcap	DEAEDE	DEEDE	A	NA	NA	0.27	9.3e-06	0.58	0.53	0.6	0.43	0.56	0.47	0.41	0.33
chrX:103282153-103283674_103283677:+	chrX	103282153	103283677	+	ENSMUSG00000033792	Atp7a	LPADMK	LPDMK	A	NA	NA	0.27	0.44	0.38	NA	NA	NA	0.64	NA	0.4	NA
chr10:5177854-5184073_5184076:+	chr10	5177854	5184076	+	ENSMUSG00000019769	Syne1	MQQGV	MQGV	Q	chr6:152599224-152590424_152590421:-	TRUE	0.26	0.45	0.2	NA	NA	0.077	0.27	0.33	0.18	NA
chr10:61197177-61198203_61198206:+	chr10	61197177	61198206	+	ENSMUSG00000020085	Aifm2	AFAESR	AFESR	A	NA	NA	0.26	0.003	0.034	0.1	0.12	0.14	0.26	0.16	0	0.041
chr11:61031623-61031713_61031716:+	chr11	61031623	61031716	+	ENSMUSG00000019102	Aldh3a1	AKQMP	AKMP	Q	NA	NA	0.26	0.04	NA	NA	NA	NA	0.13	NA	0	0.26
chr11:97394779-97394526_97394523:-	chr11	97394523	97394779	-	ENSMUSG00000038453	Srcin1	SAPVCG	SALCG	PVL	NA	NA	0.26	4.8e-05	0.68	NA	0.79	NA	NA	NA	NA	0.52
chr15:37267559-37274408_37274411:+	chr15	37267559	37274411	+	ENSMUSG00000022286	Grhl2	REGSSV	REGSV	S	NA	NA	0.26	3.8e-07	NA	NA	0.37	NA	0.16	NA	NA	0.11
chr17:43428065-43430173_43430176:+	chr17	43428065	43430176	+	ENSMUSG00000041293	Gpr110	LQQKN	LQKN	Q	NA	NA	0.26	0.09	NA	NA	0.94	0.68	NA	NA	NA	NA
chr18:36836764-36836649_36836646:-	chr18	36836646	36836764	-	ENSMUSG00000001379	Apbb3	GEQGQ	GEGQ	Q	NA	NA	0.26	0.025	0.24	0.36	0.17	0.26	0.1	0.25	0.17	0.13
chr19:4269015-4268585_4268582:-	chr19	4268582	4269015	-	ENSMUSG00000034616	Ssh3	PTQDR	PTDR	Q	NA	NA	0.26	0.35	0.76	NA	NA	0.6	0.64	NA	0.65	0.5
chr19:46525453-46527649_46527652:+	chr19	46525453	46527652	+	ENSMUSG00000025231	Sufu	LQQER	LQER	Q	NA	NA	0.26	0.00062	0.46	NA	0.5	0.42	0.24	0.36	0.42	0.32
chr1:59925459-59927079_59927082:+	chr1	59925459	59927082	+	ENSMUSG00000067336	Bmpr2	IQIGES	IQSES	IGS	chr2:203421254-203424419_203424422:+	TRUE	0.26	0.013	0.89	NA	0.67	NA	0.92	0.86	0.83	NA
chr2:135784473-135787452_135787455:+	chr2	135784473	135787455	+	ENSMUSG00000039943	Plcb4	ESAADQ	ESADQ	A	NA	NA	0.26	0.029	0.081	NA	0.29	NA	0.021	0.12	0.061	0.035
chr3:146095581-146095937_146095940:+	chr3	146095581	146095940	+	ENSMUSG00000036825	Ssx2ip	LQQQL	LQQL	Q	chr1:85122031-85121688_85121685:-	TRUE	0.26	1.4e-05	0.66	0.8	0.65	0.86	0.75	0.6	0.61	0.73
chr3:90309317-90307204_90307201:-	chr3	90307201	90309317	-	ENSMUSG00000001017	2500003M10Rik	ATKSL	ATSL	K	NA	NA	0.26	0.086	NA	NA	NA	NA	NA	0.74	NA	1
chr4:122638184-122636644_122636641:-	chr4	122636641	122638184	-	ENSMUSG00000028655	Mfsd2a	VKKEP	VKEP	K	NA	NA	0.26	0.074	0.79	0.8	0.93	0.83	NA	NA	NA	0.67
chr5:145552056-145552140_145552143:+	chr5	145552056	145552143	+	ENSMUSG00000045482	Trrap	PGEAQF	PGAQF	E	chr7:98508042-98508133_98508136:+	TRUE	0.26	0.051	0.69	NA	NA	0.95	NA	0.75	0.8	0.7
chr5:34971162-34971785_34971788:+	chr5	34971162	34971788	+	ENSMUSG00000029106	Add1	EEAGDG	EEGDG	A	chr4:2927839-2928366_2928369:+	FALSE	0.26	0.0039	0.9	1	0.95	NA	0.74	0.9	0.93	0.85
chr8:73039294-73033533_73033530:-	chr8	73033530	73039294	-	ENSMUSG00000055553	2810422J05Rik	FSPDAN	FSHAN	PDH	NA	NA	0.26	0.35	0.93	NA	0.78	0.88	NA	0.8	0.67	0.89
chr8:87361588-87361492_87361489:-	chr8	87361489	87361588	-	ENSMUSG00000003813	Rad23a	EAAGEN	EAGEN	A	chr19:13059973-13060089_13060092:+	TRUE	0.26	4e-06	0.46	0.52	0.53	0.49	0.39	0.48	0.45	0.65
chr9:61767682-61767500_61767497:-	chr9	61767497	61767682	-	ENSMUSG00000032254	Kif23	PTGSRK	PTGRK	S	chr15:69738430-69738622_69738625:+	FALSE	0.26	1.5e-08	NA	0.98	0.91	NA	0.74	NA	0.95	1
chr10:79882212-79881563_79881560:-	chr10	79881560	79882212	-	ENSMUSG00000020167	Tcf3	GLADTQ	GLDTQ	A	NA	NA	0.25	0.003	0.17	0.32	0.31	0.31	0.17	0.28	0.27	0.42
chr10:80721284-80721919_80721922:+	chr10	80721284	80721922	+	ENSMUSG00000004933	Matk	PTQRW	PTRW	Q	NA	NA	0.25	0.0047	0.17	0.048	NA	NA	NA	NA	0.25	0
chr11:115715889-115716374_115716377:+	chr11	115715889	115716377	+	ENSMUSG00000020782	Llgl2	GDAGVL	GDGVL	A	NA	NA	0.25	0.37	NA	0.48	0.59	0.52	0.64	NA	0.39	NA
chr11:120138187-120140366_120140369:+	chr11	120138187	120140369	+	ENSMUSG00000039741	Bahcc1	MQAEDE	MQEDE	A	NA	NA	0.25	0.005	0.18	NA	0.39	0.42	NA	NA	0.17	NA
chr11:57938434-57935880_57935877:-	chr11	57935877	57938434	-	ENSMUSG00000037275	Gemin5	SPTREE	SPTEE	R	NA	NA	0.25	0.12	0.62	0.49	0.68	0.6	0.74	0.62	0.51	0.55
chr11:83696315-83702551_83702554:+	chr11	83696315	83702554	+	ENSMUSG00000020679	Hnf1b	KMQIT	KMIT	Q	NA	NA	0.25	0.015	NA	0.73	0.81	0.88	0.65	NA	NA	0.9
chr15:85732545-85732102_85732099:-	chr15	85732099	85732545	-	ENSMUSG00000016028	Celsr1	PKADAL	PKDAL	A	NA	NA	0.25	0.16	NA	NA	0.86	NA	0.62	NA	0.76	NA
chr17:14025984-14027970_14027973:+	chr17	14025984	14027973	+	ENSMUSG00000068036	Mllt4	ARQTA	ARTA	Q	chr6:168352867-168355138_168355141:+	FALSE	0.25	0.0028	0.97	NA	NA	NA	NA	0.73	NA	NA
chr17:3168139-3169327_3169330:+	chr17	3168139	3169330	+	ENSMUSG00000046201	Rbm16	NKKLM	NKLM	K	chr6:155123281-155124678_155124681:+	TRUE	0.25	0.12	0.86	1	0.85	0.75	0.91	0.82	0.83	0.76
chr17:48015556-48015446_48015443:-	chr17	48015443	48015556	-	ENSMUSG00000023991	Foxp4	PQAAVC	PQAVC	A	chr6:41554894-41555037_41555040:+	TRUE	0.25	0.068	0.75	NA	NA	0.7	0.55	0.8	0.68	0.6
chr17:75261486-75262674_75262677:+	chr17	75261486	75262677	+	ENSMUSG00000024078	Ttc27	AKQNF	AKNF	Q	NA	NA	0.25	0.0034	0.86	0.75	0.92	0.82	0.67	0.88	0.9	0.75
chr1:172718739-172717591_172717588:-	chr1	172717588	172718739	-	ENSMUSG00000026663	Atf6	SISRNS	SIRNS	S	chr1:161830067-161832988_161832991:+	TRUE	0.25	1.1e-08	0.87	0.86	0.94	0.89	0.88	0.92	0.88	0.68
chr1:88153937-88158614_88158617:+	chr1	88153937	88158617	+	ENSMUSG00000062590	Armc9	SSSVMD	SSFMD	SVF	NA	NA	0.25	0.026	0.37	NA	0.12	NA	NA	NA	NA	0.2
chr2:48768082-48765765_48765762:-	chr2	48765762	48768082	-	ENSMUSG00000026761	Orc4	LLQI*	LLI*	Q	NA	NA	0.25	0.39	0.69	0.75	0.71	NA	0.5	0.54	0.5	0.5
chr2:84443806-84443060_84443057:-	chr2	84443057	84443806	-	ENSMUSG00000034101	Ctnnd1	LMQKI	LMKI	Q	NA	NA	0.25	1.4e-05	0.89	0.69	0.89	0.92	0.93	0.94	0.91	0.8
chr4:34526992-34525281_34525278:-	chr4	34525278	34526992	-	ENSMUSG00000040044	Orc3	LDADSK	LDDSK	A	chr6:88362967-88366621_88366624:+	TRUE	0.25	8.5e-07	0.56	0.64	0.65	0.62	0.6	0.51	0.62	0.4
chr5:130666913-130673817_130673820:+	chr5	130666913	130673820	+	ENSMUSG00000025340	Rabgef1	KKAEIQ	KKEIQ	A	chr7:66240380-66248659_66248662:+	TRUE	0.25	0.14	0.47	0.66	0.46	0.55	0.42	0.46	0.41	0.45
chr5:143536951-143535790_143535787:-	chr5	143535787	143536951	-	ENSMUSG00000039477	Tnrc18	LVQER	LVER	Q	chr7:5415665-5414115_5414112:-	TRUE	0.25	0.015	0.84	1	0.9	0.92	0.93	0.87	0.77	0.75
chr5:145938171-145939702_145939705:+	chr5	145938171	145939705	+	ENSMUSG00000029625	Cpsf4	TKQRA	TKRA	Q	chr7:99050063-99051664_99051667:+	TRUE	0.25	0.11	NA	0.53	0.66	0.47	0.44	0.5	0.59	0.41
chr5:36366641-36363984_36363981:-	chr5	36363981	36366641	-	ENSMUSG00000029093	Sorcs2	FKSRKR	FKRKR	S	chr4:7736101-7738793_7738796:+	TRUE	0.25	0.088	0.25	0.14	NA	NA	0.17	0.36	0.4	0.37
chr7:128143731-128158031_128158034:+	chr7	128143731	128158034	+	ENSMUSG00000030877	4933427G17Rik	NNRRLL	NNRLL	R	NA	NA	0.25	0.17	NA	0.46	0.71	NA	NA	NA	NA	0.52
chr7:26075984-26076071_26076074:+	chr7	26075984	26076074	+	ENSMUSG00000005442	Cic	LSAGQA	LSGQA	A	chr19:42796618-42796718_42796721:+	TRUE	0.25	0.15	0.47	0.34	0.45	0.51	0.55	0.59	0.46	0.44
chr7:29156134-29155516_29155513:-	chr7	29155513	29156134	-	ENSMUSG00000037552	Plekhg2	PTAAQA	PTAQA	A	NA	NA	0.25	0.17	NA	0.58	NA	0.33	NA	NA	0.56	0.45
chr8:113272563-113272304_113272301:-	chr8	113272301	113272563	-	ENSMUSG00000031750	Il34	RLQKA	RLKA	Q	chr16:70690582-70690863_70690866:+	TRUE	0.25	0.17	0.81	0.65	0.85	NA	0.9	0.82	0.89	NA
chr9:63483194-63484191_63484194:+	chr9	63483194	63484194	+	ENSMUSG00000037257	Aagab	SEQQE	SEQE	Q	NA	NA	0.25	0.0048	0.68	0.73	0.73	0.65	0.57	0.51	0.76	0.74
chrX:71021825-71022306_71022309:+	chrX	71021825	71022309	+	ENSMUSG00000002007	Srpk3	VLQIG	VLIG	Q	chrX:153048706-153049207_153049210:+	TRUE	0.25	0.019	0.47	NA	NA	NA	NA	0.22	0.26	NA
chrY:600239-600143_600140:-	chrY	600140	600239	-	ENSMUSG00000069045	Ddx3y	SKSRFS	SKRFS	S	NA	NA	0.25	0.028	0.63	0.49	0.63	0.65	0.68	0.58	0.58	0.43
chr11:100570390-100570299_100570296:-	chr11	100570296	100570390	-	ENSMUSG00000020918	Kat2a	MPAGEK	MPGEK	A	NA	NA	0.24	0.025	0.22	0.049	0.27	0.26	0.16	0.22	0.29	0.26
chr11:105210908-105211013_105211016:+	chr11	105210908	105211016	+	ENSMUSG00000020695	Mrc2	PSAALP	PSALP	A	NA	NA	0.24	0.005	1	NA	0.76	NA	0.8	0.84	0.83	NA
chr13:48593692-48586765_48586762:-	chr13	48586762	48593692	-	ENSMUSG00000050954	Zfp169	CPAEPR	CPEPR	A	NA	NA	0.24	0.0048	0.47	NA	NA	0.4	NA	NA	0.22	NA
chr14:65336491-65341144_65341147:+	chr14	65336491	65341147	+	ENSMUSG00000060012	Kif13b	PKGSRQ	PKGRQ	S	chr8:29043809-29039523_29039520:-	TRUE	0.24	8.3e-06	0.99	0.9	0.97	0.97	NA	1	0.95	0.76
chr15:100336637-100334874_100334871:-	chr15	100334871	100336637	-	ENSMUSG00000009733	Tcfcp2	MEAETS	MEETS	A	chr12:51489772-51489061_51489058:-	TRUE	0.24	0.039	0.82	0.95	0.86	0.73	0.75	0.85	0.97	0.83
chr15:76711668-76718661_76718664:+	chr15	76711668	76718664	+	ENSMUSG00000033669	Zfp7	GLAGFL	GLGFL	A	NA	NA	0.24	0.056	0.76	NA	0.91	NA	0.84	NA	0.95	1
chr17:24705284-24705571_24705574:+	chr17	24705284	24705574	+	ENSMUSG00000032855	Pkd1	GAAAVP	GAAVP	A	NA	NA	0.24	0.29	0.38	NA	NA	0.25	NA	NA	0.49	NA
chr17:35389801-35389925_35389928:+	chr17	35389801	35389928	+	ENSMUSG00000019432	Bat1a	EESSSR	EESSR	S	NA	NA	0.24	0.46	0.19	0.24	0.059	NA	0.23	NA	0.22	0
chr17:56111140-56112208_56112211:+	chr17	56111140	56112211	+	ENSMUSG00000039154	Shd	EEQPE	EEPE	Q	NA	NA	0.24	0.045	0.41	NA	0.65	NA	NA	NA	NA	NA
chr17:74738785-74751290_74751293:+	chr17	74738785	74751293	+	ENSMUSG00000024068	Spast	EKAGQK	EKGQK	A	chr2:32289315-32312561_32312564:+	TRUE	0.24	0.00018	0.48	0.36	0.51	0.38	0.44	0.4	0.27	0.34
chr19:46141776-46142508_46142511:+	chr19	46141776	46142511	+	ENSMUSG00000055491	Pprc1	NSGSID	NSGID	S	NA	NA	0.24	0.02	0.59	0.43	0.48	0.42	0.58	0.49	0.5	0.66
chr2:125391945-125390133_125390130:-	chr2	125390130	125391945	-	ENSMUSG00000068394	Cep152	RSVALP	RSALP	V	NA	NA	0.24	0.072	0.58	NA	NA	0.7	0.53	NA	0.77	0.55
chr2:129098233-129096497_129096494:-	chr2	129096494	129098233	-	ENSMUSG00000048327	Ckap2l	TEAVTS	TEVTS	A	NA	NA	0.24	0.3	NA	0.88	NA	NA	0.64	NA	0.77	0.84
chr2:165893145-165893829_165893832:+	chr2	165893145	165893832	+	ENSMUSG00000027678	Ncoa3	PQQAF	PQAF	Q	NA	NA	0.24	0.0029	0.44	0.55	0.42	0.5	0.52	0.45	0.49	0.31
chr2:90309691-90308622_90308619:-	chr2	90308619	90309691	-	ENSMUSG00000025314	Ptprj	VPADAN	VPDAN	A	NA	NA	0.24	0.17	0.17	NA	0.18	0.24	0	NA	0.18	0.1
chr3:88988918-88989356_88989359:+	chr3	88988918	88989359	+	ENSMUSG00000032657	Fam189b	HMQLA	HMLA	Q	chr1:155223416-155221699_155221696:-	TRUE	0.24	0.0086	0.72	0.92	0.75	NA	0.68	0.75	0.88	0.85
chr4:63079122-63077627_63077624:-	chr4	63077624	63079122	-	ENSMUSG00000039137	Whrn	TRTAST	TRTST	A	chr9:117168635-117166357_117166354:-	TRUE	0.24	0.034	0.55	0.65	0.51	NA	NA	NA	0.71	0.75
chr5:65655482-65654388_65654385:-	chr5	65654385	65655482	-	ENSMUSG00000029191	Rfc1	IKQKK	IKKK	Q	NA	NA	0.24	0.025	0.4	0.28	0.4	0.31	0.52	0.37	0.32	0.36
chr5:66842707-66791523_66791520:-	chr5	66791520	66842707	-	ENSMUSG00000029207	Apbb2	ETADIW	ETDIW	A	chr4:41015600-40947090_40947087:-	TRUE	0.24	0.46	0.35	NA	0.38	0.16	NA	0.4	0.21	NA
chr6:108367994-108382640_108382643:+	chr6	108367994	108382643	+	ENSMUSG00000030102	Itpr1	EKQEL	EKEL	Q	NA	NA	0.24	0.1	NA	NA	0.76	0.88	NA	NA	0.65	NA
chr7:31824057-31822950_31822947:-	chr7	31822947	31824057	-	ENSMUSG00000009687	Fxyd5	REAEAT	REEAT	A	NA	NA	0.24	0.019	0.23	0.14	0.2	0.26	0.19	0.39	0.19	0.21
chr8:112085849-112085307_112085304:-	chr8	112085304	112085849	-	ENSMUSG00000037993	Dhx38	DRADER	DRDER	A	NA	NA	0.24	4e-06	0.54	0.77	0.7	0.66	0.69	0.53	0.61	0.75
chr9:83744315-83746691_83746694:+	chr9	83744315	83746694	+	ENSMUSG00000038379	Ttk	KEQSP	KESP	Q	NA	NA	0.24	0.2	NA	NA	NA	NA	NA	NA	0	0.24
chr9:90002073-89998609_89998606:-	chr9	89998606	90002073	-	ENSMUSG00000062270	Morf4l1	NKKSAV	NKNAV	KSN	chr15:79172921-79177309_79177312:+	TRUE	0.24	0.0069	0.91	NA	0.76	0.93	0.85	0.91	1	0.85
chr10:79808258-79808161_79808158:-	chr10	79808158	79808258	-	ENSMUSG00000043822	Adamtsl5	AQ*	AQGP	*	chr19:1510844-1510732_1510729:-	TRUE	0.23	0.014	0.43	0.3	NA	NA	0.4	0.23	0.46	NA
chr11:102938028-102936317_102936314:-	chr11	102936314	102938028	-	ENSMUSG00000020937	Plcd3	PEQLK	PELK	Q	chr17:43193999-43192857_43192854:-	TRUE	0.23	0.0092	0.97	NA	0.77	NA	0.94	1	0.97	1
chr11:51545305-51543080_51543077:-	chr11	51543077	51545305	-	ENSMUSG00000036391	Sec24a	LVQLP	LVLP	Q	NA	NA	0.23	0.008	0.87	0.7	0.71	0.79	0.77	0.83	0.72	0.93
chr11:8910244-8907607_8907604:-	chr11	8907604	8910244	-	ENSMUSG00000020413	Hus1	ELQVS	ELVS	Q	NA	NA	0.23	0.028	0.41	NA	0.58	0.44	NA	0.5	0.43	0.35
chr11:98065724-98071675_98071678:+	chr11	98065724	98071678	+	ENSMUSG00000003119	Cdk12	LPSRKS	LPRKS	S	chr17:37619370-37627132_37627135:+	TRUE	0.23	0.39	0.83	0.95	0.85	0.89	0.78	0.72	0.83	0.79
chr18:58057808-58058914_58058917:+	chr18	58057808	58058917	+	ENSMUSG00000024597	Slc12a2	RGGGAY	RGGAY	G	chr5:127450373-127466759_127466762:+	TRUE	0.23	3.7e-09	0.95	1	0.97	0.88	0.77	0.98	0.86	1
chr18:68038314-68040402_68040405:+	chr18	68038314	68040405	+	ENSMUSG00000024542	Cep192	TPGRQL	TPGQL	R	chr18:13114250-13116373_13116376:+	TRUE	0.23	0.12	0.53	0.61	0.72	NA	0.64	0.6	0.57	0.49
chr19:14619278-14592466_14592463:-	chr19	14592463	14619278	-	ENSMUSG00000024642	Tle4	IGQQQ	IGQQ	Q	chr9:82242363-82267505_82267508:+	TRUE	0.23	0.51	0.34	0.46	0.22	0.37	0.42	0.31	0.33	0.32
chr1:135285506-135285140_135285137:-	chr1	135285137	135285506	-	ENSMUSG00000070643	Sox13	IQQVN	IQVN	Q	chr1:204086318-204086721_204086724:+	TRUE	0.23	0.81	0.55	0.44	0.47	0.51	0.5	0.32	0.43	0.55
chr2:154354641-154356958_154356961:+	chr2	154354641	154356961	+	ENSMUSG00000038533	Cbfa2t2	KTEEAV	KTEAV	E	chr20:32224514-32228147_32228150:+	TRUE	0.23	0.041	0.75	0.79	0.87	0.91	0.85	0.87	0.68	0.85
chr2:59700677-59699797_59699794:-	chr2	59699794	59700677	-	ENSMUSG00000026988	Wdsub1	CQAGSM	CQGSM	A	NA	NA	0.23	0.033	0.74	0.7	0.75	0.73	0.73	0.64	0.58	0.81
chr2:61451855-61464960_61464963:+	chr2	61451855	61464963	+	ENSMUSG00000064289	Tank	QKQTE	QKTE	Q	chr2:162036272-162059995_162059998:+	TRUE	0.23	0.0064	0.23	0.31	0.31	0.28	0.23	0.18	0.21	0.085
chr4:131530599-131523890_131523887:-	chr4	131523887	131530599	-	ENSMUSG00000028906	Epb4.1	DGAAAA	DGAAA	A	chr1:29365938-29379616_29379619:+	TRUE	0.23	0.065	0.86	0.77	0.9	0.9	0.91	0.86	0.9	1
chr4:137169776-137171628_137171631:+	chr4	137169776	137171631	+	ENSMUSG00000043411	Usp48	DLAEPS	DLEPS	A	chr1:22062939-22056325_22056322:-	TRUE	0.23	0.0058	0.56	0.78	0.64	0.59	0.79	0.68	0.7	0.6
chr4:140676239-140674696_140674693:-	chr4	140674693	140676239	-	ENSMUSG00000040842	D4Ertd22e	KESRKS	KERKS	S	chr1:16717919-16719723_16719726:+	TRUE	0.23	0.017	0.96	0.74	0.89	0.84	0.86	0.9	0.86	0.82
chr4:147235463-147235122_147235119:-	chr4	147235119	147235463	-	ENSMUSG00000029022	Miip	CQKPR	CQPR	K	NA	NA	0.23	0.032	1	1	0.77	1	0.85	NA	1	0.92
chr5:114561224-114561878_114561881:+	chr5	114561224	114561881	+	ENSMUSG00000029592	Usp30	LEQQS	LEQS	Q	chr12:109509515-109510110_109510113:+	TRUE	0.23	0.0051	0.77	0.7	0.71	0.71	0.78	0.82	0.66	0.59
chr5:125523115-125522337_125522334:-	chr5	125522334	125523115	-	ENSMUSG00000029478	Ncor2	PIQVT	PIVT	Q	chr12:124848225-124846843_124846840:-	TRUE	0.23	0.0066	0.096	NA	0.3	0.16	NA	0.15	0.067	0.25
chr5:73461122-73460153_73460150:-	chr5	73460150	73461122	-	ENSMUSG00000070733	Fryl	NAEGIH	NAGIH	E	chr4:48546800-48546014_48546011:-	TRUE	0.23	0.19	0.87	NA	1	NA	0.8	0.77	0.9	0.88
chr6:124699254-124698007_124698004:-	chr6	124698004	124699254	-	ENSMUSG00000004263	Atn1	TEQEL	TEEL	Q	chr12:7043741-7044710_7044713:+	TRUE	0.23	0.0054	0.79	0.68	0.73	0.75	0.71	0.76	0.7	0.56
chr6:98895528-98895420_98895417:-	chr6	98895417	98895528	-	ENSMUSG00000030067	Foxp1	SSADIA	SSDIA	A	chr3:71026979-71026873_71026870:-	TRUE	0.23	0.0077	0.7	0.83	0.73	0.88	0.81	0.76	0.75	0.65
chr7:30697314-30697606_30697609:+	chr7	30697314	30697609	+	ENSMUSG00000058402	Zfp420	SVAGLH	SVGLH	A	chr19:37726577-37726878_37726881:+	FALSE	0.23	0.097	NA	NA	0.053	0.23	0	0.042	0	0
chr7:30851260-30847340_30847337:-	chr7	30847337	30851260	-	ENSMUSG00000058447	Zfp82	SLAGCF	SLGCF	A	NA	NA	0.23	0.71	0.21	NA	NA	NA	0.067	0.13	0.22	0.3
chr7:70830437-70841897_70841900:+	chr7	70830437	70841900	+	ENSMUSG00000033510	Otud7a	AQAEKR	AQEKR	A	NA	NA	0.23	0.043	0.77	NA	NA	NA	NA	NA	NA	0.54
chr8:72440459-72440350_72440347:-	chr8	72440347	72440459	-	ENSMUSG00000036180	Gatad2a	SQQIH	SQIH	Q	NA	NA	0.23	0.45	NA	0.13	0.2	0.091	0	NA	0.17	0.23
chr9:108943540-108953878_108953881:+	chr9	108943540	108953881	+	ENSMUSG00000025647	Shisa5	ESSRFS	ESRFS	S	NA	NA	0.23	0.096	0.18	0.28	0.27	0.4	0.3	0.27	0.3	0.41
chr9:21310159-21310777_21310780:+	chr9	21310159	21310780	+	ENSMUSG00000033335	Dnm2	VPSRRA	VPRRA	S	chr19:10941054-10941654_10941657:+	TRUE	0.23	5e-17	0.66	0.6	0.69	0.69	0.62	0.69	0.68	0.47
chrX:103079646-103075357_103075354:-	chrX	103075354	103079646	-	ENSMUSG00000031229	Atrx	RGEDGL	RGDGL	E	chrX:76949313-76944420_76944417:-	TRUE	0.23	0.0042	0.83	NA	NA	NA	NA	1	0.77	NA
chrX:50613018-50612198_50612195:-	chrX	50612195	50613018	-	ENSMUSG00000036022	Fam122b	FSSRRS	FSRRS	S	chrX:133921502-133919980_133919977:-	TRUE	0.23	0.044	0.048	NA	0.27	NA	NA	NA	0.17	NA
chr11:121161107-121168082_121168085:+	chr11	121161107	121168085	+	ENSMUSG00000039275	Foxk2	NNAAAS	NNAAS	A	NA	NA	0.22	0.076	0.79	0.71	0.92	0.81	0.93	0.79	0.84	0.84
chr11:70428902-70428819_70428816:-	chr11	70428816	70428902	-	ENSMUSG00000014609	Chrne	WTAAAL	WTAAL	A	NA	NA	0.22	1e-05	NA	NA	NA	NA	NA	0.15	NA	0.37
chr11:77980652-77980279_77980276:-	chr11	77980276	77980652	-	ENSMUSG00000017405	Nek8	VRSVTD	VRFTD	SVF	NA	NA	0.22	0.016	0.84	0.9	0.96	0.94	0.74	NA	0.94	0.95
chr11:96838935-96824758_96824755:-	chr11	96824755	96838935	-	ENSMUSG00000018678	Sp2	MSADPQ	MSDPQ	A	NA	NA	0.22	0.46	0.15	0	0.22	0.11	0.1	0.062	0.21	0.18
chr12:4253657-4249750_4249747:-	chr12	4249747	4253657	-	ENSMUSG00000020647	Ncoa1	NQQVQ	NQVQ	Q	chr2:24985645-24991090_24991093:+	TRUE	0.22	0.31	0.77	0.93	0.84	0.94	0.87	0.92	0.8	0.71
chr12:75009311-75027541_75027544:+	chr12	75009311	75027544	+	ENSMUSG00000021109	Hif1a	KKNRMS	KKKMS	NRK	chr14:62162557-62187097_62187100:+	TRUE	0.22	0.03	0.17	NA	0.38	0.28	0.26	0.31	0.22	0.23
chr12:8720743-8725809_8725812:+	chr12	8720743	8725812	+	ENSMUSG00000020594	Pum2	HIAGLA	HIGLA	A	NA	NA	0.22	0.36	0.74	NA	0.69	0.65	0.53	0.67	0.52	NA
chr16:20741668-20741995_20741998:+	chr16	20741668	20741998	+	ENSMUSG00000006958	Chrd	QRSASE	QRSSE	A	NA	NA	0.22	0.046	0.1	NA	0.19	0.048	NA	0.22	0.2	0
chr16:52186345-52186462_52186465:+	chr16	52186345	52186465	+	ENSMUSG00000022637	Cblb	LKGGGS	LKGGS	G	chr3:105400568-105400454_105400451:-	FALSE	0.22	2.1e-05	NA	NA	1	NA	NA	1	1	0.78
chr17:24615265-24615107_24615104:-	chr17	24615104	24615265	-	ENSMUSG00000024142	Mlst8	DSQVN	DSVN	Q	chr16:2256215-2256359_2256362:+	TRUE	0.22	0.0011	0.95	0.78	0.96	1	1	0.98	0.94	0.98
chr17:29498102-29500653_29500656:+	chr17	29498102	29500656	+	ENSMUSG00000024013	Fgd2	NNSRTP	NNRTP	S	NA	NA	0.22	0.32	0.27	0.13	0.33	0.14	0.12	NA	0.26	NA
chr19:6322678-6322793_6322796:+	chr19	6322678	6322796	+	ENSMUSG00000024769	Cdc42bpg	DPLVKR	DPLKR	V	chr11:64594143-64594030_64594027:-	TRUE	0.22	0.00032	0.61	0.81	0.65	0.64	0.66	0.73	0.62	0.83
chr1:158570743-158571124_158571127:+	chr1	158570743	158571127	+	ENSMUSG00000026596	Abl2	APAGFI	APGFI	A	NA	NA	0.22	0.025	0.58	NA	NA	NA	NA	0.45	0.67	0.5
chr1:38326555-38309526_38309523:-	chr1	38309523	38326555	-	ENSMUSG00000037138	Aff3	EQQAA	EQAA	Q	chr2:100289000-100266128_100266125:-	TRUE	0.22	0.1	0.86	NA	NA	NA	0.95	NA	0.74	0.73
chr2:180736048-180737034_180737037:+	chr2	180736048	180737037	+	ENSMUSG00000016356	Col20a1	RTAACP	RTACP	A	chr20:61945553-61946753_61946756:+	FALSE	0.22	0.66	NA	NA	NA	NA	NA	0.73	0.88	0.95
chr3:119423525-119423378_119423375:-	chr3	119423375	119423525	-	ENSMUSG00000028134	Ptbp2	FFQRDH	FFQDH	R	chr1:97278662-97278829_97278832:+	TRUE	0.22	0.035	0.47	0.5	0.54	0.54	0.39	0.57	0.61	0.58
chr3:129561741-129564884_129564887:+	chr3	129561741	129564887	+	ENSMUSG00000058952	Cfi	CEEDRQ	CEDRQ	E	NA	NA	0.22	0.27	NA	0.9	0.78	0.87	NA	NA	NA	1
chr4:114705476-114710943_114710946:+	chr4	114705476	114710946	+	ENSMUSG00000028718	Stil	ESNSSS	ESNSS	S	chr1:47735307-47728788_47728785:-	FALSE	0.22	0.12	NA	NA	NA	NA	NA	NA	0.71	0.93
chr5:110694759-110694664_110694661:-	chr5	110694661	110694759	-	ENSMUSG00000029500	Pgam5	AVQYY	AVYY	Q	chr12:133294384-133294573_133294576:+	TRUE	0.22	2.2e-07	0.32	0.39	0.39	0.42	0.54	0.32	0.51	0.48
chr5:141224225-141224569_141224572:+	chr5	141224225	141224572	+	ENSMUSG00000050022	Amz1	GHEVGV	GHVGV	E	chr7:2748350-2748709_2748712:+	FALSE	0.22	0.18	0.95	NA	NA	NA	0.73	NA	0.95	NA
chr5:34075561-34075903_34075906:+	chr5	34075561	34075906	+	ENSMUSG00000054252	Fgfr3	RQQVS	RQVS	Q	chr4:1806247-1806548_1806551:+	TRUE	0.22	0.071	0.15	NA	0.24	0.21	0.21	NA	0.11	0.33
chr5:76659190-76658588_76658585:-	chr5	76658585	76659190	-	ENSMUSG00000029238	Clock	TQQSQ	TQSQ	Q	NA	NA	0.22	0.43	0.68	NA	0.68	0.61	0.82	0.69	0.72	0.62
chr6:6063938-6060024_6060021:-	chr6	6060021	6063938	-	ENSMUSG00000015112	Slc25a13	RQQKA	RQKA	Q	chr7:95818606-95814326_95814323:-	FALSE	0.22	0.0032	0.077	0.045	0.22	0.18	NA	NA	NA	0
chr7:16861551-16861459_16861456:-	chr7	16861456	16861551	-	ENSMUSG00000041375	Ccdc9	TQQAS	TQAS	Q	NA	NA	0.22	1.8e-06	0.52	0.51	0.46	0.48	0.59	0.47	0.47	0.37
chr7:56713578-56717279_56717282:+	chr7	56713578	56717282	+	ENSMUSG00000052512	Nav2	LTAEDP	LTEDP	A	NA	NA	0.22	0.04	0.76	NA	NA	0.72	NA	0.53	0.6	0.7
chrX:71533558-71533787_71533790:+	chrX	71533558	71533790	+	ENSMUSG00000009995	Taz	KWVGIG	KWGIG	V	NA	NA	0.22	5.3e-07	0.085	0.2	0.22	0.12	0.071	0.059	0.092	0
chr10:127687166-127687341_127687344:+	chr10	127687166	127687344	+	ENSMUSG00000039994	Timeless	CMQNG	CMNG	Q	NA	NA	0.21	0.09	0.75	0.81	0.76	0.8	0.72	0.71	0.73	0.92
chr10:59830541-59831277_59831280:+	chr10	59830541	59831280	+	ENSMUSG00000020101	4632428N05Rik	MDSSNT	MDSNT	S	NA	NA	0.21	0.15	0.82	0.82	0.71	0.61	0.76	0.77	0.79	NA
chr10:80513968-80513831_80513828:-	chr10	80513828	80513968	-	ENSMUSG00000004937	Sgta	SKQEM	SKEM	Q	NA	NA	0.21	6.9e-10	0.24	0.23	0.35	0.31	0.18	0.17	0.15	0.14
chr11:104382695-104382150_104382147:-	chr11	104382147	104382695	-	ENSMUSG00000020687	Cdc27	AAEGLM	AAGLM	E	chr17:45219595-45219391_45219388:-	TRUE	0.21	0.61	0.63	0.69	0.67	0.67	0.8	0.6	0.59	0.61
chr11:115716567-115716780_115716783:+	chr11	115716567	115716783	+	ENSMUSG00000020782	Llgl2	GEAE*	GEE*	A	chr17:73570749-73570952_73570955:+	TRUE	0.21	0.044	0.75	0.96	0.94	0.95	0.95	0.88	0.94	0.94
chr11:29401056-29403383_29403386:+	chr11	29401056	29403386	+	ENSMUSG00000032740	Ccdc88a	VKAGAV	VKGAV	A	chr2:55526975-55523659_55523656:-	TRUE	0.21	0.00028	0.93	NA	NA	NA	1	NA	0.79	0.96
chr11:5767003-5767098_5767101:+	chr11	5767003	5767101	+	ENSMUSG00000020473	Aebp1	HKAGPR	HKGPR	A	NA	NA	0.21	0.0014	0.51	0.4	0.51	NA	0.49	0.41	0.57	0.36
chr11:59305617-59301319_59301316:-	chr11	59301316	59305617	-	ENSMUSG00000020472	Zkscan17	CPAGGD	CPGGD	A	NA	NA	0.21	4.8e-07	0.56	0.68	0.59	0.68	0.67	0.6	0.5	0.47
chr11:65635516-65636327_65636330:+	chr11	65635516	65636330	+	ENSMUSG00000018347	Zkscan6	SGVAGI	SGAGI	V	NA	NA	0.21	0.29	0.5	0.65	0.64	0.49	0.63	0.44	0.62	0.58
chr12:32179447-32177044_32177041:-	chr12	32177041	32179447	-	ENSMUSG00000020659	Cbll1	DEEGFD	DEGFD	E	chr7:107389492-107393856_107393859:+	TRUE	0.21	0.2	0.91	0.94	0.79	1	NA	0.81	0.86	0.87
chr13:74079502-74080139_74080142:+	chr13	74079502	74080142	+	ENSMUSG00000057649	Brd9	SKQAA	SKAA	Q	chr5:887476-886822_886819:-	TRUE	0.21	0.067	0.73	0.7	0.85	0.81	0.78	0.82	0.76	0.64
chr15:75895340-75895257_75895254:-	chr15	75895254	75895340	-	ENSMUSG00000022568	Scrib	SLEDAG	SLDAG	E	NA	NA	0.21	1.1e-10	0.97	0.79	0.87	0.95	1	0.89	0.85	0.98
chr15:76468282-76467758_76467755:-	chr15	76467755	76468282	-	ENSMUSG00000059323	Nfkbil2	KYAVLA	KYVLA	A	NA	NA	0.21	0.0055	NA	NA	NA	NA	NA	NA	0.036	0.25
chr16:10503821-10503960_10503963:+	chr16	10503821	10503963	+	ENSMUSG00000022504	Ciita	LFIEHI	LFKHI	IEK	chr16:10992589-10992779_10992782:+	TRUE	0.21	0.054	NA	0.69	0.64	NA	0.52	NA	0.73	NA
chr16:17909998-17908015_17908012:-	chr16	17908012	17909998	-	ENSMUSG00000003527	Dgcr14	DDAGEA	DDGEA	A	NA	NA	0.21	0.017	0.59	0.64	0.78	0.73	0.57	0.78	0.78	0.7
chr17:11430568-11496456_11496459:+	chr17	11430568	11496459	+	ENSMUSG00000023826	Park2	GPAVKP	GPVKP	A	chr6:162683557-162622284_162622281:-	FALSE	0.21	0.75	0.68	NA	0.78	0.83	NA	0.7	NA	0.62
chr17:57401211-57401777_57401780:+	chr17	57401211	57401780	+	ENSMUSG00000019487	Trip10	KESSSE	KESSE	S	NA	NA	0.21	0.2	0.39	0.42	0.35	0.36	0.41	0.37	0.42	0.56
chr18:31840325-31841661_31841664:+	chr18	31840325	31841664	+	ENSMUSG00000024260	Sap130	TSAVVL	TSVVL	A	chr2:128747138-128744536_128744533:-	TRUE	0.21	0.42	0.51	0.57	0.61	0.48	0.5	0.4	0.45	0.53
chr19:46153748-46154398_46154401:+	chr19	46153748	46154401	+	ENSMUSG00000015176	Nolc1	VQQKA	VQKA	Q	NA	NA	0.21	0.043	0.48	0.47	0.42	0.38	0.54	0.33	0.45	0.42
chr1:158192959-158190065_158190062:-	chr1	158190062	158192959	-	ENSMUSG00000060985	Tdrd5	QQQPD	QQPD	Q	NA	NA	0.21	2.6e-06	0.79	NA	1	NA	NA	NA	NA	0.99
chr1:58000085-58002912_58002915:+	chr1	58000085	58002915	+	ENSMUSG00000038305	Spats2l	KQQNG	KQNG	Q	NA	NA	0.21	0.54	0.63	0.66	0.62	NA	0.79	0.57	0.58	NA
chr2:163744323-163704968_163704965:-	chr2	163704965	163744323	-	ENSMUSG00000035226	Rims4	DAADSR	DADSR	A	NA	NA	0.21	0.012	0.71	NA	NA	NA	NA	NA	NA	0.92
chr2:35000756-35002752_35002755:+	chr2	35000756	35002755	+	ENSMUSG00000057110	Cep110	KKKKR	KKKR	K	chr9:123904548-123906181_123906184:+	FALSE	0.21	0.038	0.91	NA	NA	1	0.79	0.89	0.93	0.79
chr3:54524383-54526476_54526479:+	chr3	54524383	54526479	+	ENSMUSG00000027751	Fam48a	LQQQQ	LQQQ	Q	NA	NA	0.21	0.039	0.42	0.46	0.62	0.5	0.61	NA	0.49	0.62
chr3:95144084-95143987_95143984:-	chr3	95143984	95144084	-	ENSMUSG00000015697	Setdb1	DTESLE	DTDLE	ESD	chr1:150921754-150921843_150921846:+	TRUE	0.21	0.0082	0.9	0.89	0.86	0.93	0.72	0.87	0.77	0.87
chr4:134885288-134883138_134883135:-	chr4	134883135	134885288	-	ENSMUSG00000028809	Srrm1	SPRSRR	SPRRR	S	NA	NA	0.21	0.28	0.79	0.9	0.89	0.89	0.82	1	0.84	0.91
chr5:121803974-121805572_121805575:+	chr5	121803974	121805575	+	ENSMUSG00000042744	Gm15800	SLSRTA	SLRTA	S	chr12:112616735-112614506_112614503:-	TRUE	0.21	0.49	0.72	0.73	0.63	0.68	0.76	0.85	0.66	0.7
chr5:90714066-90707416_90707413:-	chr5	90707413	90714066	-	ENSMUSG00000055204	Ankrd17	SKAVSG	SKVSG	A	chr4:74007458-74000982_74000979:-	TRUE	0.21	0.024	0.83	0.92	0.83	0.8	0.83	0.71	0.89	0.9
chr6:140525859-140527948_140527951:+	chr6	140525859	140527951	+	ENSMUSG00000030231	Plekha5	ETVGLA	ETGLA	V	NA	NA	0.21	0.001	0.21	0.17	0.14	0.11	0.043	0.15	0	0
chr6:96065748-96473329_96473332:+	chr6	96065748	96473332	+	ENSMUSG00000059187	Fam19a1	RPEGGT	RPGGT	E	chr3:68055887-68466430_68466433:+	TRUE	0.21	0.057	0.94	NA	NA	NA	0.73	NA	NA	NA
chr7:117758221-117703860_117703857:-	chr7	117703857	117758221	-	ENSMUSG00000038371	Sbf2	KPAGPG	KPGPG	A	NA	NA	0.21	0.6	0.87	NA	1	0.89	NA	NA	0.79	0.85
chr7:19846173-19846030_19846027:-	chr7	19846027	19846173	-	ENSMUSG00000030403	Vasp	SKQEE	SKEE	Q	chr19:46025839-46025976_46025979:+	TRUE	0.21	0.15	0.79	0.9	0.94	0.9	0.87	0.88	0.9	1
chr7:4434943-4434790_4434787:-	chr7	4434787	4434943	-	ENSMUSG00000019254	Ppp1r12c	QRAEAP	QREAP	A	chr19:55604384-55604236_55604233:-	TRUE	0.21	1.9e-13	0.24	0.17	NA	0.2	0.17	0.25	0.22	0.38
chr7:51851638-51853751_51853754:+	chr7	51851638	51853754	+	ENSMUSG00000062785	Kcnc3	RAVDPR	RADPR	V	NA	NA	0.21	0.69	0.86	1	0.79	0.88	0.91	0.92	0.88	NA
chr7:63402099-63404009_63404012:+	chr7	63402099	63404012	+	ENSMUSG00000030451	Herc2	DSEAEQ	DSAEQ	E	chr15:28895845-28896551_28896554:+	FALSE	0.21	0.0021	0.98	NA	NA	NA	NA	1	1	0.79
chr8:109603269-109600899_109600896:-	chr8	109600896	109603269	-	ENSMUSG00000031921	Terf2	PPSRQP	PPRQP	S	NA	NA	0.21	0.28	0.6	0.62	0.62	0.54	0.56	0.75	0.66	0.6
chr8:14932420-14934770_14934773:+	chr8	14932420	14934773	+	ENSMUSG00000071176	Arhgef10	PHSSEQ	PHSEQ	S	NA	NA	0.21	0.021	0.87	NA	0.81	NA	0.68	0.83	0.7	0.89
chr8:74969369-74973346_74973349:+	chr8	74969369	74973349	+	ENSMUSG00000052794	1700030K09Rik	FL*	FLDP	*	NA	NA	0.21	0.032	0.16	NA	0.16	0	NA	0.05	0.21	0.086
chr8:98279992-98279011_98279008:-	chr8	98279008	98279992	-	ENSMUSG00000036550	Cnot1	LPVGGL	LPGGL	V	chr16:58592377-58590897_58590894:-	TRUE	0.21	4.9e-06	0.77	0.73	0.79	0.77	0.62	0.83	0.8	0.62
chr9:107816900-107817040_107817043:+	chr9	107816900	107817043	+	ENSMUSG00000032584	Mst1r	SRQCA	SRCA	Q	chr3:49933973-49933840_49933837:-	FALSE	0.21	0.03	NA	0.46	NA	NA	0.67	NA	NA	NA
chr9:109781771-109782338_109782341:+	chr9	109781771	109782341	+	ENSMUSG00000032477	Cdc25a	LPQKL	LPKL	Q	chr3:48225290-48224520_48224517:-	TRUE	0.21	0.035	0.91	0.82	0.84	NA	1	0.81	0.95	0.79
chr9:37230767-37230239_37230236:-	chr9	37230236	37230767	-	ENSMUSG00000032128	Robo3	TQADSS	TQDSS	A	NA	NA	0.21	0.025	0.021	NA	0.23	NA	NA	NA	NA	NA
chr9:61242489-61249660_61249663:+	chr9	61242489	61249663	+	ENSMUSG00000032280	Tle3	IGQQQ	IGQQ	Q	chr15:70366872-70358557_70358554:-	FALSE	0.21	0.17	0.76	0.72	0.81	0.81	0.81	0.61	0.75	0.82
chr9:82802298-82800665_82800662:-	chr9	82800662	82802298	-	ENSMUSG00000032253	Phip	VASRQE	VARQE	S	chr6:79707131-79700702_79700699:-	TRUE	0.21	0.065	0.88	0.91	0.88	0.69	0.88	0.86	0.89	0.89
chr10:76244577-76233784_76233781:-	chr10	76233781	76244577	-	ENSMUSG00000001120	Pcbp3	PDQLT	PDLT	Q	chr21:47337543-47349831_47349834:+	TRUE	0.2	1.6e-06	0.7	0.7	0.65	NA	0.75	0.6	0.62	0.55
chr10:76521850-76521575_76521572:-	chr10	76521572	76521850	-	ENSMUSG00000001435	Col18a1	AGQVR	AGVR	Q	chr21:46925345-46925749_46925752:+	TRUE	0.2	0.47	0.62	0.8	0.76	0.75	0.82	0.81	0.71	0.69
chr10:76960108-76952811_76952808:-	chr10	76952808	76960108	-	ENSMUSG00000032977	1810008A18Rik	ARRRVT	ARRVT	R	chr21:46387096-46393112_46393115:+	FALSE	0.2	0.2	1	1	0.8	0.94	NA	0.91	0.97	0.97
chr10:79616878-79617076_79617079:+	chr10	79616878	79617079	+	ENSMUSG00000035621	Midn	PEQMD	PEMD	Q	chr19:1254477-1254901_1254904:+	TRUE	0.2	0.097	0.65	0.62	0.57	0.62	0.71	0.7	0.58	0.51
chr11:107488028-107488664_107488667:+	chr11	107488028	107488667	+	ENSMUSG00000020721	Helz	ETSRIL	ETRIL	S	chr17:65157013-65156481_65156478:-	TRUE	0.2	0.67	0.31	NA	0.36	0.17	NA	0.35	0.25	0.17
chr14:103984358-103985685_103985688:+	chr14	103984358	103985688	+	ENSMUSG00000022123	Scel	NRSSQH	NRSQH	S	chr13:78187076-78188028_78188031:+	TRUE	0.2	0.14	0.75	NA	0.7	NA	0.55	NA	NA	NA
chr14:24968585-24967613_24967610:-	chr14	24967610	24968585	-	ENSMUSG00000021782	Dlg5	STRSVG	STSVG	R	NA	NA	0.2	7.8e-06	1	0.9	0.97	NA	0.8	0.86	0.93	NA
chr15:84158789-84159291_84159294:+	chr15	84158789	84159294	+	ENSMUSG00000022439	Parvg	QKQVL	QKVL	Q	NA	NA	0.2	5.8e-08	0	0.077	NA	NA	0.2	NA	0.014	0
chr16:93793476-93799148_93799151:+	chr16	93793476	93799151	+	ENSMUSG00000022946	Dopey2	VHTGAA	VHSAA	TGS	NA	NA	0.2	0.13	0.61	0.62	0.59	0.71	0.71	0.51	0.63	0.61
chr16:98111620-98107816_98107813:-	chr16	98107813	98111620	-	ENSMUSG00000045975	C2cd2	GEKQA	GEQA	K	NA	NA	0.2	0.019	0.88	NA	0.86	0.89	0.97	0.83	0.77	NA
chr18:21026261-21024707_21024704:-	chr18	21024704	21026261	-	ENSMUSG00000033382	D030074E01Rik	VKVDGL	VKDGL	V	chr18:29489630-29488976_29488973:-	TRUE	0.2	0.34	0.1	0.091	0.12	0.2	0	0.14	0.2	0.12
chr1:52523734-52521791_52521788:-	chr1	52521788	52523734	-	ENSMUSG00000002881	Nab1	SQQAE	SQAE	Q	chr2:191548553-191550202_191550205:+	TRUE	0.2	0.00066	0.8	0.96	0.98	0.88	0.96	0.95	0.88	1
chr1:66782211-66773382_66773379:-	chr1	66773379	66782211	-	ENSMUSG00000026004	1110028C15Rik	PPAGER	PPGER	A	NA	NA	0.2	0.73	0.92	NA	0.9	NA	0.91	0.91	1	0.8
chr2:118074031-118067471_118067468:-	chr2	118067468	118074031	-	ENSMUSG00000027344	Fsip1	AAAEAL	AAEAL	A	NA	NA	0.2	0.26	NA	NA	NA	NA	1	NA	NA	0.8
chr2:120722232-120720901_120720898:-	chr2	120720898	120722232	-	ENSMUSG00000027272	Ubr1	AKGEAP	AKEAP	G	chr15:43290366-43282318_43282315:-	FALSE	0.2	0.016	0.86	NA	1	0.8	1	0.84	1	0.95
chr2:20782813-20782737_20782734:-	chr2	20782734	20782813	-	ENSMUSG00000036591	Arhgap21	LLSSKT	LLSKT	S	NA	NA	0.2	0.68	0.2	0.05	0.25	0.18	0.19	0.11	0.2	NA
chr3:151880412-151880796_151880799:+	chr3	151880412	151880799	+	ENSMUSG00000028034	Fubp1	QQSRSV	QQRSV	S	chr1:78433311-78432785_78432782:-	TRUE	0.2	0.00011	0.54	0.54	0.47	0.43	0.4	0.47	0.34	0.34
chr4:116381699-116381845_116381848:+	chr4	116381699	116381848	+	ENSMUSG00000028689	Ccdc163	IKQSL	IKSL	Q	NA	NA	0.2	0.53	0.8	NA	0.92	0.95	0.89	1	0.92	0.88
chr4:128266696-128265688_128265685:-	chr4	128265685	128266696	-	ENSMUSG00000061894	Zscan20	RIAGVH	RIGVH	A	chr1:33957302-33958787_33958790:+	TRUE	0.2	0.4	0.9	NA	NA	NA	NA	NA	0.83	0.7
chr4:155265467-155265348_155265345:-	chr4	155265345	155265467	-	ENSMUSG00000051557	Pusl1	LEEAA	LEAA	E	chr1:1244352-1244466_1244469:+	FALSE	0.2	0.00083	1	0.8	NA	1	NA	1	1	1
chr5:141186246-141187460_141187463:+	chr5	141186246	141187463	+	ENSMUSG00000000148	AA881470	LQQGE	LQGE	Q	NA	NA	0.2	0.43	0.93	NA	0.95	0.8	1	0.91	0.89	0.95
chr5:28721210-28734792_28734795:+	chr5	28721210	28734795	+	ENSMUSG00000048271	Rbm33	GGQGG	GGGG	Q	chr7:155538296-155556503_155556506:+	TRUE	0.2	0.018	0.65	0.69	0.77	0.68	0.79	0.74	0.76	0.59
chr5:31197572-31198139_31198142:+	chr5	31197572	31198142	+	ENSMUSG00000029165	Agbl5	SNNSLP	SNNLP	S	NA	NA	0.2	0.00089	0.94	0.8	0.97	1	1	NA	0.9	0.97
chr7:95426884-95429897_95429900:+	chr7	95426884	95429900	+	ENSMUSG00000030560	Ctsc	VMEATE	VMATE	E	NA	NA	0.2	1.3e-10	1	0.99	1	1	0.98	1	1	0.8
chr8:73878034-73878413_73878416:+	chr8	73878034	73878416	+	ENSMUSG00000004677	Myo9b	AKQSK	AKSK	Q	chr19:17313112-17313651_17313654:+	TRUE	0.2	0.4	0.32	0.24	0.37	0.39	0.27	0.19	0.33	0.26
chr9:35028965-35025573_35025570:-	chr9	35025570	35028965	-	ENSMUSG00000050471	Fam118b	RSAGMA	RSGMA	A	chr11:126126747-126131320_126131323:+	TRUE	0.2	0.069	0.83	0.78	0.94	0.74	0.78	0.76	0.84	0.76
chr9:54397588-54396287_54396284:-	chr9	54396284	54397588	-	ENSMUSG00000037493	Cib2	LRENP	LRNP	E	chr15:78403507-78401724_78401721:-	FALSE	0.2	0.021	0.96	0.8	0.98	1	0.98	0.95	1	0.96
chr10:69467739-69478316_69478319:+	chr10	69467739	69478319	+	ENSMUSG00000069601	Ank3	PKQGE	PKGE	Q	chr10:61815416-61802517_61802514:-	TRUE	0.19	0.0089	0.87	0.9	0.9	0.81	0.85	1	0.94	0.85
chr11:100213157-100212869_100212866:-	chr11	100212866	100213157	-	ENSMUSG00000006930	Hap1	SEQSL	SESL	Q	chr17:39884014-39883708_39883705:-	FALSE	0.19	7.1e-07	0.04	NA	NA	NA	0	NA	0.032	0.19
chr11:4982256-4979525_4979522:-	chr11	4979522	4982256	-	ENSMUSG00000009079	Ewsr1	GLGSAG	GLGAG	S	chr22:29684775-29687551_29687554:+	TRUE	0.19	2e-13	0.29	0.33	0.39	0.31	0.34	0.23	0.34	0.41
chr11:74477108-74477286_74477289:+	chr11	74477108	74477289	+	ENSMUSG00000020741	1300001I01Rik	GTVDPR	GTDPR	V	chr17:2600013-2599832_2599829:-	TRUE	0.19	0.055	0.84	0.89	0.83	0.86	0.95	0.87	0.83	0.77
chr11:77221749-77229917_77229920:+	chr11	77221749	77229920	+	ENSMUSG00000037926	Ssh2	NDSSTC	NDSTC	S	chr17:28011581-28004759_28004756:-	TRUE	0.19	2.2e-07	0.95	NA	NA	NA	NA	1	0.94	0.81
chr12:70728204-70719170_70719167:-	chr12	70719167	70728204	-	ENSMUSG00000034801	Sos2	LKQLK	LKLK	Q	NA	NA	0.19	0.0068	0.93	1	0.97	0.81	0.85	0.96	0.86	0.95
chr14:31836356-31838684_31838687:+	chr14	31836356	31838687	+	ENSMUSG00000042323	Pbrm1	ALKKL	ALKL	K	chr3:52715720-52713742_52713739:-	FALSE	0.19	0.11	0.81	NA	NA	NA	NA	NA	1	NA
chr14:78907532-78902832_78902829:-	chr14	78902829	78907532	-	ENSMUSG00000022016	Akap11	SESSNG	SESNG	S	NA	NA	0.19	0.11	0.74	0.8	0.62	0.72	0.81	NA	0.8	0.79
chr15:78608389-78608007_78608004:-	chr15	78608004	78608389	-	ENSMUSG00000033170	Card10	GKKHC	GKHC	K	chr22:37888442-37887874_37887871:-	FALSE	0.19	0.043	0.81	1	0.91	0.91	0.92	0.96	0.83	0.89
chr16:34016478-34014300_34014297:-	chr16	34014297	34016478	-	ENSMUSG00000061751	Kalrn	SKQND	SKND	Q	chr3:124390745-124393208_124393211:+	TRUE	0.19	0.41	0.4	0.47	0.35	0.41	0.28	0.37	0.33	0.35
chr16:34054918-34053750_34053747:-	chr16	34053747	34054918	-	ENSMUSG00000061751	Kalrn	DEKSK	DESK	K	chr3:124351550-124352696_124352699:+	TRUE	0.19	0.51	0.44	0.53	0.38	0.44	0.45	0.46	0.35	0.43
chr17:25060761-25055084_25055081:-	chr17	25055081	25060761	-	ENSMUSG00000024163	Mapk8ip3	GRSRKE	GRRKE	S	chr16:1779579-1793333_1793336:+	TRUE	0.19	0.72	0.83	NA	0.74	0.85	0.93	0.85	0.85	0.87
chr17:35279784-35279868_35279871:+	chr17	35279784	35279871	+	ENSMUSG00000024392	Bat3	ALQGA	ALGA	Q	chr6_ssto_hap7:2942664-2942559_2942556:-	FALSE	0.19	1.7e-06	0.5	0.39	0.58	0.48	0.43	0.45	0.42	0.54
chr17:8365873-8375093_8375096:+	chr17	8365873	8375096	+	ENSMUSG00000069135	Fgfr1op	SKKTS	SKTS	K	NA	NA	0.19	0.00023	0.97	NA	1	1	0.93	NA	1	0.81
chr1:145645623-145647051_145647054:+	chr1	145645623	145647054	+	ENSMUSG00000018189	Uchl5	AEEEP	AEEP	E	chr1:192992974-192992169_192992166:-	TRUE	0.19	0.04	0.59	0.63	0.55	0.52	0.46	0.54	0.45	0.55
chr1:36575940-36576923_36576926:+	chr1	36575940	36576926	+	ENSMUSG00000001138	Cnnm3	DYSDTK	DYYTK	SDY	NA	NA	0.19	0.14	0.88	0.87	0.83	0.87	0.82	0.76	0.95	0.92
chr2:121015205-121015560_121015563:+	chr2	121015205	121015563	+	ENSMUSG00000027263	Tubgcp4	HKADAT	HKDAT	A	chr15:43689519-43690236_43690239:+	TRUE	0.19	0.62	0.46	0.39	0.52	0.51	0.58	0.49	0.42	0.58
chr2:152987307-153004622_153004625:+	chr2	152987307	153004625	+	ENSMUSG00000068040	Tm9sf4	AMQIW	AMIW	Q	chr20:30697558-30720813_30720816:+	FALSE	0.19	0.61	0.11	0	0.11	0.18	NA	0.11	0.19	0.14
chr2:24775074-24742589_24742586:-	chr2	24742586	24775074	-	ENSMUSG00000036893	Ehmt1	AEQAV	AEAV	Q	NA	NA	0.19	0.39	0.73	NA	0.83	0.79	0.64	0.67	0.81	0.7
chr2:25104152-25104005_25104002:-	chr2	25104002	25104152	-	ENSMUSG00000006471	Ndor1	GQAGPV	GQGPV	A	NA	NA	0.19	0.018	0.96	0.81	0.95	0.89	0.96	1	0.95	0.98
chr2:31893692-31894840_31894843:+	chr2	31893692	31894843	+	ENSMUSG00000001855	Nup214	GQQSS	GQSS	Q	NA	NA	0.19	0.029	0.72	0.85	0.81	0.9	0.86	0.79	0.76	0.85
chr2:59148347-59149751_59149754:+	chr2	59148347	59149754	+	ENSMUSG00000026991	Pkp4	GSVGIG	GSGIG	V	chr2:159488453-159490582_159490585:+	TRUE	0.19	0.011	0.9	0.92	0.91	0.89	0.91	0.81	0.96	1
chr2:64940126-64937449_64937446:-	chr2	64937446	64940126	-	ENSMUSG00000034903	Cobll1	ESVVQN	ESVQN	V	chr2:165555915-165552346_165552343:-	TRUE	0.19	0.011	0.82	NA	0.83	0.81	0.85	NA	0.95	1
chr2:91777015-91776931_91776928:-	chr2	91776928	91777015	-	ENSMUSG00000040479	Dgkz	QRQEP	QREP	Q	NA	NA	0.19	0.0038	0.13	0.12	0.05	0.1	0.12	0.064	0.14	0.24
chr3:134893168-134894329_134894332:+	chr3	134893168	134894332	+	ENSMUSG00000045328	Cenpe	ESAASS	ESASS	A	NA	NA	0.19	0.0045	NA	NA	NA	NA	NA	NA	0.81	1
chr3:83705268-83704340_83704337:-	chr3	83704337	83705268	-	ENSMUSG00000033767	D930015E06Rik	PDSSFI	PDSFI	S	NA	NA	0.19	0.0024	0.84	0.82	0.74	0.93	0.87	NA	0.87	0.85
chr3:89689824-89682817_89682814:-	chr3	89682814	89689824	-	ENSMUSG00000027947	Il6ra	WIAEPR	WIEPR	A	NA	NA	0.19	0.81	0.37	0.33	0.28	0.38	0.33	0.47	0.33	0.29
chr4:140695607-140674696_140674693:-	chr4	140674693	140695607	-	ENSMUSG00000040842	D4Ertd22e	TAGRKS	TAGKS	R	chr1:16693803-16719723_16719726:+	TRUE	0.19	0.37	0.73	0.83	0.78	0.84	0.65	0.76	0.83	NA
chr4:150387651-150387041_150387038:-	chr4	150387038	150387651	-	ENSMUSG00000028957	Per3	VQAGST	VQGST	A	chr1:7886770-7887178_7887181:+	FALSE	0.19	0.24	0.78	NA	0.69	0.68	0.78	0.8	0.87	0.7
chr4:61866058-61865687_61865684:-	chr4	61865684	61866058	-	ENSMUSG00000028389	Zfp37	SMVGNQ	SMGNQ	V	chr9:115812071-115811779_115811776:-	TRUE	0.19	1.9e-09	0.019	NA	NA	NA	0.2	NA	NA	0.0065
chr5:65670696-65670062_65670059:-	chr5	65670059	65670696	-	ENSMUSG00000029191	Rfc1	KHAAKF	KHAKF	A	chr4:39310256-39308324_39308321:-	TRUE	0.19	0.67	0.48	0.36	0.5	0.51	0.42	0.56	0.45	0.54
chr5:99669842-99663710_99663707:-	chr5	99663707	99669842	-	ENSMUSG00000029333	Rasgef1b	EEQTY	EETY	Q	chr4:82377805-82369438_82369435:-	TRUE	0.19	0.11	0.45	0.5	0.63	0.48	0.65	NA	0.47	0.61
chr7:107244883-107241994_107241991:-	chr7	107241991	107244883	-	ENSMUSG00000030726	Pold3	EKSSRG	EKSRG	S	NA	NA	0.19	4.5e-05	0.11	0.024	0.19	0.064	0.08	0.22	0.073	0.067
chr8:32235679-32238724_32238727:+	chr8	32235679	32238727	+	ENSMUSG00000039328	Rnf122	YGQTC	YGTC	Q	chr8:33408562-33407010_33407007:-	TRUE	0.19	0.29	0.79	0.69	0.79	NA	0.87	0.8	0.87	NA
chr8:91194393-91194559_91194562:+	chr8	91194393	91194562	+	ENSMUSG00000055994	Nod2	KLASLF	KLALF	S	NA	NA	0.19	0.56	NA	NA	0.17	NA	0	NA	0.19	NA
chr8:92798531-92794382_92794379:-	chr8	92794379	92798531	-	ENSMUSG00000043668	Tox3	SEQTF	SETF	Q	chr16:52502421-52498100_52498097:-	TRUE	0.19	0.32	0.49	NA	0.3	NA	0.46	NA	NA	NA
chr9:121167847-121166539_121166536:-	chr9	121166536	121167847	-	ENSMUSG00000040936	Ulk4	PFSSRN	PFSRN	S	NA	NA	0.19	0.21	0.47	NA	NA	NA	0.64	NA	NA	0.45
chr10:17824081-17827474_17827477:+	chr10	17824081	17827477	+	ENSMUSG00000019854	Reps1	SEQWE	SEWE	Q	chr6:139251114-139247618_139247615:-	TRUE	0.18	0.012	0.83	0.78	0.93	0.96	0.93	0.93	0.94	0.92
chr10:28216751-28271424_28271427:+	chr10	28216751	28271427	+	ENSMUSG00000019889	Ptprk	TKAAAT	TKAAT	A	NA	NA	0.18	0.23	0.82	0.9	0.82	0.85	0.79	0.94	0.97	NA
chr10:57909799-57914732_57914735:+	chr10	57909799	57914735	+	ENSMUSG00000003226	Ranbp2	REKSM	RESM	K	chr2:109336134-109345588_109345591:+	FALSE	0.18	0.069	0.95	NA	NA	NA	0.82	NA	1	1
chr10:79521550-79521477_79521474:-	chr10	79521474	79521550	-	ENSMUSG00000035673	Sbno2	YKQIS	YKIS	Q	NA	NA	0.18	0.0063	0.11	0.18	0.099	0.11	0.07	0	0.11	0.029
chr10:89108422-89108302_89108299:-	chr10	89108299	89108422	-	ENSMUSG00000069539	Scyl2	SQQID	SQID	Q	NA	NA	0.18	0.059	0.53	0.53	0.55	0.54	0.46	0.6	0.49	0.42
chr11:70274642-70275286_70275289:+	chr11	70274642	70275289	+	ENSMUSG00000040829	Zmynd15	KNAEAA	KNEAA	A	NA	NA	0.18	0.055	NA	NA	0.62	NA	NA	NA	0.65	0.8
chr13:6547475-6548826_6548829:+	chr13	6547475	6548829	+	ENSMUSG00000021193	Pitrm1	SCGRVH	SCGVH	R	NA	NA	0.18	0.45	0.19	NA	0.29	0.12	NA	0.29	0.18	0.29
chr13:93019782-93005686_93005683:-	chr13	93005683	93019782	-	ENSMUSG00000014850	Msh3	LSQDS	LSDS	Q	chr5:80088663-80109403_80109406:+	FALSE	0.18	0.43	0.68	0.81	0.67	0.77	0.86	0.71	0.78	0.71
chr14:119310564-119308793_119308790:-	chr14	119308790	119310564	-	ENSMUSG00000042156	Dzip1	EYQLL	EYLL	Q	NA	NA	0.18	0.7	0.84	NA	1	NA	0.91	NA	0.82	0.85
chr15:66435802-66436339_66436342:+	chr15	66435802	66436342	+	ENSMUSG00000072501	Phf20l1	TFVGLH	TFGLH	V	chr8:133816277-133816857_133816860:+	TRUE	0.18	0.24	0.34	0.41	0.42	0.28	0.24	0.31	0.32	0.32
chr15:83813874-83803794_83803791:-	chr15	83803791	83813874	-	ENSMUSG00000022441	Efcab6	NAAELS	NAELS	A	NA	NA	0.18	0.15	0.13	NA	NA	NA	NA	NA	NA	0.32
chr16:4886473-4907365_4907368:+	chr16	4886473	4907368	+	ENSMUSG00000022517	Mgrn1	KSAGNY	KSGNY	A	NA	NA	0.18	0.001	0.12	0.24	0.15	0.14	0.18	0.1	0.093	0.056
chr16:94674639-94676034_94676037:+	chr16	94674639	94676037	+	ENSMUSG00000040785	Ttc3	GFSSAL	GFSAL	S	NA	NA	0.18	0.011	0.81	0.8	0.78	0.81	0.78	0.73	0.76	0.91
chr17:24582891-24582499_24582496:-	chr17	24582496	24582891	-	ENSMUSG00000024137	E4f1	ETQVA	ETVA	Q	chr16:2283648-2283883_2283886:+	TRUE	0.18	0.6	0.73	0.6	0.64	0.73	0.71	0.66	0.69	0.78
chr18:70689842-70688481_70688478:-	chr18	70688478	70689842	-	ENSMUSG00000038425	Poli	SRAVCS	SRVCS	A	chr18:51796031-51797730_51797733:+	FALSE	0.18	0.71	0.64	NA	NA	NA	NA	NA	0.81	0.74
chr19:4105325-4105415_4105418:+	chr19	4105325	4105418	+	ENSMUSG00000024851	Pitpnm1	AHEGFS	AHGFS	E	chr11:67267385-67267301_67267298:-	TRUE	0.18	1.4e-06	1	1	1	0.82	0.97	1	0.98	0.98
chr19:46334286-46335200_46335203:+	chr19	46334286	46335203	+	ENSMUSG00000025224	Gbf1	PQQEG	PQEG	Q	chr10:104118486-104119024_104119027:+	TRUE	0.18	0.0035	0.1	0.18	0.077	0.058	0	0.048	0.012	0.076
chr1:153651949-153652977_153652980:+	chr1	153651949	153652980	+	ENSMUSG00000043019	Edem3	IRVREE	IRVEE	R	chr1:184680857-184679684_184679681:-	TRUE	0.18	0.022	0.035	0.18	0	0.043	0	0.036	0	0
chr1:82727857-82731991_82731994:+	chr1	82727857	82731994	+	ENSMUSG00000026150	Mff	EEQSR	EESR	Q	NA	NA	0.18	8.7e-19	0.35	0.44	0.44	0.35	0.39	0.27	0.37	0.26
chr1:95709095-95709243_95709246:+	chr1	95709095	95709246	+	ENSMUSG00000026283	Ing5	LKKGRS	LKSRS	KGS	chr2:242650903-242651393_242651396:+	TRUE	0.18	7.6e-06	1	0.82	0.9	1	1	0.87	0.98	0.99
chr3:36848134-36848805_36848808:+	chr3	36848134	36848808	+	ENSMUSG00000037270	4932438A13Rik	TSNSTP	TSNTP	S	NA	NA	0.18	0.54	0.73	NA	NA	NA	NA	NA	0.55	NA
chr3:88711504-88711908_88711911:+	chr3	88711504	88711911	+	ENSMUSG00000054199	Gon4l	APAGST	APGST	A	NA	NA	0.18	0.0013	0.075	0.033	0	0.026	0.033	0	0.014	0.18
chr3:90155496-90155736_90155739:+	chr3	90155496	90155739	+	ENSMUSG00000042390	Gatad2b	QPQSS	QPSS	Q	chr1:153789848-153789064_153789061:-	TRUE	0.18	0.0064	0.96	0.82	1	0.92	1	0.93	0.95	0.99
chr3:95541556-95540980_95540977:-	chr3	95540977	95541556	-	ENSMUSG00000028108	Ecm1	KEIDPP	KENPP	IDN	NA	NA	0.18	0.54	NA	0.57	0.68	0.64	0.63	0.76	0.68	0.69
chr4:107519224-107520046_107520049:+	chr4	107519224	107520049	+	ENSMUSG00000028613	Lrp8	DCSAPG	DCSPG	A	NA	NA	0.18	0.0026	0.056	NA	NA	NA	NA	NA	0.2	0.23
chr4:41467945-41467431_41467428:-	chr4	41467428	41467945	-	ENSMUSG00000028439	2310028H24Rik	AEQIN	AEIN	Q	chr9:34401664-34401120_34401117:-	TRUE	0.18	0.087	0.8	0.86	0.86	0.97	0.9	0.81	0.83	0.82
chr5:110584001-110587818_110587821:+	chr5	110584001	110587821	+	ENSMUSG00000014668	Chfr	PTAAPD	PTAPD	A	NA	NA	0.18	0.13	0.75	0.64	0.71	0.73	0.78	0.73	0.7	0.82
chr5:134755307-134752301_134752298:-	chr5	134752298	134755307	-	ENSMUSG00000060261	Gtf2i	IQAGPS	IQGPS	A	chr7:74125440-74129177_74129180:+	TRUE	0.18	0.59	0.66	NA	0.62	NA	NA	NA	0.8	0.72
chr5:135609046-135609122_135609125:+	chr5	135609046	135609125	+	ENSMUSG00000005373	Mlxipl	SPQDT	SPDT	Q	chr7:73011195-73011119_73011116:-	TRUE	0.18	0.0047	0.7	0.78	0.84	0.83	NA	0.83	NA	0.88
chr5:31846286-31850984_31850987:+	chr5	31846286	31850987	+	ENSMUSG00000029141	Slc4a1ap	SHAAPA	SHAPA	A	NA	NA	0.18	0.073	0.87	0.78	0.93	0.8	0.85	0.82	0.77	0.95
chr5:92729088-92727287_92727284:-	chr5	92727284	92729088	-	ENSMUSG00000029415	Sdad1	LKKQK	LKQK	K	NA	NA	0.18	2.2e-08	0.99	0.94	0.98	1	0.82	0.98	0.97	1
chr6:48627914-48628856_48628859:+	chr6	48627914	48628859	+	ENSMUSG00000051124	Gimap9	NFQST	NFST	Q	NA	NA	0.18	0.29	NA	NA	0.66	0.67	NA	NA	0.48	NA
chr7:120439107-120442701_120442704:+	chr7	120439107	120442704	+	ENSMUSG00000055116	Arntl	KKADRK	KKDRK	A	chr11:13391314-13393710_13393713:+	TRUE	0.18	0.88	0.7	0.62	0.73	NA	0.8	0.74	0.77	0.74
chr7:138125808-138127171_138127174:+	chr7	138125808	138127174	+	ENSMUSG00000006205	Htra1	TSSSKA	TSSKA	S	chr10:124269669-124271483_124271486:+	FALSE	0.18	2.6e-19	0.004	0.0088	0.0068	0.18	0	0.0068	0	0.089
chr7:19764998-19765100_19765103:+	chr7	19764998	19765103	+	ENSMUSG00000040811	Eml2	GRSSRR	GRSRR	S	NA	NA	0.18	0.29	0.82	NA	NA	NA	NA	NA	NA	1
chr7:75334626-75334829_75334832:+	chr7	75334626	75334832	+	ENSMUSG00000005533	Igf1r	SKADKI	SKDKI	A	chr15:99459360-99459898_99459901:+	TRUE	0.18	0.31	0.1	NA	0.12	NA	0	0.18	0.073	0.062
chr8:122460488-122465010_122465013:+	chr8	122460488	122465013	+	ENSMUSG00000031826	Usp10	PDAGQE	PDGQE	A	NA	NA	0.18	0.0089	0.66	0.73	0.73	0.65	0.7	0.57	0.66	0.74
chr8:87251023-87250504_87250501:-	chr8	87250501	87251023	-	ENSMUSG00000001911	Nfix	STSSTK	STSTK	S	NA	NA	0.18	0.042	0.84	0.9	0.72	0.85	0.87	0.85	0.82	0.9
chr10:114840376-114841253_114841256:+	chr10	114840376	114841256	+	ENSMUSG00000034163	Zfc3h1	SPAAPS	SPAPS	A	NA	NA	0.17	0.03	0.058	NA	NA	0.08	0.05	NA	0.028	0.19
chr10:116796049-116793183_116793180:-	chr10	116793180	116796049	-	ENSMUSG00000055531	Cpsf6	GSRRRE	GSRRE	R	chr12:69653977-69656150_69656153:+	TRUE	0.17	0.0017	0.29	0.36	0.3	0.33	0.19	0.28	0.36	0.33
chr10:127644059-127644354_127644357:+	chr10	127644059	127644357	+	ENSMUSG00000044005	Gls2	CQKLV	CQLV	K	chr12:56867247-56867104_56867101:-	FALSE	0.17	6.8e-18	0.96	0.83	NA	0.99	NA	NA	NA	NA
chr11:115221636-115221125_115221122:-	chr11	115221122	115221636	-	ENSMUSG00000034586	C630004H02Rik	GGQGE	GGGE	Q	chr17:72959835-72959176_72959173:-	TRUE	0.17	0.018	0.25	NA	NA	NA	0.077	NA	0.12	NA
chr11:117653481-117653852_117653855:+	chr11	117653481	117653855	+	ENSMUSG00000050106	Tmc8	VWQVQ	VWVQ	Q	chr17:76135321-76136915_76136918:+	TRUE	0.17	0.088	NA	0.83	NA	1	1	NA	0.87	NA
chr11:120503429-120503185_120503182:-	chr11	120503182	120503429	-	ENSMUSG00000025140	Pycr1	EKKLT	EKLT	K	chr17:79893213-79893023_79893020:-	TRUE	0.17	0.041	0.83	1	NA	NA	NA	1	1	NA
chr11:69947765-69948551_69948554:+	chr11	69947765	69948554	+	ENSMUSG00000040950	Mgl2	ALTVPS	ALIPS	TVI	NA	NA	0.17	0.68	NA	0.19	0.35	NA	0.31	0.28	NA	NA
chr11:90207072-90202291_90202288:-	chr11	90202288	90207072	-	ENSMUSG00000003949	Hlf	LKQDD	LKDD	Q	chr17:53392808-53398022_53398025:+	TRUE	0.17	0.0087	0.1	0.14	0.2	0.16	0.033	0.071	0.077	0.18
chr11:94222486-94221257_94221254:-	chr11	94221254	94222486	-	ENSMUSG00000020865	Abcc3	HEAALQ	HEALQ	A	NA	NA	0.17	0.2	NA	0.67	0.54	0.65	0.71	NA	0.66	NA
chr13:100797390-100795610_100795607:-	chr13	100795607	100797390	-	ENSMUSG00000049658	Bdp1	KTAESC	KTESC	A	NA	NA	0.17	0.98	0.59	NA	0.61	0.71	0.59	0.6	0.57	0.54
chr15:76963147-76947497_76947494:-	chr15	76947494	76963147	-	ENSMUSG00000033565	Rbfox2	LTQTE	LTTE	Q	chr22:36205827-36177793_36177790:-	TRUE	0.17	0.1	0.9	0.75	0.89	0.92	0.9	0.91	0.86	0.79
chr15:98888326-98889033_98889036:+	chr15	98888326	98889036	+	ENSMUSG00000023484	Prph	GEKVV	GEVV	K	chr12:49691820-49692068_49692071:+	TRUE	0.17	7.3e-06	0.83	1	NA	NA	NA	NA	1	NA
chr19:6931874-6931796_6931793:-	chr19	6931793	6931874	-	ENSMUSG00000047810	Ccdc88b	YQEEL	YQEL	E	chr11:64108490-64108581_64108584:+	FALSE	0.17	0.32	NA	0.96	1	NA	0.83	NA	0.97	NA
chr1:172079402-172078177_172078174:-	chr1	172078174	172079402	-	ENSMUSG00000026670	Uap1	IPRSAT	IPRAT	S	chr1:162560301-162562522_162562525:+	TRUE	0.17	0.37	0.79	0.73	0.79	0.74	0.74	0.8	0.9	0.77
chr1:173803570-173814716_173814719:+	chr1	173803570	173814719	+	ENSMUSG00000038147	Cd84	LEADDV	LEDDV	A	NA	NA	0.17	0.6	0.76	0.86	NA	0.75	0.77	NA	0.84	0.92
chr1:60504250-60504922_60504925:+	chr1	60504250	60504925	+	ENSMUSG00000026782	Abi2	TYSSSG	TYSSG	S	chr2:204259569-204260379_204260382:+	TRUE	0.17	0.5	0.85	NA	0.83	NA	0.84	1	0.96	0.87
chr1:80754901-80644907_80644904:-	chr1	80644904	80754901	-	ENSMUSG00000038608	Dock10	QRQEK	QREK	Q	NA	NA	0.17	0.007	1	NA	NA	NA	NA	NA	0.83	NA
chr2:118743045-118744869_118744872:+	chr2	118743045	118744872	+	ENSMUSG00000040007	Bahd1	TAEGCR	TAGCR	E	chr15:40752095-40754111_40754114:+	TRUE	0.17	0.00019	0.86	0.83	0.9	0.92	1	1	0.96	0.99
chr2:128650246-128651993_128651996:+	chr2	128650246	128651996	+	ENSMUSG00000014353	Tmem87b	EEELS	EELS	E	NA	NA	0.17	6.1e-05	0.95	1	0.83	1	1	1	0.95	NA
chr2:158451252-158452060_158452063:+	chr2	158451252	158452063	+	ENSMUSG00000037761	Actr5	SQ*	SQGC	*	chr20:37377496-37378650_37378653:+	TRUE	0.17	0.035	0.073	NA	0.038	0.058	0.03	0	0.15	0.17
chr2:32502544-32513036_32513039:+	chr2	32502544	32513039	+	ENSMUSG00000026814	Eng	PTTGLA	PTSLA	TGS	NA	NA	0.17	0.71	0.71	0.79	0.77	0.79	0.78	0.69	0.76	0.86
chr2:90848457-90849359_90849362:+	chr2	90848457	90849362	+	ENSMUSG00000005506	Celf1	SSAGSS	SSGSS	A	chr11:47498849-47498511_47498508:-	TRUE	0.17	0.22	0.34	0.34	0.34	0.28	0.18	0.34	0.29	0.29
chr3:19106550-19108491_19108494:+	chr3	19106550	19108494	+	ENSMUSG00000027601	Mtfr1	FQ*	FQL*	*	NA	NA	0.17	0.38	0.94	NA	NA	NA	NA	0.83	NA	1
chr3:88660391-88661050_88661053:+	chr3	88660391	88661053	+	ENSMUSG00000054199	Gon4l	IKQPP	IKPP	Q	NA	NA	0.17	0.51	0.92	NA	1	0.83	0.94	0.94	0.87	0.85
chr4:116103011-116064239_116064236:-	chr4	116064236	116103011	-	ENSMUSG00000003810	Mast2	GLKEL	GLEL	K	chr1:46295253-46348036_46348039:+	TRUE	0.17	3.8e-08	0.98	1	1	0.83	1	1	0.9	1
chr4:141349901-141352350_141352353:+	chr4	141349901	141352353	+	ENSMUSG00000028914	Casp9	IQQAG	IQAG	Q	NA	NA	0.17	0.91	0.86	0.85	0.89	0.89	0.83	NA	0.88	1
chr4:151419939-151420054_151420057:+	chr4	151419939	151420057	+	ENSMUSG00000028948	Nol9	SCVDGC	SCDGC	V	NA	NA	0.17	0.42	0.087	0.17	0.079	0.038	0.062	0.037	0.033	0
chr4:153714830-153711839_153711836:-	chr4	153711836	153714830	-	ENSMUSG00000039410	Prdm16	IYSRVE	IYRVE	S	chr1:3329364-3331124_3331127:+	FALSE	0.17	0.66	0.82	0.65	0.7	NA	0.82	NA	NA	0.65
chr5:119184067-119188324_119188327:+	chr5	119184067	119188327	+	ENSMUSG00000018076	Med13l	PPTVAD	PPIAD	TVI	chr12:116440808-116435035_116435032:-	TRUE	0.17	0.53	0.84	NA	0.83	0.93	1	0.89	0.88	0.88
chr5:125205750-125207195_125207198:+	chr5	125205750	125207198	+	ENSMUSG00000038011	Dnahc10	EPEDIP	EPDIP	E	NA	NA	0.17	0.42	NA	NA	NA	NA	0.4	NA	NA	0.23
chr7:122724079-122693673_122693670:-	chr7	122693670	122724079	-	ENSMUSG00000051910	Sox6	LQQLY	LQLY	Q	chr11:16119155-16077447_16077444:-	TRUE	0.17	0.73	1	NA	NA	0.83	NA	0.96	0.94	0.95
chr7:52222428-52222277_52222274:-	chr7	52222274	52222428	-	ENSMUSG00000007783	Cpt1c	MMQDF	MMDF	Q	NA	NA	0.17	0.36	0.053	NA	NA	NA	0.083	0.2	0.033	0.052
chr7:97189359-97189586_97189589:+	chr7	97189359	97189589	+	AK157435	AK157435	QQSRPT	QQRPT	S	NA	NA	0.17	0.15	NA	NA	NA	NA	NA	NA	0.48	0.64
chr8:108201250-108203971_108203974:+	chr8	108201250	108203974	+	ENSMUSG00000005698	Ctcf	DSEENA	DSENA	E	NA	NA	0.17	0.032	0.48	0.54	0.51	0.55	0.58	0.55	0.54	0.41
chr8:108226206-108226508_108226511:+	chr8	108226206	108226511	+	ENSMUSG00000005699	Pard6a	AHAEGD	AHEGD	A	NA	NA	0.17	0.21	0.52	NA	NA	NA	NA	NA	NA	0.35
chr8:87525136-87525220_87525223:+	chr8	87525136	87525223	+	ENSMUSG00000052566	Hook2	SSTARR	SSTRR	A	chr19:12875813-12875731_12875728:-	TRUE	0.17	0.078	0.85	0.82	0.8	0.86	0.74	0.89	0.91	0.8
chr9:20276143-20275692_20275689:-	chr9	20275689	20276143	-	ENSMUSG00000059475	Zfp426	QMQTG	QMTG	Q	NA	NA	0.17	0.023	0.88	0.71	0.86	0.72	0.85	0.87	0.71	0.88
chr9:22692132-22692306_22692309:+	chr9	22692132	22692309	+	ENSMUSG00000035919	Bbs9	MPEVSA	MPVSA	E	chr7:33644587-33644807_33644810:+	TRUE	0.17	3.3e-06	0.96	0.95	0.99	0.83	1	0.97	0.98	0.99
chr9:45727977-45733998_45734001:+	chr9	45727977	45734001	+	ENSMUSG00000035382	Pcsk7	WNAGRT	WNGRT	A	NA	NA	0.17	0.92	0.33	NA	NA	NA	NA	NA	0.49	0.5
chr9:59487619-59487844_59487847:+	chr9	59487619	59487847	+	ENSMUSG00000025237	Parp6	SRQLK	SRLK	Q	chr15:72543548-72543298_72543295:-	TRUE	0.17	2.2e-05	0.2	0.27	0.31	0.3	0.22	0.27	0.38	0.36
chrX:46376271-46372071_46372068:-	chrX	46372068	46376271	-	ENSMUSG00000031109	Enox2	EKQEN	EKEN	Q	NA	NA	0.17	0.063	0.97	0.92	0.89	0.91	1	0.97	0.83	NA
chr11:100882496-100887992_100887995:+	chr11	100882496	100887995	+	ENSMUSG00000019302	Atp6v0a1	DEQMA	DEMA	Q	chr17:40622236-40629675_40629678:+	TRUE	0.16	0.00071	0.054	0	0.16	0.059	0.038	0.061	0.01	0
chr11:115716173-115716374_115716377:+	chr11	115716173	115716377	+	ENSMUSG00000020782	Llgl2	DASGVL	DAWVL	SGW	NA	NA	0.16	0.0075	NA	0.16	0.15	0.15	0.11	0.029	0.045	0
chr11:23326245-23326632_23326635:+	chr11	23326245	23326635	+	ENSMUSG00000056342	Usp34	MQSAHA	MQSHA	A	chr2:61493119-61492695_61492692:-	TRUE	0.16	0.045	0.05	NA	0.12	0.023	0	0.16	0.1	0.064
chr11:5697178-5697287_5697290:+	chr11	5697178	5697290	+	ENSMUSG00000020476	Dbnl	APSRTG	APRTG	S	chr7:44097879-44098028_44098031:+	TRUE	0.16	0.0001	0.26	0.4	0.29	0.24	0.32	0.29	0.29	0.39
chr11:60519857-60519940_60519943:+	chr11	60519857	60519943	+	ENSMUSG00000020536	Llgl1	NQQLE	NQLE	Q	chr17:18137489-18137587_18137590:+	TRUE	0.16	0.21	0.91	NA	0.89	0.9	0.81	0.92	0.95	0.97
chr12:104674892-104675660_104675663:+	chr12	104674892	104675663	+	ENSMUSG00000064215	Ifi27l1	IGAGKA	IGGKA	A	NA	NA	0.16	0.14	NA	0.92	1	0.84	0.94	0.87	0.84	0.86
chr13:55092462-55097155_55097158:+	chr13	55092462	55097158	+	ENSMUSG00000025876	Unc5a	SSAGLP	SSGLP	A	NA	NA	0.16	0.024	0.19	NA	NA	NA	NA	0.26	0.095	NA
chr14:21334745-21328722_21328719:-	chr14	21328719	21334745	-	ENSMUSG00000021816	Ppp3cb	FDVGSA	FDGSA	V	chr10:75214170-75206334_75206331:-	TRUE	0.16	0.0069	0.55	0.51	0.46	0.56	0.53	0.62	0.53	0.55
chr14:45760093-45755648_45755645:-	chr14	45755645	45760093	-	ENSMUSG00000021830	Txndc16	PITVLS	PIILS	TVI	NA	NA	0.16	0.082	0.8	0.72	0.82	0.87	0.83	0.72	0.79	0.71
chr15:100479511-100475970_100475967:-	chr15	100475967	100479511	-	ENSMUSG00000075411	Bin2	LSSSSR	LSSSR	S	chr12:51689580-51686128_51686125:-	FALSE	0.16	0.086	1	0.84	NA	0.93	1	NA	0.9	0.95
chr15:84889255-84891959_84891962:+	chr15	84889255	84891962	+	ENSMUSG00000022434	Fam118a	DTADDA	DTDDA	A	NA	NA	0.16	0.092	0.16	0.079	0.15	NA	0	0	0.042	0.062
chr15:99145717-99145911_99145914:+	chr15	99145717	99145914	+	ENSMUSG00000023007	Prpf40b	LEQTE	LETE	Q	chr12:50036458-50036710_50036713:+	TRUE	0.16	0.16	0.36	0.25	0.41	0.31	0.33	0.39	0.41	0.31
chr18:7916295-7917560_7917563:+	chr18	7916295	7917563	+	ENSMUSG00000024283	Wac	NEAAVT	NEAVT	A	chr10:28897360-28899637_28899640:+	TRUE	0.16	0.11	0.84	NA	0.92	NA	NA	NA	0.86	1
chr19:42028956-42028507_42028504:-	chr19	42028504	42028956	-	ENSMUSG00000025159	Mms19	QSCRVA	QSWVA	CRW	chr10:99226261-99225916_99225913:-	TRUE	0.16	0.56	0.42	0.56	0.43	0.41	0.49	0.4	0.41	0.43
chr19:6316251-6316341_6316344:+	chr19	6316251	6316344	+	ENSMUSG00000024769	Cdc42bpg	TEKDS	TEDS	K	chr11:64601397-64601308_64601305:-	FALSE	0.16	0.066	NA	0.78	0.92	0.76	0.84	0.83	0.78	0.87
chr1:123358556-123358810_123358813:+	chr1	123358556	123358813	+	ENSMUSG00000026339	Ccdc93	EEQRI	EERI	Q	chr2:118732764-118732476_118732473:-	TRUE	0.16	0.59	0.92	NA	0.86	0.93	0.92	0.84	0.91	1
chr1:138048992-138049332_138049335:+	chr1	138048992	138049335	+	ENSMUSG00000041642	Kif21b	RKSSPE	RKSPE	S	chr1:200969518-200969095_200969092:-	FALSE	0.16	0.005	0.17	0.25	NA	NA	0.1	NA	0.19	0.093
chr1:44193961-44195418_44195421:+	chr1	44193961	44195421	+	ENSMUSG00000041684	Bivm	AFSRGP	AFRGP	S	chr13:103484047-103486816_103486819:+	TRUE	0.16	0.37	0.97	NA	0.84	0.81	0.94	0.92	0.92	NA
chr2:104054248-104048366_104048363:-	chr2	104048363	104054248	-	ENSMUSG00000068373	D430041D05Rik	RRSRSP	RRRSP	S	chr11:33612967-33620366_33620369:+	FALSE	0.16	0.018	0.71	NA	NA	NA	NA	0.88	NA	NA
chr2:172253425-172255142_172255145:+	chr2	172253425	172255145	+	ENSMUSG00000074570	Cass4	WQQSP	WQSP	Q	NA	NA	0.16	0.51	NA	NA	NA	NA	0.8	NA	0.96	NA
chr2:25316175-25316017_25316014:-	chr2	25316014	25316175	-	ENSMUSG00000047617	BC029214	RLQKA	RLKA	Q	NA	NA	0.16	3.4e-05	0.035	0.043	0.088	0.11	0.012	0.023	0.18	0.11
chr2:29646079-29650901_29650904:+	chr2	29646079	29650904	+	ENSMUSG00000026798	Coq4	VNKVS	VNVS	K	NA	NA	0.16	0.00018	0.94	0.91	0.86	0.98	0.9	0.92	0.82	0.98
chr2:5961607-5967944_5967947:+	chr2	5961607	5967947	+	ENSMUSG00000043241	Upf2	LQQRS	LQRS	Q	NA	NA	0.16	0.033	0.87	0.75	0.79	0.79	0.8	0.76	0.91	0.81
chr3:135763245-135756557_135756554:-	chr3	135756554	135763245	-	ENSMUSG00000037922	Bank1	SQAGKV	SQGKV	A	NA	NA	0.16	0.69	NA	0.28	NA	0.12	0.13	NA	0.16	NA
chr3:19930559-19930409_19930406:-	chr3	19930406	19930559	-	ENSMUSG00000027615	Hps3	TNKSLT	TNNLT	KSN	NA	NA	0.16	0.73	1	NA	NA	NA	NA	NA	0.84	NA
chr4:102533399-102536267_102536270:+	chr4	102533399	102536270	+	ENSMUSG00000028524	Sgip1	GMQPS	GMPS	Q	chr1:67098777-67101627_67101630:+	FALSE	0.16	0.07	0.84	NA	NA	NA	0.93	NA	NA	1
chr4:150392008-150387881_150387878:-	chr4	150387878	150392008	-	ENSMUSG00000028957	Per3	QSAESV	QSESV	A	NA	NA	0.16	0.56	0.33	NA	0.33	0.26	0.23	0.32	0.39	NA
chr4:80932272-80931410_80931407:-	chr4	80931407	80932272	-	ENSMUSG00000028402	Mpdz	NALASE	NASSE	LAS	NA	NA	0.16	0.0021	0.99	NA	0.95	0.98	1	0.98	0.84	1
chr5:107798383-107799174_107799177:+	chr5	107798383	107799177	+	ENSMUSG00000029279	Brdt	IKQIQ	IKIQ	Q	NA	NA	0.16	0.39	0.64	NA	0.54	0.7	NA	NA	NA	0.67
chr5:112855746-112854748_112854745:-	chr5	112854745	112855746	-	ENSMUSG00000058153	Sez6l	LEVAEA	LEAEA	V	chr22:26769449-26771541_26771544:+	TRUE	0.16	0.089	0.63	NA	NA	NA	NA	NA	NA	0.79
chr5:44871465-44870483_44870480:-	chr5	44870480	44871465	-	ENSMUSG00000039706	Ldb2	PPAEPT	PPEPT	A	chr4:16513604-16510309_16510306:-	TRUE	0.16	0.015	0.77	NA	0.93	NA	0.78	NA	0.77	NA
chr6:119871046-119872490_119872493:+	chr6	119871046	119872493	+	ENSMUSG00000030166	Rad52	SREDSE	SRDSE	E	NA	NA	0.16	0.33	0.88	0.83	0.89	0.91	0.98	0.85	0.9	0.84
chr6:125064484-125070223_125070226:+	chr6	125064484	125070226	+	ENSMUSG00000063870	Chd4	MGEEE	MGEE	E	chr12:6696550-6692544_6692541:-	TRUE	0.16	4.3e-38	0.9	0.8	0.9	0.9	0.89	0.92	0.88	0.75
chr6:148723499-148721331_148721328:-	chr6	148721328	148723499	-	ENSMUSG00000040029	Ipo8	LAAGQF	LAGQF	A	NA	NA	0.16	0.024	0.9	0.85	0.92	0.89	0.77	0.89	0.83	NA
chr6:3444400-3437276_3437273:-	chr6	3437273	3444400	-	ENSMUSG00000044156	Hepacam2	LIAGSC	LIGSC	A	NA	NA	0.16	0.028	NA	0.84	1	NA	NA	NA	1	NA
chr6:38089423-38086994_38086991:-	chr6	38086991	38089423	-	ENSMUSG00000063455	D630045J12Rik	LPSRPS	LPRPS	S	NA	NA	0.16	0.71	0.68	NA	0.66	0.82	NA	NA	NA	0.73
chr6:38679920-38671596_38671593:-	chr6	38671593	38679920	-	ENSMUSG00000061436	Hipk2	AQQAW	AQAW	Q	chr7:139297948-139288969_139288966:-	TRUE	0.16	0.13	0.73	0.86	0.82	0.71	NA	0.73	0.88	NA
chr6:49195481-49194934_49194931:-	chr6	49194931	49195481	-	ENSMUSG00000029817	Tra2a	DYRRRS	DYRRS	R	NA	NA	0.16	0.48	0.84	1	0.94	NA	0.96	1	0.94	0.96
chr6:84803571-84801954_84801951:-	chr6	84801951	84803571	-	ENSMUSG00000033769	Exoc6b	EKQPF	EKPF	Q	NA	NA	0.16	0.65	0.93	NA	0.82	NA	0.92	0.9	0.96	0.98
chr7:117214969-117215633_117215636:+	chr7	117214969	117215636	+	ENSMUSG00000061079	Zfp143	KSTGDS	KSRDS	TGR	chr11:9495571-9496097_9496100:+	TRUE	0.16	0.74	0.59	NA	0.72	0.67	0.57	0.69	0.65	0.63
chr7:26077333-26077433_26077436:+	chr7	26077333	26077436	+	ENSMUSG00000005442	Cic	VDNRVL	VDKVL	NRK	chr19:42797988-42798087_42798090:+	TRUE	0.16	0.0005	0.55	0.59	0.6	0.58	0.54	0.48	0.56	0.44
chr7:30683771-30681445_30681442:-	chr7	30681442	30683771	-	ENSMUSG00000062040	Zfp27	SVEELQ	SVELQ	E	NA	NA	0.16	0.0044	0.95	NA	1	1	1	1	1	0.84
chr7:82870298-82870854_82870857:+	chr7	82870298	82870857	+	ENSMUSG00000066406	Akap13	DEGVGT	DEVGT	G	chr15:86260633-86261238_86261241:+	TRUE	0.16	0.28	0.9	0.8	0.77	0.93	0.86	0.91	0.86	0.91
chr9:112060194-112058023_112058020:-	chr9	112058020	112060194	-	ENSMUSG00000032503	Arpp21	NQQNR	NQNR	Q	NA	NA	0.16	0.53	0.45	NA	NA	NA	NA	0.62	NA	NA
chr9:21490719-21504244_21504247:+	chr9	21490719	21504247	+	ENSMUSG00000032187	Smarca4	KDSSSG	KDSSG	S	chr19:11152236-11168931_11168934:+	TRUE	0.16	3.6e-08	0.7	0.74	0.79	0.75	0.78	0.75	0.77	0.63
chrX:71268188-71268003_71268000:-	chrX	71268000	71268188	-	ENSMUSG00000031392	Irak1	TKQSS	TKSS	Q	NA	NA	0.16	0.18	0.74	0.74	0.69	0.75	0.85	0.71	0.68	0.76
chr10:127751097-127751236_127751239:+	chr10	127751097	127751239	+	ENSMUSG00000005682	Pan2	GGSSFC	GGSFC	S	chr12:56718078-56717969_56717966:-	TRUE	0.15	0.29	0.14	0.1	0.092	0.15	0	0.12	0.12	0.1
chr10:4702423-4701631_4701628:-	chr10	4701628	4702423	-	ENSMUSG00000019772	Vip	KRSSEG	KRSEG	S	chr6:153077400-153078231_153078234:+	TRUE	0.15	0.046	0.72	0.87	NA	NA	NA	NA	NA	NA
chr10:80582448-80583788_80583791:+	chr10	80582448	80583791	+	ENSMUSG00000035027	Map2k2	ISVGHG	ISGHG	V	NA	NA	0.15	1.3e-11	0.35	0.32	0.35	0.33	0.31	0.28	0.32	0.43
chr11:102120774-102121145_102121148:+	chr11	102120774	102121148	+	ENSMUSG00000034773	BC030867	RKQAA	RKAA	Q	chr17:42230145-42231921_42231924:+	FALSE	0.15	0.76	NA	0.15	NA	NA	NA	NA	0	0.065
chr11:121160169-121168082_121168085:+	chr11	121160169	121168085	+	ENSMUSG00000039275	Foxk2	VRAAAS	VRAAS	A	NA	NA	0.15	0.78	0.72	0.86	0.73	0.73	0.73	0.71	0.75	NA
chr11:22921661-22923430_22923433:+	chr11	22921661	22923433	+	ENSMUSG00000049811	Fam161a	ELRRSE	ELRSE	R	NA	NA	0.15	0.00016	NA	NA	0.85	NA	1	NA	NA	0.97
chr11:62138989-62134947_62134944:-	chr11	62134944	62138989	-	ENSMUSG00000018501	Ncor1	DMAAAQ	DMAAQ	A	chr17:15950265-15943808_15943805:-	TRUE	0.15	0.12	0.91	0.8	0.86	0.89	0.85	0.95	0.82	0.87
chr11:66866418-66867274_66867277:+	chr11	66866418	66867277	+	ENSMUSG00000069844	Sco1	PG*	PGPV	*	chr17:10600552-10599151_10599148:-	TRUE	0.15	0.22	0.1	0.15	0	0.075	NA	0	0.11	0
chr11:69509098-69508946_69508943:-	chr11	69508943	69509098	-	ENSMUSG00000018752	BC096441	AQQEP	AQEP	Q	NA	NA	0.15	0.31	0.12	0.2	0.15	0.054	0.16	0.15	0.1	0.11
chr11:70832646-70831879_70831876:-	chr11	70831876	70832646	-	ENSMUSG00000018442	Derl2	AVQLE	AVLE	Q	chr17:5389389-5388536_5388533:-	TRUE	0.15	0.0019	0.92	0.93	0.85	0.96	1	1	0.97	0.99
chr11:71883805-71880783_71880780:-	chr11	71880780	71883805	-	ENSMUSG00000040543	Pitpnm3	LSSSIH	LSSIH	S	NA	NA	0.15	0.39	0.15	NA	NA	NA	0	NA	NA	NA
chr11:77282789-77282878_77282881:+	chr11	77282789	77282881	+	ENSMUSG00000020836	Coro6	LSQQH	LSQH	Q	chr17:27942963-27942875_27942872:-	TRUE	0.15	0.00095	0.58	NA	NA	NA	0.5	0.42	NA	0.58
chr11:98253009-98252455_98252452:-	chr11	98252452	98253009	-	ENSMUSG00000038208	Pgap3	TEKMD	TEMD	K	NA	NA	0.15	1.2e-05	1	1	1	1	0.85	1	1	1
chr13:30844648-30845314_30845317:+	chr13	30844648	30845317	+	ENSMUSG00000021356	Irf4	AQQVH	AQVH	Q	chr6:395935-397108_397111:+	TRUE	0.15	0.043	NA	0.47	NA	NA	NA	NA	0.62	NA
chr14:84877188-84877322_84877325:+	chr14	84877188	84877325	+	ENSMUSG00000035566	Pcdh17	VQSSST	VQSST	S	NA	NA	0.15	0.23	0.94	NA	0.92	NA	0.91	NA	0.85	1
chr15:79592857-79592482_79592479:-	chr15	79592479	79592857	-	ENSMUSG00000022420	Dnalc4	HEQPQ	HEPQ	Q	NA	NA	0.15	0.19	NA	NA	NA	NA	NA	NA	0.67	0.51
chr17:24724237-24724342_24724345:+	chr17	24724237	24724345	+	ENSMUSG00000032855	Pkd1	TEQAF	TEAF	Q	chr16:2147869-2147781_2147778:-	FALSE	0.15	0.088	0.14	0.1	0.21	0.12	0.25	0.21	0.12	0.11
chr17:35289563-35287850_35287847:-	chr17	35287847	35289563	-	ENSMUSG00000024393	Bat2	SQQVS	SQVS	Q	NA	NA	0.15	0.00015	0.76	0.64	0.7	0.69	0.63	0.78	0.67	0.69
chr17:84183675-84188258_84188261:+	chr17	84183675	84188261	+	ENSMUSG00000055817	Mta3	PTYSKP	PTYKP	S	chr2:42924974-42931334_42931337:+	TRUE	0.15	0.18	0.25	0.27	0.33	0.29	0.18	0.25	0.32	0.29
chr18:38155863-38151387_38151384:-	chr18	38151384	38155863	-	ENSMUSG00000024451	Arap3	EHSRQD	EHRQD	S	NA	NA	0.15	0.22	0.19	NA	0.099	0.13	0.11	0.15	0.038	NA
chr18:67461963-67466322_67466325:+	chr18	67461963	67466325	+	ENSMUSG00000024525	Impa2	SHSRFI	SHRFI	S	NA	NA	0.15	0.01	0	0	0.016	0	0	0	0.012	0.15
chr19:46386182-46386260_46386263:+	chr19	46386182	46386263	+	ENSMUSG00000025225	Nfkb2	STAEVK	STEVK	A	chr10:104161916-104162009_104162012:+	TRUE	0.15	0.05	0.17	0.052	0.039	0.075	0.069	0.014	0.054	0.17
chr19:9005460-9005534_9005537:+	chr19	9005460	9005537	+	ENSMUSG00000071647	Eml3	RNSSIT	RNSIT	S	chr11:62378897-62378819_62378816:-	TRUE	0.15	0.63	0.53	0.55	0.67	0.54	0.64	0.6	0.56	NA
chr1:74604446-74606864_74606867:+	chr1	74604446	74606867	+	ENSMUSG00000026173	Plcd4	PEQLR	PELR	Q	chr2:219495525-219496859_219496862:+	FALSE	0.15	0.067	0.85	NA	1	NA	NA	0.87	NA	0.9
chr1:82879936-82882686_82882689:+	chr1	82879936	82882689	+	ENSMUSG00000026159	Agfg1	ASSSVF	ASSVF	S	NA	NA	0.15	0.00098	0.86	0.73	0.75	0.82	0.73	0.89	0.74	0.82
chr2:14968775-14963933_14963930:-	chr2	14963930	14968775	-	ENSMUSG00000026707	Nsun6	QKQFG	QKFG	Q	chr10:18937419-18931484_18931481:-	TRUE	0.15	2.5e-06	1	1	0.85	1	1	1	0.97	1
chr2:152254760-152259769_152259772:+	chr2	152254760	152259772	+	ENSMUSG00000032680	6820408C15Rik	QPAVQS	QPVQS	A	NA	NA	0.15	0.27	0.38	NA	NA	NA	0.5	NA	NA	0.35
chr2:153500780-153501462_153501465:+	chr2	153500780	153501465	+	ENSMUSG00000027478	Dnmt3b	EFQEP	EFEP	Q	NA	NA	0.15	0.25	NA	NA	NA	NA	NA	NA	0.72	0.87
chr2:155737477-155736203_155736200:-	chr2	155736200	155737477	-	ENSMUSG00000005882	Uqcc	SK*	SKLL	*	NA	NA	0.15	5.3e-10	0.11	0.082	0.06	0.018	0.17	0.022	0.02	0.1
chr2:164733153-164733077_164733074:-	chr2	164733074	164733153	-	ENSMUSG00000039834	Zfp335	RPAALA	RPALA	A	NA	NA	0.15	0.67	0.055	0.18	0.034	0.059	0.091	0.071	0.054	0.034
chr2:35007389-35008677_35008680:+	chr2	35007389	35008680	+	ENSMUSG00000057110	Cep110	KREDAD	KRDAD	E	NA	NA	0.15	0.018	0.97	NA	0.85	0.89	1	0.89	0.97	0.98
chr3:108422210-108426241_108426244:+	chr3	108422210	108426244	+	ENSMUSG00000040389	Wdr47	PERSDT	PERDT	S	chr1:109553538-109547340_109547337:-	TRUE	0.15	0.75	0.86	NA	0.94	NA	0.9	0.81	0.79	0.89
chr3:29885952-29884419_29884416:-	chr3	29884416	29885952	-	ENSMUSG00000027684	Mecom	AKQVF	AKVF	Q	chr3:168840368-168839000_168838997:-	TRUE	0.15	0.014	NA	NA	0.35	NA	0.2	NA	NA	NA
chr3:49558300-49557550_49557547:-	chr3	49557547	49558300	-	ENSMUSG00000037892	Pcdh18	VEQVS	VEVS	Q	chr4:138450756-138449974_138449971:-	TRUE	0.15	0.1	0.053	NA	0.2	NA	0.15	0.14	0.075	NA
chr3:88972845-88973537_88973540:+	chr3	88972845	88973540	+	ENSMUSG00000068917	Clk2	SSQHS	SSHS	Q	chr1:155239279-155238586_155238583:-	TRUE	0.15	0.39	0.67	0.67	0.57	0.52	0.58	0.66	0.65	0.62
chr4:124516161-124519772_124519775:+	chr4	124516161	124519775	+	ENSMUSG00000028890	Mtf1	QIQQA	QIQA	Q	chr1:38287793-38283154_38283151:-	FALSE	0.15	0.39	0.85	0.76	0.8	0.86	0.8	0.91	0.85	0.88
chr4:132858298-132857742_132857739:-	chr4	132857739	132858298	-	ENSMUSG00000037622	Wdtc1	SVEVQN	SVVQN	E	NA	NA	0.15	2.5e-18	0.86	0.83	0.88	0.86	0.98	0.86	0.91	0.95
chr4:136229178-136228425_136228422:-	chr4	136228422	136229178	-	ENSMUSG00000028664	Ephb2	CNRRRG	CNRRG	R	chr1:23222073-23222904_23222907:+	TRUE	0.15	0.042	0	0.15	0.12	NA	NA	NA	0	NA
chr4:137179303-137181072_137181075:+	chr4	137179303	137181075	+	ENSMUSG00000043411	Usp48	MKGSDG	MKGDG	S	chr1:22048143-22047659_22047656:-	TRUE	0.15	0.44	0.21	0.32	0.24	0.24	0.17	0.21	0.25	0.26
chr4:24506050-24507198_24507201:+	chr4	24506050	24507201	+	ENSMUSG00000045751	F730047E07Rik	QNSSTV	QNSTV	S	NA	NA	0.15	0.021	NA	NA	NA	NA	NA	NA	0.27	0.42
chr5:125511056-125510596_125510593:-	chr5	125510593	125511056	-	ENSMUSG00000029478	Ncor2	EAAAAA	EAAAA	A	NA	NA	0.15	0.14	0.88	NA	0.91	0.94	NA	0.88	0.78	0.9
chr5:151603592-151603694_151603697:+	chr5	151603592	151603697	+	ENSMUSG00000034021	Pds5b	QQSRAE	QQRAE	S	chr13:33344698-33344789_33344792:+	TRUE	0.15	0.0022	0.07	0.029	0.059	0.16	0.04	0.096	0.057	0.0054
chr5:24949638-24920844_24920841:-	chr5	24920841	24949638	-	ENSMUSG00000038056	Mll3	ETAEIK	ETEIK	A	chr7:152055672-152027827_152027824:-	TRUE	0.15	0.043	0.27	NA	NA	NA	NA	NA	0.12	NA
chr6:124997334-124997497_124997500:+	chr6	124997334	124997500	+	ENSMUSG00000030330	Ing4	SKEGRT	SKGRT	E	chr12:6762111-6761936_6761933:-	TRUE	0.15	0.025	0.054	0	0.039	0.091	0	0.074	0.039	0.15
chr6:41568314-41568570_41568573:+	chr6	41568314	41568573	+	ENSMUSG00000029869	Ephb6	LRQRE	LRRE	Q	chr7:142566494-142566727_142566730:+	FALSE	0.15	1.2e-05	1	NA	NA	NA	0.85	NA	1	1
chr6:86909268-86913987_86913990:+	chr6	86909268	86913990	+	ENSMUSG00000057230	Aak1	PGQIQ	PGIQ	Q	chr2:69741603-69736595_69736592:-	TRUE	0.15	0.82	0.43	NA	NA	NA	NA	0.29	0.41	0.43
chr7:135922128-135922577_135922580:+	chr7	135922128	135922580	+	ENSMUSG00000055319	Sec23ip	VEAEKI	VEEKI	A	chr10:121691830-121692517_121692520:+	TRUE	0.15	6.4e-07	0.85	0.84	0.88	0.91	0.83	0.85	0.88	0.76
chr7:140859374-140863049_140863052:+	chr7	140859374	140863052	+	ENSMUSG00000039990	2700050L05Rik	KMSSNA	KMSNA	S	NA	NA	0.15	0.3	0.84	0.9	0.83	0.85	0.92	0.96	0.81	0.9
chr7:151677357-151671116_151671113:-	chr7	151671113	151677357	-	ENSMUSG00000037519	Ppfia1	RTQTL	RTTL	Q	chr11:70208594-70218318_70218321:+	TRUE	0.15	0.23	0	0.15	0.086	0.056	0.083	0	0.071	0.027
chr7:52139933-52139620_52139617:-	chr7	52139617	52139933	-	ENSMUSG00000002968	Med25	SLQAG	SLAG	Q	NA	NA	0.15	0.13	0.17	0.21	0.27	0.16	0.12	0.12	0.18	0.18
chr8:108411945-108412018_108412021:+	chr8	108411945	108412021	+	ENSMUSG00000036270	Edc4	DFTAFG	DFTFG	A	NA	NA	0.15	0.01	0.14	0.1	0.13	0.13	0.18	0.039	0.11	0.19
chr8:73340938-73341108_73341111:+	chr8	73340938	73341111	+	ENSMUSG00000000791	Il12rb1	ESAEWL	ESEWL	A	NA	NA	0.15	0.013	NA	NA	NA	0.29	NA	NA	0.14	NA
chr9:14400895-14398155_14398152:-	chr9	14398152	14400895	-	ENSMUSG00000013076	Amotl1	KSVEDP	KSEDP	V	NA	NA	0.15	2.1e-05	0.79	NA	0.81	0.7	0.84	0.81	0.7	0.69
chr9:70455265-70453096_70453093:-	chr9	70453093	70455265	-	ENSMUSG00000042444	Fam63b	AQQGQ	AQGQ	Q	NA	NA	0.15	0.62	0.93	1	0.94	0.85	0.88	0.9	0.96	NA
chrX:71193181-71192856_71192853:-	chrX	71192853	71193181	-	ENSMUSG00000031386	Hcfc1	VMAGTG	VMGTG	A	chrX:153217965-153217612_153217609:-	TRUE	0.15	0.18	0.15	0.21	0.22	0.15	0.23	0.19	0.26	0.11
chrX:98488969-98489132_98489135:+	chrX	98488969	98489135	+	ENSMUSG00000079487	Med12	KIQSQ	KISQ	Q	chrX:70357242-70357408_70357411:+	TRUE	0.15	0.27	0.96	0.95	0.92	0.85	1	0.92	0.9	0.89
chr10:122469579-122468180_122468177:-	chr10	122468177	122469579	-	ENSMUSG00000034602	Mon2	ETAVSR	ETVSR	A	NA	NA	0.14	0.13	0.29	NA	0.24	0.24	0.33	0.34	0.2	0.32
chr10:127562701-127563074_127563077:+	chr10	127562701	127563077	+	ENSMUSG00000040054	Baz2a	SQQVE	SQVE	Q	chr12:56993486-56993142_56993139:-	TRUE	0.14	0.016	0.88	0.75	0.88	0.78	0.74	0.79	0.81	0.79
chr10:80951173-80951103_80951100:-	chr10	80951100	80951173	-	ENSMUSG00000020238	Ncln	QMQVQ	QMVQ	Q	chr19:3206188-3206260_3206263:+	TRUE	0.14	0.037	0.71	0.69	0.7	0.7	0.77	0.64	0.63	0.64
chr11:119019054-119018124_119018121:-	chr11	119018121	119019054	-	ENSMUSG00000039976	Tbc1d16	DQQVT	DQVT	Q	chr17:77925249-77924377_77924374:-	TRUE	0.14	0.98	0.43	NA	0.47	0.36	0.46	0.43	0.5	0.42
chr11:69177475-69177246_69177243:-	chr11	69177243	69177475	-	ENSMUSG00000018474	Chd3	HKQVE	HKVE	Q	NA	NA	0.14	0.11	0.9	0.85	0.91	0.87	0.92	0.8	0.89	0.94
chr11:70277946-70278035_70278038:+	chr11	70277946	70278038	+	ENSMUSG00000040829	Zmynd15	FWELL	FWLL	E	chr17:4647573-4647664_4647667:+	FALSE	0.14	4e-05	NA	0.95	0.98	0.84	0.89	NA	0.94	0.98
chr11:70423219-70423580_70423583:+	chr11	70423219	70423583	+	ENSMUSG00000020827	Mink1	GGRSDG	GGRDG	S	chr17:4796892-4797283_4797286:+	TRUE	0.14	0.079	0.91	0.98	0.93	0.9	0.94	0.84	0.92	0.92
chr12:103150900-103144026_103144023:-	chr12	103144023	103150900	-	ENSMUSG00000021188	Trip11	VPADFP	VPDFP	A	chr14:92505891-92499597_92499594:-	TRUE	0.14	0.38	0.73	NA	NA	0.84	0.87	NA	0.85	0.82
chr12:106876121-106874765_106874762:-	chr12	106874762	106876121	-	ENSMUSG00000041341	Atg2b	SYISPH	SYIPH	S	chr14:96771926-96770940_96770937:-	FALSE	0.14	0.19	0.93	0.94	0.79	0.85	0.89	0.87	0.89	0.88
chr13:49155720-49153069_49153066:-	chr13	49153066	49155720	-	ENSMUSG00000037989	Wnk2	MTAESS	MTESS	A	chr9:96052329-96054590_96054593:+	TRUE	0.14	0.14	0.93	0.86	1	NA	NA	0.89	NA	1
chr13:56205663-56197595_56197592:-	chr13	56197592	56205663	-	ENSMUSG00000015937	H2afy	SKKKQ	SKKQ	K	chr5:134705096-134696297_134696294:-	TRUE	0.14	7.6e-08	0.46	0.35	0.38	0.37	0.36	0.46	0.37	0.49
chr14:77906754-77907944_77907947:+	chr14	77906754	77907947	+	ENSMUSG00000022012	Enox1	AAAADG	AAADG	A	chr13:43986981-43986189_43986186:-	FALSE	0.14	0.16	0.69	NA	NA	NA	NA	NA	NA	0.83
chr15:8171949-8172337_8172340:+	chr15	8171949	8172340	+	ENSMUSG00000039801	2410089E03Rik	SEEGPV	SEGPV	E	NA	NA	0.14	0.0084	0.95	NA	1	NA	1	NA	0.86	1
chr16:20681651-20681807_20681810:+	chr16	20681651	20681810	+	ENSMUSG00000045983	Eif4g1	GPQAG	GPAG	Q	chr3:184041029-184041193_184041196:+	TRUE	0.14	0.026	0.49	0.44	0.35	0.39	0.49	0.43	0.45	0.41
chr16:44140224-44156523_44156526:+	chr16	44140224	44156526	+	ENSMUSG00000022698	Naa50	MKGSRI	MKGRI	S	chr3:113464789-113442942_113442939:-	TRUE	0.14	0.058	0.71	0.7	0.66	0.67	0.58	0.69	0.72	0.57
chr17:24744382-24741937_24741934:-	chr17	24741934	24744382	-	ENSMUSG00000002496	Tsc2	PKSRIQ	PKRIQ	S	chr16:2126586-2129033_2129036:+	TRUE	0.14	0.76	0.52	0.46	0.51	0.46	0.48	0.58	0.46	0.6
chr17:32495888-32494929_32494926:-	chr17	32494926	32495888	-	ENSMUSG00000024050	Wiz	NLSARA	NLSRA	A	NA	NA	0.14	0.0021	0.94	0.95	0.86	0.87	1	0.95	0.9	0.99
chr17:3509580-3511057_3511060:+	chr17	3509580	3511060	+	ENSMUSG00000023800	Tiam2	LTEALK	LTALK	E	chr6:155569313-155570985_155570988:+	FALSE	0.14	0.00026	0.99	1	0.99	1	1	NA	1	0.86
chr18:62676618-62675201_62675198:-	chr18	62675198	62676618	-	ENSMUSG00000042211	Fbxo38	TAAVSG	TAVSG	A	chr5:147805264-147806773_147806776:+	TRUE	0.14	0.016	0.23	0.27	0.24	0.26	0.13	0.16	0.19	0.17
chr19:5684549-5684468_5684465:-	chr19	5684465	5684549	-	ENSMUSG00000054874	Pcnxl3	PPSSLQ	PPSLQ	S	chr11:65387131-65387225_65387228:+	TRUE	0.14	0.47	0.63	NA	0.58	0.69	0.71	0.64	0.59	0.65
chr19:7064171-7064077_7064074:-	chr19	7064074	7064171	-	ENSMUSG00000024963	Dnajc4	THSSSW	THSSW	S	chr11:64000086-64000173_64000176:+	TRUE	0.14	0.0038	0.81	0.75	0.84	0.75	0.79	0.73	0.77	0.87
chr1:123359762-123372609_123372612:+	chr1	123359762	123372612	+	ENSMUSG00000026339	Ccdc93	GKQSE	GKSE	Q	chr2:118731484-118716057_118716054:-	TRUE	0.14	9e-06	1	NA	0.86	1	0.95	1	1	1
chr1:16588032-16575433_16575430:-	chr1	16575430	16588032	-	ENSMUSG00000025939	Ube2w	PQKTG	PQTG	K	NA	NA	0.14	0.33	0.95	NA	0.95	NA	NA	NA	NA	0.81
chr2:126633025-126630823_126630820:-	chr2	126630820	126633025	-	ENSMUSG00000027365	Trpm7	VQAESC	VQESC	A	chr15:50878589-50875356_50875353:-	TRUE	0.14	0.17	0.82	0.92	0.81	0.84	0.78	0.91	0.81	0.81
chr2:130610160-130604240_130604237:-	chr2	130604237	130610160	-	ENSMUSG00000027309	4930402H24Rik	EQIRLL	EQMLL	IRM	chr20:3311293-3306931_3306928:-	TRUE	0.14	0.084	0.94	NA	0.86	0.84	0.92	NA	0.81	0.81
chr2:31438780-31447983_31447986:+	chr2	31438780	31447986	+	ENSMUSG00000026843	Fubp3	DGVGNQ	DGGNQ	V	chr9:133470975-133485341_133485344:+	TRUE	0.14	0.062	0.97	1	0.97	1	0.96	0.86	0.98	0.89
chr3:36931448-36932184_36932187:+	chr3	36931448	36932187	+	ENSMUSG00000037270	4932438A13Rik	YTAVSS	YTVSS	A	NA	NA	0.14	0.0024	0.94	0.95	0.86	0.94	0.88	0.9	0.88	0.81
chr3:95295092-95297620_95297623:+	chr3	95295092	95297623	+	ENSMUSG00000015522	Arnt	AQQVP	AQVP	Q	chr1:150788735-150786715_150786712:-	TRUE	0.14	0.3	0.82	0.83	0.79	0.84	0.87	0.86	0.8	0.73
chr4:155596749-155596590_155596587:-	chr4	155596587	155596749	-	ENSMUSG00000078485	Plekhn1	DEQFL	DEFL	Q	NA	NA	0.14	0.81	0.24	0.19	0.1	NA	0.13	NA	0.16	0.17
chr4:61869363-61866142_61866139:-	chr4	61866139	61869363	-	ENSMUSG00000028389	Zfp37	DAKEW	DAEW	K	chr9:115818837-115812155_115812152:-	FALSE	0.14	0.3	0.35	NA	NA	NA	0.46	NA	NA	0.32
chr5:144895149-144904395_144904398:+	chr5	144895149	144904398	+	ENSMUSG00000038970	Lmtk2	SVEGLK	SVGLK	E	NA	NA	0.14	0.28	0.76	NA	0.81	0.81	NA	0.83	0.77	0.9
chr5:66010859-66010294_66010291:-	chr5	66010291	66010859	-	ENSMUSG00000029202	Pds5a	RSSREQ	RSREQ	S	NA	NA	0.14	0.0035	0.29	0.3	0.25	0.19	0.18	0.32	0.22	0.33
chr6:29718906-29813140_29813143:+	chr6	29718906	29813143	+	ENSMUSG00000029772	Ahcyl2	KKQIQ	KKIQ	Q	chr7:128865280-129019479_129019482:+	TRUE	0.14	0.36	0.098	0.095	0.13	0.14	0	0	0.063	0.088
chr7:129257823-129256880_129256877:-	chr7	129256877	129257823	-	ENSMUSG00000044702	Palb2	DGSSKD	DGSKD	S	NA	NA	0.14	0.31	NA	NA	NA	NA	NA	NA	0.74	0.88
chr7:28128262-28127779_28127776:-	chr7	28127776	28128262	-	ENSMUSG00000089832	Shkbp1	TPAGGL	TPGGL	A	chr19:41096328-41096636_41096639:+	TRUE	0.14	0.32	1	0.92	0.92	0.91	0.86	1	0.93	0.9
chr7:5047355-5047490_5047493:+	chr7	5047355	5047493	+	ENSMUSG00000035203	Epn1	TAAVGG	TAVGG	A	chr19:56204162-56204317_56204320:+	TRUE	0.14	0.00013	0.45	0.51	0.47	0.48	0.44	0.46	0.47	0.37
chr8:108412418-108412496_108412499:+	chr8	108412418	108412499	+	ENSMUSG00000036270	Edc4	LPSRPP	LPRPP	S	NA	NA	0.14	0.42	0.36	0.43	0.43	0.42	0.5	0.45	0.48	0.37
chr8:113984483-113982949_113982946:-	chr8	113982946	113984483	-	ENSMUSG00000031959	Wdr59	NIAGRE	NIGRE	A	NA	NA	0.14	0.2	0.88	NA	0.84	0.98	0.95	0.91	0.94	0.86
chr8:125776505-125774919_125774916:-	chr8	125774916	125776505	-	ENSMUSG00000001062	1300018I17Rik	TTEAGE	TTAGE	E	chr16:89785435-89783230_89783227:-	FALSE	0.14	0.59	0.71	0.76	0.79	0.72	0.65	0.7	0.76	0.68
chr8:23193802-23189670_23189667:-	chr8	23189667	23193802	-	ENSMUSG00000037738	Nek5	ETVVMI	ETVMI	V	NA	NA	0.14	0.076	0.25	NA	NA	NA	0.39	NA	NA	NA
chr8:72440468-72440350_72440347:-	chr8	72440347	72440468	-	ENSMUSG00000036180	Gatad2a	AQQIH	AQIH	Q	NA	NA	0.14	0.12	0.17	0.18	0.15	0.22	0.24	0.1	0.21	0.22
chr9:108395814-108395892_108395895:+	chr9	108395814	108395895	+	ENSMUSG00000006676	Usp19	LLKKP	LLKP	K	chr3:49154870-49154794_49154791:-	TRUE	0.14	0.00078	0.84	0.77	0.88	0.83	0.85	0.85	0.9	0.91
chr9:114522742-114519843_114519840:-	chr9	114519840	114522742	-	ENSMUSG00000056167	Cnot10	TCSSKS	TCSKS	S	chr3:32776468-32778902_32778905:+	TRUE	0.14	0.0014	0.87	0.78	0.84	0.8	0.75	0.72	0.73	0.83
chr9:118457919-118460950_118460953:+	chr9	118457919	118460953	+	ENSMUSG00000038708	Golga4	AKKNS	AKNS	K	NA	NA	0.14	0.0041	0.67	0.75	0.71	0.74	0.8	0.66	0.77	0.75
chr9:21528288-21536191_21536194:+	chr9	21528288	21536194	+	ENSMUSG00000032193	Ldlr	VAAEDS	VAEDS	A	NA	NA	0.14	0.17	0.9	0.86	1	0.94	0.98	0.9	0.93	1
chr9:57386695-57388462_57388465:+	chr9	57386695	57388465	+	ENSMUSG00000032305	2310046O06Rik	SDSR*	SDR*	S	NA	NA	0.14	0.0055	1	NA	0.92	1	1	NA	0.99	0.86
chr9:70419983-70421318_70421321:+	chr9	70419983	70421321	+	ENSMUSG00000032212	Sltm	EKEGSL	EKGSL	E	chr15:59193459-59192082_59192079:-	TRUE	0.14	0.2	0.89	0.91	0.86	0.94	1	0.88	0.9	0.96
chrX:103083054-103075357_103075354:-	chrX	103075354	103083054	-	ENSMUSG00000031229	Atrx	PKEDGL	PKDGL	E	chrX:76952065-76944420_76944417:-	TRUE	0.14	0.36	0.65	NA	NA	0.73	0.73	NA	0.79	NA
chrX:148674739-148676580_148676583:+	chrX	148674739	148676583	+	ENSMUSG00000025332	Kdm5c	LVQCN	LVCN	Q	chrX:53246978-53246459_53246456:-	TRUE	0.14	0.015	0.92	0.95	0.93	0.85	0.81	0.95	0.86	0.86
chrX:68561051-68566821_68566824:+	chrX	68561051	68566824	+	ENSMUSG00000031337	Mtm1	QQQPN	QQPN	Q	chrX:149832082-149839901_149839904:+	TRUE	0.14	0.052	0.94	1	0.97	1	0.93	0.93	0.86	0.92
chrX:7451079-7451356_7451359:+	chrX	7451079	7451359	+	ENSMUSG00000031154	Otud5	AFAGLN	AFGLN	A	chrX:48780910-48780575_48780572:-	TRUE	0.14	0.0024	0.18	0.29	0.15	0.23	0.21	0.18	0.18	0.18
chr10:79748171-79750281_79750284:+	chr10	79748171	79750284	+	ENSMUSG00000069565	Dazap1	QYAGYG	QYGYG	A	chr19:1432689-1434736_1434739:+	TRUE	0.13	1.8e-06	0.016	0.099	0.037	0.091	0.0094	0.081	0.065	0.14
chr10:81049118-81049600_81049603:+	chr10	81049118	81049603	+	ENSMUSG00000034771	Tle2	PLQMA	PLMA	Q	NA	NA	0.13	0.32	0.3	NA	0.31	0.18	0.23	0.31	0.25	NA
chr11:115254137-115254657_115254660:+	chr11	115254137	115254660	+	ENSMUSG00000050910	Cdr2l	SSRRCE	SSRCE	R	NA	NA	0.13	0.098	0.026	NA	0	0	0	NA	0.05	0.13
chr11:22921133-22923430_22923433:+	chr11	22921133	22923433	+	ENSMUSG00000049811	Fam161a	AIRRSE	AIRSE	R	NA	NA	0.13	0.53	0.94	NA	0.85	NA	0.97	0.87	NA	0.91
chr11:62203193-62198347_62198344:-	chr11	62198344	62203193	-	ENSMUSG00000018501	Ncor1	NQQQI	NQQI	Q	chr17:16040625-16029523_16029520:-	TRUE	0.13	0.047	0.24	0.26	0.26	0.28	0.26	0.22	0.29	0.34
chr11:82598960-82601130_82601133:+	chr11	82598960	82601133	+	ENSMUSG00000020697	Lig3	FSAAKP	FSAKP	A	NA	NA	0.13	0.49	0.75	0.71	0.72	0.63	0.76	0.76	0.66	0.71
chr12:16580466-16578068_16578065:-	chr12	16578065	16580466	-	ENSMUSG00000020593	Lpin1	SPSSLV	SPSLV	S	chr2:11913871-11916212_11916215:+	TRUE	0.13	0.36	0.79	NA	0.86	0.83	NA	0.88	0.92	0.88
chr12:70309904-70309067_70309064:-	chr12	70309064	70309904	-	ENSMUSG00000020974	Pole2	HQSSRF	HQSRF	S	chr14:50121502-50120932_50120929:-	FALSE	0.13	0.47	NA	NA	0.83	NA	NA	NA	0.97	NA
chr12:80362565-80361889_80361886:-	chr12	80361886	80362565	-	ENSMUSG00000066440	Zfyve26	RSADSM	RSDSM	A	NA	NA	0.13	0.026	0.13	NA	0.077	0.033	NA	0	0.089	0
chr13:106060985-106042430_106042427:-	chr13	106042427	106060985	-	ENSMUSG00000021720	Rnf180	VEQDR	VEDR	Q	NA	NA	0.13	0.66	0.44	NA	0.31	NA	NA	NA	0.36	0.31
chr13:24114365-24111582_24111579:-	chr13	24111579	24114365	-	ENSMUSG00000021338	Lrrc16a	QEVVQR	QEVQR	V	NA	NA	0.13	0.11	0.68	NA	NA	NA	NA	NA	0.65	0.55
chr13:4235502-4236279_4236282:+	chr13	4235502	4236282	+	ENSMUSG00000071551	Akr1c19	TK*	TKLW	*	NA	NA	0.13	0.00034	NA	0.025	0.067	0.0042	0.13	NA	NA	NA
chr13:74851094-74841653_74841650:-	chr13	74841650	74851094	-	ENSMUSG00000021585	Cast	TEQKD	TEKD	Q	chr5:96098076-96100925_96100928:+	TRUE	0.13	0.00025	0.74	0.74	0.81	0.81	0.88	0.81	0.76	0.76
chr14:31888168-31895736_31895739:+	chr14	31888168	31895739	+	ENSMUSG00000042323	Pbrm1	KREAEK	KRAEK	E	chr3:52637537-52623271_52623268:-	TRUE	0.13	0.0011	0.99	0.98	0.98	0.95	0.98	0.87	0.95	1
chr14:80041703-80037984_80037981:-	chr14	80037981	80041703	-	ENSMUSG00000022025	Lect1	YHQQE	YHQE	Q	chr13:53282671-53277945_53277942:-	FALSE	0.13	0.00061	NA	NA	NA	0.87	NA	NA	NA	1
chr17:27698456-27699386_27699389:+	chr17	27698456	27699389	+	ENSMUSG00000046711	Hmga1	KLKEE	KLEE	K	NA	NA	0.13	0.016	1	1	NA	NA	NA	0.87	1	1
chr17:31729220-31732170_31732173:+	chr17	31729220	31732173	+	ENSMUSG00000006705	Pknox1	SQQIQ	SQIQ	Q	chr21:44433348-44437018_44437021:+	TRUE	0.13	0.28	0.77	0.82	0.79	0.87	0.78	0.86	0.9	0.85
chr17:48408802-48409048_48409051:+	chr17	48408802	48409051	+	ENSMUSG00000051682	Treml4	STAATI	STATI	A	NA	NA	0.13	0.64	NA	0	NA	0.067	0.13	NA	0.054	NA
chr17:56254516-56253521_56253518:-	chr17	56253518	56254516	-	ENSMUSG00000011305	Plin5	ELAVLA	ELVLA	A	NA	NA	0.13	0.26	1	NA	1	0.94	1	0.96	NA	0.87
chr17:57217813-57216428_57216425:-	chr17	57216425	57217813	-	ENSMUSG00000002668	Dennd1c	TETRHP	TETHP	R	NA	NA	0.13	0.6	NA	0.8	NA	NA	NA	NA	0.93	NA
chr18:69679680-69723688_69723691:+	chr18	69679680	69723691	+	ENSMUSG00000053477	Tcf4	HQQSL	HQSL	Q	chr18:53070685-53018234_53018231:-	TRUE	0.13	0.53	0.76	NA	0.84	0.87	0.73	0.85	0.83	NA
chr18:74435071-74435558_74435561:+	chr18	74435071	74435561	+	ENSMUSG00000024561	Mbd1	ELQPY	ELPY	Q	NA	NA	0.13	0.35	0.96	0.92	0.87	0.92	0.93	NA	0.89	1
chr1:191684465-191687083_191687086:+	chr1	191684465	191687086	+	ENSMUSG00000026604	Ptpn14	EEEGG	EEGG	E	chr1:214546054-214543034_214543031:-	FALSE	0.13	0.49	0.93	NA	1	NA	0.87	0.96	0.97	NA
chr1:193141798-193135399_193135396:-	chr1	193135396	193141798	-	ENSMUSG00000037499	Nenf	EEEDQ	EEDQ	E	NA	NA	0.13	9.7e-06	0.9	NA	0.99	0.88	0.93	0.88	0.94	0.87
chr1:52192525-52193723_52193726:+	chr1	52192525	52193726	+	ENSMUSG00000026104	Stat1	NREGEA	NRGEA	E	NA	NA	0.13	3.2e-11	1	1	1	0.99	0.99	1	0.99	0.87
chr1:74642205-74641875_74641872:-	chr1	74641872	74642205	-	ENSMUSG00000026171	Rnf25	KQKAV	KQAV	K	chr2:219530639-219529970_219529967:-	TRUE	0.13	0.028	0.73	0.81	0.8	0.75	0.81	0.69	0.79	0.81
chr1:89304030-89304110_89304113:+	chr1	89304030	89304113	+	ENSMUSG00000048000	Gigyf2	GAEASE	GAASE	E	chr2:233655880-233655968_233655971:+	TRUE	0.13	0.018	0.94	0.87	0.9	0.93	1	0.88	0.88	0.97
chr1:89886637-89885567_89885564:-	chr1	89885564	89886637	-	ENSMUSG00000005501	Usp40	LQEEA	LQEA	E	chr2:234450914-234449415_234449412:-	TRUE	0.13	0.035	1	0.87	1	0.98	1	1	1	NA
chr2:103114042-103108377_103108374:-	chr2	103108374	103114042	-	ENSMUSG00000012350	Ehf	PVAESP	PVESP	A	chr11:34673352-34678455_34678458:+	TRUE	0.13	0.16	NA	0.94	0.97	NA	1	NA	0.87	NA
chr2:118447983-118448803_118448806:+	chr2	118447983	118448806	+	ENSMUSG00000040084	Bub1b	GQQQE	GQQE	Q	NA	NA	0.13	0.0069	0.15	0.1	NA	NA	NA	NA	0.095	0.026
chr2:127595351-127593994_127593991:-	chr2	127593991	127595351	-	ENSMUSG00000027378	Nphp1	SEQIN	SEIN	Q	chr2:110922265-110920712_110920709:-	FALSE	0.13	0.35	0.72	NA	0.78	0.67	0.74	0.79	0.77	0.79
chr3:138619158-138618425_138618422:-	chr3	138618422	138619158	-	ENSMUSG00000028149	Rap1gds1	AQAEAA	AQEAA	A	chr4:99341295-99342406_99342409:+	TRUE	0.13	0.14	0.81	0.86	0.83	0.85	0.91	0.88	0.81	0.94
chr3:95542162-95542039_95542036:-	chr3	95542036	95542162	-	ENSMUSG00000028108	Ecm1	HEVGYA	HEGYA	V	NA	NA	0.13	0.055	0.71	0.74	0.71	0.75	0.69	0.82	0.72	0.76
chr4:100155479-100159252_100159255:+	chr4	100155479	100159255	+	ENSMUSG00000069733	Ube2u	PNVDPY	PNDPY	V	chr1:64672539-64676425_64676428:+	FALSE	0.13	2.8e-07	NA	NA	0.97	0.87	NA	NA	NA	1
chr4:108230079-108231320_108231323:+	chr4	108230079	108231323	+	ENSMUSG00000034610	Zcchc11	AQADRC	AQDRC	A	NA	NA	0.13	0.089	0.89	0.97	0.96	0.94	0.91	0.84	0.88	0.85
chr4:124419834-124420177_124420180:+	chr4	124419834	124420180	+	ENSMUSG00000028894	Inpp5b	VIQAV	VIAV	Q	NA	NA	0.13	0.33	0.071	0	0.048	0.13	0	0	0.078	NA
chr4:130257025-130274069_130274072:+	chr4	130257025	130274072	+	ENSMUSG00000028580	Pum1	GEQLL	GELL	Q	chr1:31501643-31479949_31479946:-	TRUE	0.13	0.016	0.88	0.87	0.9	0.96	0.96	0.96	0.82	0.9
chr4:137661351-137676261_137676264:+	chr4	137661351	137676264	+	ENSMUSG00000028760	Eif4g3	PQQLP	PQLP	Q	chr1:21295967-21276604_21276601:-	TRUE	0.13	0.00016	0.56	0.66	0.69	0.65	0.64	0.61	0.67	0.69
chr4:21707597-21708883_21708886:+	chr4	21707597	21708886	+	ENSMUSG00000090143	NA	IAVGLT	IAGLT	V	chr6:99957997-99956658_99956655:-	FALSE	0.13	0.018	0.94	NA	0.93	1	NA	0.87	0.97	0.95
chr4:48627855-48630104_48630107:+	chr4	48627855	48630107	+	ENSMUSG00000028347	Tmeff1	EGAEEE	EGEEE	A	NA	NA	0.13	0.00061	0.74	NA	NA	NA	0.67	NA	NA	0.61
chr6:93647188-93644205_93644202:-	chr6	93644202	93647188	-	ENSMUSG00000045095	Magi1	TFAGNA	TFGNA	A	chr3:65364936-65361623_65361620:-	TRUE	0.13	0.057	0.66	0.53	NA	NA	NA	NA	NA	NA
chr7:30916643-30918282_30918285:+	chr7	30916643	30918285	+	ENSMUSG00000074220	Zfp382	YLEEEE	YLEEE	E	NA	NA	0.13	0.8	0.7	NA	NA	NA	NA	NA	NA	0.83
chr7:86589395-86589561_86589564:+	chr7	86589395	86589564	+	ENSMUSG00000039187	Fanci	TPEDAS	TPDAS	E	NA	NA	0.13	0.57	NA	NA	NA	NA	NA	NA	0.95	0.82
chr7:88581089-88517089_88517086:-	chr7	88517086	88581089	-	ENSMUSG00000025586	Cpeb1	LPADFQ	LPDFQ	A	NA	NA	0.13	0.89	0.19	NA	0.22	0.25	NA	0.25	NA	0.12
chr7:91782749-91782503_91782500:-	chr7	91782500	91782749	-	ENSMUSG00000030629	Zfand6	PPAASV	PPASV	A	NA	NA	0.13	0.0016	0.93	0.86	0.87	0.88	0.9	0.8	0.86	0.85
chr8:3602279-3602368_3602371:+	chr8	3602279	3602371	+	ENSMUSG00000044433	2310057J16Rik	GHVAVS	GHAVS	V	NA	NA	0.13	0.75	0.36	0.39	0.4	0.49	0.49	NA	0.41	0.41
chr8:49373145-49364544_49364541:-	chr8	49364541	49373145	-	ENSMUSG00000031561	Odz3	ELSSNP	ELSNP	S	chr4:183664572-183672953_183672956:+	TRUE	0.13	0.28	0.87	NA	NA	0.95	NA	0.97	NA	1
chr8:97087990-97092491_97092494:+	chr8	97087990	97092494	+	ENSMUSG00000034361	Cpne2	ATQYF	ATYF	Q	chr16:57171194-57179997_57180000:+	TRUE	0.13	0.53	0.94	0.93	0.98	0.96	0.97	0.85	0.97	NA
chr9:50518870-50514355_50514352:-	chr9	50514352	50518870	-	ENSMUSG00000032064	Dixdc1	KAAGEK	KAGEK	A	NA	NA	0.13	0.45	0.87	NA	NA	NA	1	NA	NA	NA
chr9:57442019-57442091_57442094:+	chr9	57442019	57442094	+	ENSMUSG00000032308	Ulk3	LAAEAP	LAEAP	A	NA	NA	0.13	0.044	0.99	0.98	0.88	0.93	1	0.87	0.94	1
chr9:71717881-71716085_71716082:-	chr9	71716082	71717881	-	ENSMUSG00000032228	Tcf12	SLQSR	SLSR	Q	chr15:57543621-57545460_57545463:+	TRUE	0.13	0.21	0.96	1	0.95	0.87	0.93	0.97	0.97	NA
chrX:165109075-165108243_165108240:-	chrX	165108240	165109075	-	ENSMUSG00000031358	Msl3	ENSVSS	ENLSS	SVL	NA	NA	0.13	0.03	0.86	0.74	0.75	0.81	0.76	0.79	0.82	0.87
chrX:70246410-70246744_70246747:+	chrX	70246410	70246747	+	ENSMUSG00000031351	Zfp185	TTSSPT	TTSPT	S	chrX:152088955-152089251_152089254:+	TRUE	0.13	0.01	0.79	NA	0.77	NA	NA	NA	NA	0.9
chrX:98488960-98489132_98489135:+	chrX	98488960	98489135	+	ENSMUSG00000079487	Med12	LQQSQ	LQSQ	Q	chrX:70357233-70357408_70357411:+	FALSE	0.13	0.094	0.96	0.87	1	1	0.94	1	0.96	0.95
chr10:60811282-60811134_60811131:-	chr10	60811131	60811282	-	ENSMUSG00000020092	X99384	TYSRYH	TYRYH	S	NA	NA	0.12	0.29	0.5	NA	NA	0.55	NA	NA	0.43	NA
chr11:21989528-21968509_21968506:-	chr11	21968506	21989528	-	ENSMUSG00000042302	Ehbp1	NDQQD	NDQD	Q	chr2:63182795-63206323_63206326:+	TRUE	0.12	0.053	0.94	0.93	0.88	1	0.96	0.9	NA	0.98
chr11:44697457-44721406_44721409:+	chr11	44697457	44721409	+	ENSMUSG00000057098	Ebf1	EHAATP	EHATP	A	chr5:158250184-158223486_158223483:-	TRUE	0.12	0.56	NA	NA	0.43	NA	0.5	0.38	0.43	NA
chr11:54666729-54663917_54663914:-	chr11	54663914	54666729	-	ENSMUSG00000020268	Lyrm7	LEAARV	LEARV	A	chr5:130515860-130517922_130517925:+	TRUE	0.12	0.4	0.88	NA	1	NA	NA	0.93	NA	0.94
chr11:77373756-77373447_77373444:-	chr11	77373444	77373756	-	ENSMUSG00000017291	Taok1	EEEQD	EEQD	E	NA	NA	0.12	0.12	0.98	1	0.96	0.96	0.88	1	0.97	1
chr11:95695317-95695114_95695111:-	chr11	95695111	95695317	-	ENSMUSG00000018381	Abi3	SAGSAE	SAGAE	S	chr17:47297315-47297531_47297534:+	TRUE	0.12	0.37	1	0.94	NA	0.91	0.88	1	0.92	NA
chr11:97008687-97007947_97007944:-	chr11	97007944	97008687	-	ENSMUSG00000038517	Tbkbp1	GHAGWP	GHGWP	A	chr17:45776141-45776686_45776689:+	TRUE	0.12	0.98	0.66	0.7	NA	0.62	0.66	0.68	0.64	0.75
chr12:53620954-53643476_53643479:+	chr12	53620954	53643479	+	ENSMUSG00000035133	Arhgap5	KKQKK	KKKK	Q	chr14:32563592-32586346_32586349:+	TRUE	0.12	0.0024	0.94	0.83	0.92	0.94	0.91	0.86	0.83	0.91
chr13:51758068-51760638_51760641:+	chr13	51758068	51760641	+	ENSMUSG00000035139	Secisbp2	TQAELS	TQELS	A	chr9:91947901-91949434_91949437:+	FALSE	0.12	0.24	0.053	0	0.024	0.045	0.074	0.12	0.047	0
chr14:63859373-63823595_63823592:-	chr14	63823592	63859373	-	ENSMUSG00000021944	Gata4	NLVDMF	NLDMF	V	chr8:11566437-11606425_11606428:+	TRUE	0.12	0.19	NA	0.37	NA	0.26	NA	NA	NA	0.25
chr14:70540675-70540354_70540351:-	chr14	70540351	70540675	-	ENSMUSG00000033712	2610301G19Rik	EFAGAK	EFGAK	A	chr8:22475077-22475209_22475212:+	TRUE	0.12	0.0063	0.93	0.99	1	0.95	0.88	0.94	0.95	0.96
chr15:38423229-38422114_38422111:-	chr15	38422111	38423229	-	ENSMUSG00000037458	Azin1	SGVEKN	SGEKN	V	chr8:103845284-103842164_103842161:-	TRUE	0.12	0.019	0.86	0.85	0.86	0.89	0.95	0.86	0.92	0.83
chr15:89414710-89414438_89414435:-	chr15	89414435	89414710	-	ENSMUSG00000022621	Rabl2	IDADIQ	IDDIQ	A	chr22:51208333-51207980_51207977:-	FALSE	0.12	0.0005	0.93	NA	0.91	0.92	0.88	NA	1	0.98
chr16:11418991-11420794_11420797:+	chr16	11418991	11420797	+	ENSMUSG00000071669	Snx29	RYSREA	RYREA	S	NA	NA	0.12	0.57	0.93	NA	0.88	0.9	0.95	NA	0.83	0.93
chr16:20740129-20741263_20741266:+	chr16	20740129	20741266	+	ENSMUSG00000006958	Chrd	CPVGSG	CPGSG	V	NA	NA	0.12	0.94	0.88	NA	0.88	0.93	NA	0.81	NA	NA
chr16:45152690-45151699_45151696:-	chr16	45151696	45152690	-	ENSMUSG00000022664	Slc35a5	KKEDHQ	KKDHQ	E	NA	NA	0.12	0.4	0.92	1	0.91	0.95	0.94	1	0.88	0.95
chr17:3171220-3177090_3177093:+	chr17	3171220	3177093	+	ENSMUSG00000046201	Rbm16	QKQVT	QKVT	Q	NA	NA	0.12	0.49	0.12	0.091	0.1	0.093	0.095	0.07	0.11	0
chr17:35167554-35167223_35167220:-	chr17	35167220	35167554	-	ENSMUSG00000007035	Msh5	NQQVA	NQVA	Q	chr6_ssto_hap7:3059429-3059775_3059778:+	FALSE	0.12	0.36	NA	NA	NA	NA	NA	NA	0	0.12
chr17:47509440-47509522_47509525:+	chr17	47509440	47509525	+	ENSMUSG00000034729	Mrps10	LALSAS	LALAS	S	NA	NA	0.12	0.88	0.51	0.53	0.5	0.51	0.55	0.49	0.46	0.58
chr17:56239408-56239768_56239771:+	chr17	56239408	56239771	+	ENSMUSG00000002833	Hdgfrp2	LHDSPR	LHDPR	S	chr19:4501329-4501923_4501926:+	TRUE	0.12	1.4e-05	0.76	0.72	0.72	0.72	0.77	0.69	0.73	0.81
chr17:71622714-71606032_71606029:-	chr17	71606029	71622714	-	ENSMUSG00000024053	Emilin2	SATEEP	SAKEP	TEK	NA	NA	0.12	0.5	0.87	NA	NA	NA	0.95	0.95	0.99	0.94
chr18:14002291-13975831_13975828:-	chr18	13975828	14002291	-	ENSMUSG00000024420	Zfp521	DEKKT	DEKT	K	chr18:22804309-22775208_22775205:-	TRUE	0.12	0.76	0.79	NA	0.91	NA	0.9	0.83	0.81	NA
chr18:34922784-34927822_34927825:+	chr18	34922784	34927825	+	ENSMUSG00000034300	Fam53c	VSEGAS	VSGAS	E	chr5:137677555-137680514_137680517:+	TRUE	0.12	0.065	0.95	1	0.95	0.98	0.88	1	0.99	0.94
chr18:64676070-64675062_64675059:-	chr18	64675059	64676070	-	ENSMUSG00000024587	Nars	VLAELY	VLELY	A	chr18:55288940-55287883_55287880:-	TRUE	0.12	0.0022	0.68	0.62	0.69	0.62	0.62	0.71	0.65	0.74
chr19:5874710-5873336_5873333:-	chr19	5873333	5874710	-	ENSMUSG00000024816	Frmd8	ARAADV	ARADV	A	NA	NA	0.12	0.058	0.97	1	0.88	0.98	0.91	1	0.99	0.97
chr19:7584052-7584473_7584476:+	chr19	7584052	7584476	+	ENSMUSG00000024759	Atl3	SQKEG	SQEG	K	chr11:63426510-63426376_63426373:-	FALSE	0.12	0.0021	1	1	1	0.97	0.97	0.88	0.98	0.98
chr1:135535110-135534036_135534033:-	chr1	135534033	135535110	-	ENSMUSG00000026464	Zc3h11a	QGEGSS	QGGSS	E	NA	NA	0.12	0.012	0.88	0.91	0.9	0.92	0.82	0.91	0.9	0.94
chr1:136257334-136252293_136252290:-	chr1	136252290	136257334	-	ENSMUSG00000042305	Tmem183a	HKEDPD	HKDPD	E	NA	NA	0.12	0.052	0.88	0.84	0.84	0.88	0.87	0.92	0.8	0.89
chr1:138116708-138116473_138116470:-	chr1	138116470	138116708	-	ENSMUSG00000041605	5730559C18Rik	ESSSPA	ESSPA	S	chr1:200878068-200878352_200878355:+	FALSE	0.12	0.00089	0.91	0.97	0.85	NA	NA	NA	NA	0.95
chr1:14264615-14264291_14264288:-	chr1	14264288	14264615	-	ENSMUSG00000025932	Eya1	PSNRSY	PSKSY	NRK	chr8:72234434-72234114_72234111:-	TRUE	0.12	0.44	0.55	NA	NA	NA	NA	0.48	0.42	NA
chr1:155328262-155326111_155326108:-	chr1	155326108	155328262	-	ENSMUSG00000042699	Dhx9	AEAENN	AEENN	A	NA	NA	0.12	0.13	0.9	0.91	0.8	0.84	0.85	0.84	0.87	0.84
chr1:163757788-163750581_163750578:-	chr1	163750578	163757788	-	ENSMUSG00000040297	AI848100	KEVDPN	KEDPN	V	chr1:172571927-172577887_172577890:+	TRUE	0.12	0.36	0.93	0.95	0.92	1	0.96	0.95	0.88	0.89
chr1:40061758-40063516_40063519:+	chr1	40061758	40063519	+	ENSMUSG00000026074	Map4k4	STSSIE	STSIE	S	chr2:102481498-102482890_102482893:+	TRUE	0.12	0.11	0.88	0.87	0.9	0.91	0.93	0.92	0.91	0.8
chr1:59235904-59235543_59235540:-	chr1	59235540	59235904	-	ENSMUSG00000026024	Als2	KAFRKL	KALKL	FRL	chr2:202582800-202580562_202580559:-	TRUE	0.12	0.59	0.88	0.93	0.92	0.93	1	0.93	0.92	0.92
chr1:87601633-87603412_87603415:+	chr1	87601633	87603415	+	ENSMUSG00000026222	Sp100	DKSRSW	DKRSW	S	NA	NA	0.12	0.042	NA	0.8	0.81	0.75	0.87	0.87	0.79	NA
chr2:119037750-119040567_119040570:+	chr2	119037750	119040570	+	ENSMUSG00000068580	Zfyve19	ASAASL	ASASL	A	NA	NA	0.12	0.00078	0.033	0.018	0.06	0.043	0.025	0.065	0.039	0.14
chr2:22812538-22809131_22809128:-	chr2	22809128	22812538	-	ENSMUSG00000058835	Abi1	GPAAPG	GPAPG	A	chr10:27054147-27048167_27048164:-	TRUE	0.12	0.79	0.47	0.39	0.47	0.49	0.46	0.51	0.41	0.46
chr2:24732975-24719428_24719425:-	chr2	24719425	24732975	-	ENSMUSG00000036893	Ehmt1	QTAAAV	QTAAV	A	NA	NA	0.12	0.014	0.88	1	1	0.93	1	0.92	0.88	NA
chr2:25791370-25791084_25791081:-	chr2	25791081	25791370	-	ENSMUSG00000026933	Camsap1	STPDNL	STHNL	PDH	NA	NA	0.12	0.48	0.87	0.85	0.76	0.85	0.85	0.83	0.89	0.86
chr2:29562920-29565673_29565676:+	chr2	29562920	29565676	+	ENSMUSG00000039844	Rapgef1	QLQAS	QLAS	Q	chr9:134497183-134494596_134494593:-	TRUE	0.12	0.052	0.54	NA	NA	NA	NA	0.49	NA	0.6
chr2:74544175-74544571_74544574:+	chr2	74544175	74544574	+	ENSMUSG00000027102	Hoxd8	PQAAPG	PQAPG	A	chr2:176995671-176996045_176996048:+	TRUE	0.12	0.0048	NA	NA	0.67	NA	NA	0.59	NA	0.55
chr4:108222018-108223318_108223321:+	chr4	108222018	108223321	+	ENSMUSG00000034610	Zcchc11	VAAAQL	VAAQL	A	chr1:52902427-52901137_52901134:-	TRUE	0.12	0.011	0.99	1	0.98	0.95	0.88	0.93	0.98	0.95
chr4:144693517-144689973_144689970:-	chr4	144689970	144693517	-	ENSMUSG00000020220	Vps13d	ARAEVK	AREVK	A	chr1:12398362-12401837_12401840:+	FALSE	0.12	0.16	0.17	NA	NA	NA	NA	0.29	NA	NA
chr4:19589269-19589179_19589176:-	chr4	19589176	19589269	-	ENSMUSG00000041058	Wwp1	PPIEIQ	PPKIQ	IEK	chr8:87410708-87410801_87410804:+	TRUE	0.12	0.072	0.96	1	0.94	0.97	0.88	0.95	0.96	1
chr4:43047815-43047636_43047633:-	chr4	43047633	43047815	-	ENSMUSG00000036002	B230312A22Rik	LKLSSL	LKLSL	S	chr9:35106830-35106640_35106637:-	FALSE	0.12	0.25	0.97	0.96	0.88	0.99	1	0.96	0.97	0.94
chr4:86228785-86227922_86227919:-	chr4	86227919	86228785	-	ENSMUSG00000038047	Haus6	LKEEEI	LKEEI	E	chr9:19057959-19056402_19056399:-	FALSE	0.12	0.037	0.93	1	1	1	1	0.88	1	1
chr5:102317106-102316089_102316086:-	chr5	102316086	102317106	-	ENSMUSG00000043940	Wdfy3	AGSSVE	AGSVE	S	NA	NA	0.12	0.11	0.94	NA	1	0.88	NA	0.91	0.91	1
chr5:103946588-103952586_103952589:+	chr5	103946588	103952589	+	ENSMUSG00000034573	Ptpn13	RPSRQY	RPRQY	S	chr4:87638270-87643365_87643368:+	TRUE	0.12	0.042	1	NA	0.88	NA	1	NA	1	1
chr5:107979991-107978492_107978489:-	chr5	107978489	107979991	-	ENSMUSG00000029276	Glmn	NQVASM	NQASM	V	NA	NA	0.12	0.005	1	NA	NA	1	1	1	0.88	1
chr5:110535889-110535802_110535799:-	chr5	110535799	110535889	-	ENSMUSG00000033434	Gtpbp6	TKKEL	TKEL	K	NA	NA	0.12	0.15	0.94	1	0.95	0.94	0.88	1	0.9	1
chr5:115880026-115880632_115880635:+	chr5	115880026	115880635	+	ENSMUSG00000054256	Msi1	RRKGC	RRGC	K	chr12:120806636-120806076_120806073:-	FALSE	0.12	0.2	1	NA	NA	NA	NA	NA	NA	0.88
chr5:116587041-116586461_116586458:-	chr5	116586458	116587041	-	ENSMUSG00000043913	Ccdc60	SKSRVN	SKRVN	S	NA	NA	0.12	0.042	NA	NA	NA	NA	0.96	NA	NA	0.84
chr5:137965641-137965879_137965882:+	chr5	137965641	137965882	+	ENSMUSG00000029714	Gigyf1	RVQLG	RVLG	Q	chr7:100280635-100280400_100280397:-	TRUE	0.12	0.91	0.82	NA	NA	0.81	NA	0.75	0.81	0.7
chr5:139713876-139714782_139714785:+	chr5	139713876	139714785	+	ENSMUSG00000036817	Sun1	AGSRDE	AGRDE	S	NA	NA	0.12	0.29	0.64	0.68	0.66	0.71	0.62	0.62	0.66	0.59
chr6:133986156-134087303_134087306:+	chr6	133986156	134087306	+	ENSMUSG00000030199	Etv6	IKQER	IKER	Q	chr12:11803094-11905384_11905387:+	TRUE	0.12	0.4	1	NA	0.92	1	1	NA	0.88	NA
chr6:48691416-48700453_48700456:+	chr6	48691416	48700456	+	ENSMUSG00000043505	Gimap5	PMKRM	PMRM	K	NA	NA	0.12	0.58	NA	1	0.9	NA	0.88	NA	0.94	NA
chr7:133274540-133273154_133273151:-	chr7	133273151	133274540	-	ENSMUSG00000000131	Xpo6	DDQQT	DDQT	Q	chr16:28146537-28145254_28145251:-	TRUE	0.12	0.21	0.93	0.96	0.92	0.94	0.89	0.84	0.89	0.88
chr7:148496661-148487588_148487585:-	chr7	148487585	148496661	-	ENSMUSG00000058886	Deaf1	KEQSC	KESC	Q	chr11:674536-654051_654048:-	FALSE	0.12	0.25	0.94	0.88	0.89	0.94	0.95	0.94	0.98	1
chr7:152103585-152105129_152105132:+	chr7	152103585	152105132	+	ENSMUSG00000031072	Oraov1	KDSRKM	KDRKM	S	chr11:69486517-69482780_69482777:-	TRUE	0.12	0.15	0.97	1	0.91	0.93	0.97	0.88	0.95	0.94
chr7:31358979-31355860_31355857:-	chr7	31355857	31358979	-	ENSMUSG00000006307	Wbp7	YSAGEA	YSGEA	A	NA	NA	0.12	0.51	0.17	0.18	0.25	0.12	0.16	0.12	0.16	0.18
chr8:107718491-107726352_107726355:+	chr8	107718491	107726355	+	ENSMUSG00000031885	Cbfb	AQQED	AQED	Q	chr16:67100701-67116116_67116119:+	TRUE	0.12	1.6e-10	1	1	0.95	0.99	0.99	0.98	0.98	0.88
chr8:4268300-4268016_4268013:-	chr8	4268013	4268300	-	ENSMUSG00000002949	Timm44	KE*	KESL	*	chr19:7999950-7999126_7999123:-	TRUE	0.12	2.8e-16	0.14	0.042	0.038	0.024	0.088	0.019	0.11	0.044
chr8:71332408-71334475_71334478:+	chr8	71332408	71334478	+	ENSMUSG00000031864	Ints10	TMQSS	TMSS	Q	NA	NA	0.12	0.0082	0.041	0.11	0.049	0.12	0	0.052	0.036	0.03
chr8:73360119-73359893_73359890:-	chr8	73359890	73360119	-	ENSMUSG00000002910	Arrdc2	SEEDP	SEDP	E	chr19:18121538-18123722_18123725:+	FALSE	0.12	0.0015	0.97	0.88	0.96	0.98	0.96	0.99	0.99	1
chr8:95753269-95748001_95747998:-	chr8	95747998	95753269	-	ENSMUSG00000061959	Ces1e	AGAGHP	AGGHP	A	NA	NA	0.12	0.49	NA	0.54	0.51	0.5	0.42	NA	NA	NA
chr8:97460412-97461121_97461124:+	chr8	97460412	97461124	+	ENSMUSG00000061577	Gpr114	LMQLS	LMLS	Q	NA	NA	0.12	0.24	NA	1	NA	NA	1	NA	0.88	NA
chr9:108964046-108963715_108963712:-	chr9	108963712	108964046	-	ENSMUSG00000025646	Atrip	HPEGCL	HPGCL	E	chr3:48505280-48505440_48505443:+	TRUE	0.12	0.072	0.94	0.97	0.94	0.97	0.97	0.88	0.92	1
chr9:110492940-110494903_110494906:+	chr9	110492940	110494906	+	ENSMUSG00000044791	Setd2	STVAER	STAER	V	NA	NA	0.12	0.56	0.6	0.64	0.71	0.58	0.68	0.64	0.66	0.69
chr9:117160845-117019236_117019233:-	chr9	117019233	117160845	-	ENSMUSG00000039607	Rbms3	TKQSY	TKSY	Q	chr3:29323247-29476234_29476237:+	TRUE	0.12	0.37	1	NA	NA	NA	1	NA	0.88	NA
chr9:37118903-37111990_37111987:-	chr9	37111987	37118903	-	ENSMUSG00000034303	Ccdc15	QQQVY	QQVY	Q	NA	NA	0.12	0.69	1	NA	NA	NA	NA	NA	0.88	0.88
chr9:57387101-57388462_57388465:+	chr9	57387101	57388465	+	ENSMUSG00000032305	2310046O06Rik	AEQVN	AEVN	Q	chr15:75197005-75195127_75195124:-	TRUE	0.12	0.37	0.91	NA	0.97	1	0.89	0.91	0.95	0.88
chrX:158956261-158952283_158952280:-	chrX	158952280	158956261	-	ENSMUSG00000040855	Reps2	MEKTS	METS	K	chrX:17080655-17086525_17086528:+	TRUE	0.12	0.61	0.75	NA	0.62	0.71	0.7	NA	NA	NA
chr10:127918060-127919139_127919142:+	chr10	127918060	127919142	+	ENSMUSG00000025369	Smarcc2	PQQSS	PQSS	Q	chr12:56567480-56566488_56566485:-	TRUE	0.11	0.0047	0.91	0.93	0.92	0.87	0.93	0.84	0.89	0.82
chr10:7493746-7493229_7493226:-	chr10	7493226	7493746	-	ENSMUSG00000040006	BC013529	KKVGTV	KKGTV	V	NA	NA	0.11	0.039	0.9	0.93	0.91	0.94	0.86	0.92	0.9	0.97
chr10:79371563-79370401_79370398:-	chr10	79370398	79371563	-	ENSMUSG00000013833	Med16	GQEPG	GQPG	E	NA	NA	0.11	0.039	0.92	NA	NA	0.92	NA	0.94	0.91	0.84
chr10:87678819-87681995_87681998:+	chr10	87678819	87681998	+	ENSMUSG00000020056	Ccdc53	TQQNS	TQNS	Q	chr12:102437883-102433756_102433753:-	TRUE	0.11	0.098	0.8	0.79	0.85	0.78	0.78	0.81	0.74	0.78
chr11:103054516-103054762_103054765:+	chr11	103054516	103054765	+	ENSMUSG00000055805	Fmnl1	STAESI	STESI	A	NA	NA	0.11	0.7	0.74	0.75	0.74	NA	0.82	0.79	0.71	NA
chr11:120580446-120580780_120580783:+	chr11	120580446	120580783	+	ENSMUSG00000025145	Lrrc45	EEELS	EELS	E	chr17:79987061-79987419_79987422:+	TRUE	0.11	6.7e-05	0.96	0.98	0.89	0.97	0.98	1	0.99	1
chr11:62142943-62140751_62140748:-	chr11	62140748	62142943	-	ENSMUSG00000018501	Ncor1	RGSRPG	RGRPG	S	chr17:15960828-15952302_15952299:-	TRUE	0.11	0.061	0.68	0.65	0.74	0.76	0.72	0.68	0.69	0.71
chr13:104937324-104934634_104934631:-	chr13	104934631	104937324	-	ENSMUSG00000021711	2410002O22Rik	NCSSER	NCSER	S	chr5:64957977-64960061_64960064:+	TRUE	0.11	0.65	0.5	0.58	0.51	0.48	0.47	0.55	0.48	0.59
chr13:107681696-107679486_107679483:-	chr13	107679483	107681696	-	ENSMUSG00000042590	Ipo11	GFTVEE	GFMEE	TVM	chr5:61779989-61781246_61781249:+	TRUE	0.11	0.5	0.92	NA	0.98	0.95	1	0.94	0.89	0.97
chr13:54784956-54784580_54784577:-	chr13	54784577	54784956	-	ENSMUSG00000034928	Rnf44	PPQLI	PPLI	Q	NA	NA	0.11	0.2	0.46	0.42	0.38	0.42	0.38	0.35	0.45	0.39
chr13:95992430-95893278_95893275:-	chr13	95893275	95992430	-	ENSMUSG00000021684	Pde8b	VKQVS	VKVS	Q	chr5:76507089-76607819_76607822:+	TRUE	0.11	0.46	0.64	NA	NA	NA	0.53	NA	NA	NA
chr15:5058088-5055436_5055433:-	chr15	5055433	5058088	-	ENSMUSG00000041849	Card6	KHEVPR	KHVPR	E	chr5:40841767-40843254_40843257:+	TRUE	0.11	0.029	NA	NA	NA	1	NA	NA	0.93	0.89
chr16:23107893-23108658_23108661:+	chr16	23107893	23108661	+	ENSMUSG00000022884	Eif4a2	YNSREH	YNREH	S	chr3:186501428-186502218_186502221:+	FALSE	0.11	0.013	0.26	0.25	0.33	0.28	0.28	0.21	0.24	0.27
chr16:32986974-32988517_32988520:+	chr16	32986974	32988520	+	ENSMUSG00000022801	Lrch3	VKQKA	VKKA	Q	NA	NA	0.11	0.38	0.99	NA	0.93	0.89	1	0.92	0.96	0.95
chr16:44496365-44493088_44493085:-	chr16	44493085	44496365	-	ENSMUSG00000022687	Boc	RKQVT	RKVT	Q	chr3:112993529-112996942_112996945:+	TRUE	0.11	0.71	0.31	NA	0.32	NA	0.29	0.32	0.22	0.29
chr17:13941141-13944284_13944287:+	chr17	13941141	13944287	+	ENSMUSG00000068036	Mllt4	SGEERR	SGERR	E	chr6:168265426-168271063_168271066:+	TRUE	0.11	0.77	0.39	0.48	0.47	0.45	0.45	0.43	0.49	0.38
chr17:23328312-23319199_23319196:-	chr17	23319196	23328312	-	ENSMUSG00000002617	Zfp40	GSRRVP	GSRVP	R	NA	NA	0.11	0.37	0.89	NA	NA	NA	1	NA	1	NA
chr17:75909162-75911319_75911322:+	chr17	75909162	75911322	+	ENSMUSG00000071042	Rasgrp3	KSQPT	KSPT	Q	NA	NA	0.11	0.24	0.89	1	0.9	NA	1	0.94	0.94	NA
chr18:12371766-12370777_12370774:-	chr18	12370774	12371766	-	ENSMUSG00000024413	Npc1	CHRRRY	CHRRY	R	NA	NA	0.11	0.43	0.95	NA	0.94	0.94	1	0.97	0.94	0.89
chr18:39006701-39001775_39001772:-	chr18	39001772	39006701	-	ENSMUSG00000036585	Fgf1	GSQTP	GSTP	Q	chr5:141980267-141975049_141975046:-	TRUE	0.11	0.16	0.86	NA	0.9	0.85	0.9	0.93	0.96	NA
chr18:67678945-67672536_67672533:-	chr18	67672533	67678945	-	ENSMUSG00000024533	Spire1	RLAVRP	RLVRP	A	NA	NA	0.11	0.25	0.84	NA	NA	NA	NA	0.73	NA	NA
chr19:4004816-4006110_4006113:+	chr19	4004816	4006113	+	ENSMUSG00000024871	Doc2g	EEEEM	EEEM	E	NA	NA	0.11	0.11	0.97	1	0.89	NA	1	NA	1	1
chr1:192876739-192873238_192873235:-	chr1	192873235	192876739	-	ENSMUSG00000026632	Tatdn3	GQQKL	GQKL	Q	chr1:212981190-212985593_212985596:+	TRUE	0.11	0.46	NA	NA	NA	0.73	NA	NA	0.85	0.81
chr1:36851649-36851043_36851040:-	chr1	36851040	36851649	-	ENSMUSG00000026116	Tmem131	TGAVFS	TGVFS	A	chr2:98376115-98375516_98375513:-	TRUE	0.11	0.084	0.77	0.77	0.77	0.88	0.78	0.77	0.82	0.81
chr1:87511846-87516631_87516634:+	chr1	87511846	87516634	+	ENSMUSG00000070031	Sp140	EAGAQQ	EAAQQ	G	NA	NA	0.11	4e-08	NA	1	1	1	1	1	0.99	0.89
chr2:14904510-14905878_14905881:+	chr2	14904510	14905881	+	ENSMUSG00000057914	Cacnb2	PPQES	PPES	Q	NA	NA	0.11	3.5e-06	0.92	NA	NA	NA	0.89	NA	NA	1
chr2:166668253-166670950_166670953:+	chr2	166668253	166670953	+	ENSMUSG00000074582	Arfgef2	VKEAAE	VKAAE	E	chr20:47580435-47582409_47582412:+	TRUE	0.11	0.054	1	1	0.95	1	0.89	1	0.97	0.99
chr2:31261179-31261298_31261301:+	chr2	31261179	31261301	+	ENSMUSG00000055632	Hmcn2	LPAGTH	LPGTH	A	NA	NA	0.11	0.25	NA	NA	NA	NA	NA	0.11	NA	0
chr2:33014430-33002173_33002170:-	chr2	33002170	33014430	-	ENSMUSG00000038831	Ralgps1	GNNRGR	GNKGR	NRK	chr9:129957496-129972974_129972977:+	FALSE	0.11	0.18	0.85	NA	0.86	NA	NA	NA	NA	0.75
chr2:84443806-84443431_84443428:-	chr2	84443428	84443806	-	ENSMUSG00000034101	Ctnnd1	LMQDE	LMDE	Q	chr11:57582972-57583387_57583390:+	TRUE	0.11	0.095	NA	0.89	0.94	0.96	1	NA	NA	NA
chr3:86577123-86579920_86579923:+	chr3	86577123	86579923	+	ENSMUSG00000028080	Lrba	SQEGPC	SQGPC	E	chr4:151207085-151203798_151203795:-	TRUE	0.11	0.015	0.96	0.91	0.85	0.94	0.94	0.93	0.95	0.94
chr4:117353448-117349375_117349372:-	chr4	117349372	117353448	-	ENSMUSG00000009640	Dmap1	NK*	NKTV	*	chr1:44680570-44683980_44683983:+	FALSE	0.11	2.6e-11	0.013	0.053	0	0.033	0.11	0	0.014	0
chr4:128749186-128750743_128750746:+	chr4	128749186	128750746	+	ENSMUSG00000028793	Rnf19b	GPADDI	GPDDI	A	chr1:33415170-33413967_33413964:-	TRUE	0.11	0.13	0.082	0.16	0.12	0.1	0.052	0.11	0.11	0.12
chr4:129369212-129364354_129364351:-	chr4	129364351	129369212	-	ENSMUSG00000053730	Tmem39b	CYPRFG	CYPFG	R	chr1:32542919-32557273_32557276:+	FALSE	0.11	1.3e-06	0.11	0	0	0	0	0	0	0.01
chr4:136099433-136101153_136101156:+	chr4	136099433	136101156	+	ENSMUSG00000001089	Luzp1	SMEEG	SMEG	E	NA	NA	0.11	0.00024	0.98	0.89	1	1	0.97	0.93	0.97	0.99
chr4:137778103-137779444_137779447:+	chr4	137778103	137779447	+	ENSMUSG00000028759	Hp1bp3	KPEEQE	KPEQE	E	NA	NA	0.11	0.00023	0.99	NA	1	1	1	0.89	1	NA
chr4:137849885-137852107_137852110:+	chr4	137849885	137852110	+	ENSMUSG00000028758	Kif17	PVAVPT	PVVPT	A	chr1:20998431-20996984_20996981:-	TRUE	0.11	0.2	0.43	NA	NA	NA	NA	NA	NA	0.54
chr4:6308246-6312173_6312176:+	chr4	6308246	6312176	+	ENSMUSG00000028249	Sdcbp	QGQLV	QGLV	Q	chr8:59484873-59488459_59488462:+	TRUE	0.11	0.011	0.75	0.74	0.77	0.73	0.77	0.8	0.76	0.69
chr4:84696040-84709082_84709085:+	chr4	84696040	84709085	+	ENSMUSG00000038070	Cntln	EGSSDS	EGSDS	S	chr9:17395067-17409291_17409294:+	FALSE	0.11	0.82	0.87	NA	0.8	NA	0.83	NA	0.91	0.89
chr5:110665498-110666674_110666677:+	chr5	110665498	110666677	+	ENSMUSG00000029501	Ankle2	LKADGL	LKDGL	A	NA	NA	0.11	0.1	0.92	NA	0.84	0.85	0.92	0.91	0.89	0.95
chr5:116738456-116675360_116675357:-	chr5	116675357	116738456	-	ENSMUSG00000043913	Ccdc60	TQQAS	TQAS	Q	NA	NA	0.11	0.42	NA	NA	NA	NA	0.5	NA	NA	0.61
chr5:137822014-137820305_137820302:-	chr5	137820302	137822014	-	ENSMUSG00000079173	Zan	KIEASS	KIASS	E	NA	NA	0.11	0.61	NA	0.8	NA	NA	NA	NA	NA	0.91
chr6:124997343-124997497_124997500:+	chr6	124997343	124997500	+	ENSMUSG00000030330	Ing4	KKKGRT	KKSRT	KGS	chr12:6762102-6761936_6761933:-	TRUE	0.11	0.14	0.12	0.04	0.095	0.1	0.097	0.15	0.076	0.11
chr6:131180096-131178327_131178324:-	chr6	131178324	131180096	-	ENSMUSG00000030187	Klra2	ELKFL	ELFL	K	NA	NA	0.11	0.081	NA	1	NA	NA	1	NA	0.89	NA
chr6:143971689-143909440_143909437:-	chr6	143909437	143971689	-	ENSMUSG00000041540	Sox5	IQQVQ	IQVQ	Q	chr12:23887618-23818501_23818498:-	FALSE	0.11	0.79	0.11	NA	NA	0.087	NA	NA	NA	0
chr6:34721128-34723220_34723223:+	chr6	34721128	34723223	+	ENSMUSG00000029761	Cald1	TKQV*	TKV*	Q	NA	NA	0.11	0.042	0.045	0.09	0.08	0.067	0.03	0.11	0.055	0
chr6:49196848-49195609_49195606:-	chr6	49195606	49196848	-	ENSMUSG00000029817	Tra2a	PTHSGG	PTHGG	S	NA	NA	0.11	2.2e-05	0.98	0.96	1	0.89	1	0.99	0.99	1
chr6:60927788-60937068_60937071:+	chr6	60927788	60937071	+	ENSMUSG00000054641	Mmrn1	HPVAQE	HPAQE	V	NA	NA	0.11	0.011	NA	0.7	NA	NA	0.8	NA	0.81	NA
chr6:97757281-97891047_97891050:+	chr6	97757281	97891050	+	ENSMUSG00000035158	Mitf	KSSSSA	KSSSA	S	chr3:69788852-69928285_69928288:+	TRUE	0.11	0.6	0.71	NA	NA	NA	NA	0.83	NA	NA
chr7:125866552-125867969_125867972:+	chr7	125866552	125867972	+	ENSMUSG00000033904	6330503K22Rik	PKEGQE	PKGQE	E	NA	NA	0.11	0.52	0.88	NA	0.82	NA	0.83	0.85	0.93	0.91
chr7:133556905-133555695_133555692:-	chr7	133555692	133556905	-	ENSMUSG00000030724	Cd19	RSAVWL	RSVWL	A	NA	NA	0.11	0.33	NA	0.55	NA	NA	0.46	NA	0.44	NA
chr7:31351955-31352162_31352165:+	chr7	31351955	31352165	+	ENSMUSG00000036826	Tmem149	RKKPV	RKPV	K	NA	NA	0.11	0.24	NA	0.93	NA	NA	0.89	NA	1	NA
chr9:107879370-107879462_107879465:+	chr9	107879370	107879465	+	ENSMUSG00000032596	Uba7	VQKDGS	VQNGS	KDN	NA	NA	0.11	0.13	NA	1	1	0.96	0.98	0.89	0.97	NA
chr9:48818421-48819368_48819371:+	chr9	48818421	48819371	+	ENSMUSG00000032267	Usp28	NVNSHL	NVNHL	S	NA	NA	0.11	0.7	1	NA	NA	0.89	NA	0.93	0.97	0.94
chr9:64973229-64974562_64974565:+	chr9	64973229	64974565	+	ENSMUSG00000032816	Igdcc4	KEEDQV	KEDQV	E	NA	NA	0.11	0.0056	0.46	NA	NA	NA	NA	0.36	NA	NA
chr9:66312565-66313188_66313191:+	chr9	66312565	66313191	+	ENSMUSG00000038664	Herc1	YEEDWD	YEDWD	E	chr15:63953172-63952135_63952132:-	TRUE	0.11	0.0048	0.97	NA	1	1	1	0.93	0.98	0.89
chr9:69219143-69220896_69220899:+	chr9	69219143	69220899	+	ENSMUSG00000032238	Rora	NKQRE	NKRE	Q	chr15:60797707-60795866_60795863:-	TRUE	0.11	0.24	0.94	NA	0.99	0.95	1	0.97	0.89	0.98
chrX:148329631-148331106_148331109:+	chrX	148329631	148331109	+	ENSMUSG00000025261	Huwe1	EEADKS	EEDKS	A	chrX:53603860-53602748_53602745:-	TRUE	0.11	0.072	0.97	NA	0.89	0.9	1	0.99	0.92	1
chr10:77394880-77393402_77393399:-	chr10	77393399	77394880	-	ENSMUSG00000009292	Trpm2	RQ*	RQLF	*	chr21:45821780-45825022_45825025:+	FALSE	0.1	0.74	0.12	NA	NA	NA	NA	NA	0.22	NA
chr10:80329405-80330145_80330148:+	chr10	80329405	80330148	+	ENSMUSG00000035206	3110056O03Rik	FAKDA	FADA	K	NA	NA	0.1	0.028	0.87	0.92	NA	0.9	0.94	0.96	0.85	0.93
chr11:103558944-103548947_103548944:-	chr11	103548944	103558944	-	ENSMUSG00000020946	Gosr2	TNNSRK	TNNRK	S	NA	NA	0.1	0.9	NA	NA	0.92	0.91	NA	NA	0.9	1
chr11:95694954-95694648_95694645:-	chr11	95694645	95694954	-	ENSMUSG00000018381	Abi3	PLEAEL	PLAEL	E	NA	NA	0.1	0.031	0.93	0.96	1	1	0.9	0.92	0.96	NA
chr14:101889070-101888839_101888836:-	chr14	101888836	101889070	-	ENSMUSG00000033083	Tbc1d4	VQKMK	VQMK	K	NA	NA	0.1	0.2	1	NA	0.9	1	NA	1	0.95	1
chr14:22483970-22487553_22487556:+	chr14	22483970	22487556	+	ENSMUSG00000021767	Myst4	CRKDVD	CRNVD	KDN	NA	NA	0.1	0.57	0.95	0.9	0.9	0.97	1	0.94	0.97	0.92
chr14:31709956-31710709_31710712:+	chr14	31709956	31710712	+	ENSMUSG00000021922	Itih4	SVAAQY	SVAQY	A	NA	NA	0.1	0.37	NA	0.36	NA	0.42	0.46	NA	NA	NA
chr14:31956304-31956200_31956197:-	chr14	31956197	31956304	-	ENSMUSG00000042286	Stab1	QMKTC	QMTC	K	NA	NA	0.1	0.26	NA	1	0.9	0.92	0.96	1	0.98	1
chr14:52695288-52695090_52695087:-	chr14	52695087	52695288	-	ENSMUSG00000060373	Hnrnpc	QAVEMK	QAEMK	V	chr14:21679969-21679725_21679722:-	FALSE	0.1	0.00088	0.71	0.7	0.74	0.67	0.66	0.72	0.68	0.76
chr14:55266925-55265673_55265670:-	chr14	55265670	55266925	-	ENSMUSG00000022185	Acin1	VVSATK	VVSTK	A	chr14:23535175-23533697_23533694:-	TRUE	0.1	0.0025	0.82	0.83	0.8	0.78	0.77	0.79	0.79	0.73
chr14:68323688-68322100_68322097:-	chr14	68322097	68323688	-	ENSMUSG00000048922	Cdca2	AEKSP	AESP	K	NA	NA	0.1	3.1e-05	NA	0.92	NA	NA	NA	NA	0.87	0.97
chr15:61817506-61819062_61819065:+	chr15	61817506	61819065	+	ENSMUSG00000022346	Myc	TPQTA	TPTA	Q	chr8:128748869-128750494_128750497:+	TRUE	0.1	0.73	NA	0.83	0.88	0.92	NA	0.94	0.84	NA
chr15:98470885-98471117_98471120:+	chr15	98470885	98471120	+	ENSMUSG00000003352	Cacnb3	KARRSG	KARSG	R	chr12:49218156-49218452_49218455:+	TRUE	0.1	0.69	0.94	0.94	0.98	NA	0.94	1	0.97	0.9
chr16:13887790-13884724_13884721:-	chr16	13884721	13887790	-	ENSMUSG00000022680	Pdxdc1	SPRRTE	SPRTE	R	NA	NA	0.1	0.052	0.82	0.8	0.84	0.88	0.9	0.86	0.82	0.81
chr16:94657153-94660792_94660795:+	chr16	94657153	94660795	+	ENSMUSG00000040785	Ttc3	DHSRRN	DHRRN	S	NA	NA	0.1	0.019	0.94	0.9	0.91	0.97	0.91	0.96	0.98	1
chr19:44089394-44088207_44088204:-	chr19	44088204	44089394	-	ENSMUSG00000025197	Cyp2c44	EEEKH	EEKH	E	NA	NA	0.1	2.1e-11	NA	1	0.9	0.98	NA	NA	NA	1
chr1:121447099-121446594_121446591:-	chr1	121446591	121447099	-	ENSMUSG00000026383	Epb4.1l5	IPQSA	IPSA	Q	chr2:120925083-120925453_120925456:+	TRUE	0.1	0.65	0.82	NA	0.92	NA	NA	NA	NA	0.83
chr1:93346390-93345439_93345436:-	chr1	93345436	93346390	-	ENSMUSG00000055866	Per2	GCSSEQ	GCSEQ	S	chr2:239185772-239184538_239184535:-	FALSE	0.1	0.45	0.91	NA	1	0.9	1	0.95	0.94	1
chr2:22950037-22955082_22955085:+	chr2	22950037	22955085	+	ENSMUSG00000026781	Acbd5	GRVGNR	GRGNR	V	NA	NA	0.1	0.24	0.57	0.65	0.64	0.59	0.62	0.62	0.6	0.55
chr2:24782065-24781968_24781965:-	chr2	24781965	24782065	-	ENSMUSG00000026972	Arrdc1	LQKVS	LQVS	K	NA	NA	0.1	0.3	1	0.95	0.93	0.9	0.97	0.95	0.94	1
chr4:134884919-134883138_134883135:-	chr4	134883135	134884919	-	ENSMUSG00000028809	Srrm1	TKSSRR	TKSRR	S	NA	NA	0.1	0.0085	0.88	0.98	0.88	0.92	0.88	0.95	0.93	0.93
chr5:114187181-114188076_114188079:+	chr5	114187181	114188079	+	ENSMUSG00000053334	Ficd	SPAGKL	SPGKL	A	NA	NA	0.1	0.42	0.9	NA	1	0.97	NA	0.98	0.96	0.96
chr5:124863194-124860388_124860385:-	chr5	124860385	124863194	-	ENSMUSG00000038095	Sbno1	VRQPP	VRPP	Q	chr12:123832576-123830114_123830111:-	FALSE	0.1	0.36	1	NA	NA	NA	NA	NA	1	0.9
chr5:148334809-148338095_148338098:+	chr5	148334809	148338098	+	ENSMUSG00000029647	Pan3	MPAVPT	MPVPT	A	chr13:28835595-28840852_28840855:+	TRUE	0.1	0.55	0.93	0.92	0.95	1	1	1	0.9	0.9
chr5:33591756-33591335_33591332:-	chr5	33591332	33591756	-	ENSMUSG00000037373	Ctbp1	AYSRYP	AYRYP	S	NA	NA	0.1	0.029	0.84	0.87	0.85	0.85	0.8	0.86	0.86	0.91
chr5:82118712-82122518_82122521:+	chr5	82118712	82122521	+	ENSMUSG00000037605	Lphn3	RNGEIR	RNEIR	G	chr4:62801763-62812632_62812635:+	FALSE	0.1	0.0036	1	NA	NA	NA	0.9	NA	NA	1
chr6:47879129-47880710_47880713:+	chr6	47879129	47880713	+	ENSMUSG00000052763	Zfp212	HLADRA	HLDRA	A	chr7:148949886-148950650_148950653:+	TRUE	0.1	0.87	0.86	0.87	0.84	0.87	0.82	0.8	0.86	0.9
chr6:56873666-56847823_56847820:-	chr6	56847820	56873666	-	ENSMUSG00000029780	Nt5c3	EMKIG	EMIG	K	chr7:33102180-33075600_33075597:-	TRUE	0.1	0.27	0.98	NA	0.9	1	1	1	1	NA
chr6:86179478-86213150_86213153:+	chr6	86179478	86213153	+	ENSMUSG00000029999	Tgfa	LSADSP	LSDSP	A	chr2:70741991-70692868_70692865:-	TRUE	0.1	0.68	0.036	NA	0.1	0.013	0	NA	NA	NA
chr6:90362839-90362388_90362385:-	chr6	90362385	90362839	-	ENSMUSG00000048794	Ccdc37	DKAGSG	DKGSG	A	NA	NA	0.1	0.16	0.11	NA	NA	NA	0.14	NA	NA	0.034
chr7:30573194-30574357_30574360:+	chr7	30573194	30574360	+	ENSMUSG00000047473	Zfp30	SLAGCS	SLGCS	A	NA	NA	0.1	0.051	0.29	NA	0.25	0.19	NA	0.28	NA	NA
chr8:109035241-109059308_109059311:+	chr8	109035241	109059311	+	ENSMUSG00000061048	Cdh3	GKVALA	GKALA	V	NA	NA	0.1	0.75	NA	NA	0.7	NA	NA	NA	0.8	0.75
chr8:70484286-70432788_70432785:-	chr8	70432785	70484286	-	ENSMUSG00000030465	Psd3	WGSRDR	WGRDR	S	NA	NA	0.1	0.057	0.93	NA	NA	1	NA	0.95	1	0.9
chr8:73781255-73780453_73780450:-	chr8	73780450	73781255	-	ENSMUSG00000035439	Haus8	SREESQ	SRESQ	E	NA	NA	0.1	0.14	0.94	0.94	0.95	0.98	0.9	0.92	0.93	1
chr9:57881363-57881118_57881115:-	chr9	57881115	57881363	-	ENSMUSG00000037716	Ccdc33	NLAVSM	NLVSM	A	NA	NA	0.1	0.16	NA	NA	NA	NA	0.85	NA	NA	0.75
chr9:71716806-71716085_71716082:-	chr9	71716082	71716806	-	ENSMUSG00000032228	Tcf12	CEQSR	CESR	Q	chr15:57544690-57545460_57545463:+	TRUE	0.1	0.029	0.92	NA	1	1	1	0.9	0.91	NA
chr10:127918830-127919139_127919142:+	chr10	127918830	127919142	+	ENSMUSG00000025369	Smarcc2	ELQSS	ELSS	Q	chr12:56566721-56566488_56566485:-	TRUE	0.099	0.53	0.92	0.91	0.93	1	1	0.95	0.97	0.9
chr11:102967548-102972853_102972856:+	chr11	102967548	102972856	+	ENSMUSG00000056938	Acbd4	KQQRS	KQRS	Q	NA	NA	0.099	0.24	0.043	0.088	0.086	0.099	0.059	0.042	0.041	0
chr17:46841782-46837098_46837095:-	chr17	46837095	46841782	-	ENSMUSG00000059409	Ppp2r5d	DKQEP	DKEP	Q	NA	NA	0.099	0.37	0.12	0.22	0.14	0.18	0.17	0.13	0.13	0.2
chr1:120572203-120573965_120573968:+	chr1	120572203	120573968	+	ENSMUSG00000026380	Tcfcp2l1	LKAESN	LKESN	A	NA	NA	0.099	0.85	NA	NA	0.94	NA	NA	0.87	NA	0.84
chr3:113311956-113311329_113311326:-	chr3	113311326	113311956	-	ENSMUSG00000027981	Rnpc3	VVQFA	VVFA	Q	chr1:104093695-104094343_104094346:+	TRUE	0.099	0.0019	0.95	1	0.95	1	0.99	0.97	0.9	0.98
chr5:114820068-114819039_114819036:-	chr5	114819036	114820068	-	ENSMUSG00000001098	Kctd10	LQQNK	LQNK	Q	chr12:109898441-109895886_109895883:-	TRUE	0.099	0.21	0.15	0.15	0.11	0.12	0.17	0.15	0.17	0.21
chr9:20885149-20884615_20884612:-	chr9	20884612	20885149	-	ENSMUSG00000010205	Raver1	QKKPG	QKPG	K	chr19:10433321-10432294_10432291:-	FALSE	0.099	0.015	0.95	0.9	NA	0.96	1	0.93	0.93	0.98
chr10:41275779-41273374_41273371:-	chr10	41273371	41275779	-	ENSMUSG00000075225	Ccdc162	IKEKL	IKKL	E	chr6:109659818-109662105_109662108:+	FALSE	0.098	0.65	NA	NA	NA	NA	0.9	1	NA	NA
chr12:113063319-113065754_113065757:+	chr12	113063319	113065757	+	ENSMUSG00000021286	Zfyve21	PGAGST	PGGST	A	chr14:104195519-104198957_104198960:+	FALSE	0.098	0.11	0.95	0.9	0.95	0.93	0.97	1	1	0.94
chr13:24508879-24509090_24509093:+	chr13	24508879	24509093	+	ENSMUSG00000016756	Cmah	MDSRKQ	MDRKQ	S	NA	NA	0.098	0.032	NA	NA	0.037	0	NA	NA	0.098	NA
chr13:76076900-76055295_76055292:-	chr13	76055292	76076900	-	ENSMUSG00000021589	Rhobtb3	QNEELP	QNELP	E	chr5:95072779-95084037_95084040:+	TRUE	0.098	0.42	0.92	NA	0.85	NA	NA	0.94	NA	0.94
chr9:20745817-20744998_20744995:-	chr9	20744995	20745817	-	ENSMUSG00000004099	Dnmt1	TLSVET	TLFET	SVF	NA	NA	0.098	0.87	0.52	0.55	0.51	0.58	0.52	0.61	0.52	0.58
chr13:55482464-55484206_55484209:+	chr13	55482464	55484209	+	ENSMUSG00000052087	Rgs14	EQKAL	EQAL	K	chr5:176795921-176797589_176797592:+	TRUE	0.097	3.5e-10	1	1	1	NA	0.9	NA	1	NA
chr14:48283990-48286971_48286974:+	chr14	48283990	48286974	+	ENSMUSG00000021843	Ktn1	GSEEQD	GSEQD	E	NA	NA	0.097	0.9	0.92	0.94	0.92	0.91	0.9	0.92	0.93	1
chr17:80844770-80834362_80834359:-	chr17	80834359	80844770	-	ENSMUSG00000024241	Sos1	LKQLE	LKLE	Q	chr2:39262353-39251278_39251275:-	FALSE	0.097	0.087	1	NA	NA	0.9	NA	1	1	1
chr1:99637647-99637522_99637519:-	chr1	99637519	99637647	-	ENSMUSG00000040648	Ppip5k2	GQGDYA	GQDYA	G	chr5:102494017-102494156_102494159:+	TRUE	0.097	0.98	0.85	0.77	0.87	0.85	0.83	NA	0.84	0.84
chr5:145972697-145973374_145973377:+	chr5	145972697	145973377	+	ENSMUSG00000055991	Zkscan5	PQKLV	PQLV	K	chr7:99117532-99117792_99117795:+	FALSE	0.097	0.58	0.91	NA	0.9	0.97	NA	0.92	0.91	1
chr6:48355388-48356296_48356299:+	chr6	48355388	48356299	+	ENSMUSG00000042810	Krba1	PAIGTD	PARTD	IGR	NA	NA	0.097	0.14	1	NA	0.97	1	1	0.96	0.9	0.98
chr6:91845340-91848141_91848144:+	chr6	91845340	91848144	+	ENSMUSG00000034083	C130022K22Rik	GREADG	GRADG	E	NA	NA	0.097	0.053	0.93	0.94	0.96	0.98	0.99	0.89	0.93	0.98
chr7:134472069-134472167_134472170:+	chr7	134472069	134472170	+	ENSMUSG00000030830	Itgal	AEQPC	AEPC	Q	NA	NA	0.097	0.61	NA	0.78	0.81	0.85	0.88	NA	0.88	NA
chr8:108142625-108142714_108142717:+	chr8	108142625	108142717	+	ENSMUSG00000038604	Fam65a	LMQRQ	LMRQ	Q	chr16:67577167-67577251_67577254:+	TRUE	0.097	0.17	0.95	1	0.94	1	0.98	0.9	0.97	0.93
chr5:31848639-31850984_31850987:+	chr5	31848639	31850987	+	ENSMUSG00000029141	Slc4a1ap	PSAAPA	PSAPA	A	NA	NA	0.096	0.95	0.75	0.7	0.66	0.7	0.74	0.67	0.7	0.67
chr6:119868804-119868944_119868947:+	chr6	119868804	119868947	+	ENSMUSG00000030166	Rad52	SSCSLA	SSCLA	S	chr12:1025805-1025649_1025646:-	FALSE	0.096	0.76	NA	NA	NA	0.85	NA	NA	0.75	NA
chr7:25701072-25701820_25701823:+	chr7	25701072	25701823	+	ENSMUSG00000040940	Arhgef1	ADAEKP	ADEKP	A	NA	NA	0.096	0.36	0.87	0.94	0.89	0.9	0.85	0.85	0.88	0.87
chr7:31203107-31202865_31202862:-	chr7	31202862	31203107	-	ENSMUSG00000064109	Hcst	AQEDGR	AQDGR	E	chr19:36394805-36395022_36395025:+	TRUE	0.096	0.45	NA	0.94	NA	0.92	0.85	NA	0.89	NA
chrX:93766363-93768907_93768910:+	chrX	93766363	93768910	+	ENSMUSG00000031209	Heph	GKAVIL	GKVIL	A	NA	NA	0.096	0.94	0.85	0.79	0.77	NA	0.84	0.75	NA	NA
chr10:40651839-40652919_40652922:+	chr10	40651839	40652922	+	ENSMUSG00000019831	Wasf1	QKQKN	QKKN	Q	chr6:110428280-110426782_110426779:-	TRUE	0.095	0.25	0.88	NA	0.91	NA	NA	NA	NA	0.97
chr16:20190562-20193232_20193235:+	chr16	20190562	20193235	+	ENSMUSG00000041215	Yeats2	VKQEE	VKEE	Q	chr3:183476753-183479295_183479298:+	TRUE	0.095	1.6e-11	0.96	NA	1	1	0.9	NA	0.94	1
chr17:80959690-80955768_80955765:-	chr17	80955765	80959690	-	ENSMUSG00000033966	Cdkl4	LKQLK	LKLK	Q	NA	NA	0.095	0.041	0.98	NA	NA	NA	0.9	NA	1	0.91
chr1:193968421-193969096_193969099:+	chr1	193968421	193969099	+	ENSMUSG00000073476	Gm10516	LQQFS	LQFS	Q	NA	NA	0.095	0.19	0.38	NA	NA	NA	NA	NA	NA	0.48
chr4:118908003-118909379_118909382:+	chr4	118908003	118909382	+	ENSMUSG00000028641	Lepre1	HM*	HMHE	*	chr1:43227994-43225064_43225061:-	FALSE	0.095	0.15	0.095	NA	0	0.046	NA	0	0	0.013
chr4:62307761-62313748_62313751:+	chr4	62307761	62313751	+	ENSMUSG00000059810	Rgs3	AEKAE	AEAE	K	chr9:116291544-116299076_116299079:+	FALSE	0.095	0.56	0.96	1	0.9	1	0.96	1	0.93	0.94
chr5:123611926-123613160_123613163:+	chr5	123611926	123613163	+	ENSMUSG00000038384	Setd1b	TQQGM	TQGM	Q	NA	NA	0.095	0.29	0.057	0.024	0.095	0.088	NA	0	0.048	0.03
chr9:21760448-21761121_21761124:+	chr9	21760448	21761124	+	ENSMUSG00000051238	2310047B19Rik	LQKVR	LQVR	K	chr19:11485605-11486189_11486192:+	FALSE	0.095	0.37	0.98	NA	NA	0.96	0.9	NA	1	1
chr10:20708490-20720312_20720315:+	chr10	20708490	20720315	+	ENSMUSG00000019986	Ahi1	FQVAQQ	FQAQQ	V	NA	NA	0.094	0.25	0.98	NA	0.91	NA	1	NA	NA	0.98
chr10:80539795-80540658_80540661:+	chr10	80539795	80540661	+	ENSMUSG00000004929	Thop1	QEKIK	QEIK	K	NA	NA	0.094	0.0013	0.98	1	0.99	1	0.91	0.99	1	0.99
chr10:95014083-95012497_95012494:-	chr10	95012494	95014083	-	ENSMUSG00000020029	Nudt4	FEQNQ	FENQ	Q	chr12:93789309-93792544_93792547:+	FALSE	0.094	8.8e-08	0.29	0.3	0.33	0.33	0.24	0.27	0.27	0.29
chr17:34063462-34063572_34063575:+	chr17	34063462	34063575	+	ENSMUSG00000024308	Tapbp	WLVAAY	WLAAY	V	NA	NA	0.094	0.3	0.49	0.4	0.42	0.42	0.45	0.48	0.44	0.46
chr18:32240231-32242920_32242923:+	chr18	32240231	32242923	+	ENSMUSG00000024384	Iws1	NASAKK	NASKK	A	chr2:128262260-128261152_128261149:-	TRUE	0.094	0.011	0.94	0.95	0.97	0.99	0.97	0.95	0.95	0.9
chr5:8405802-8404916_8404913:-	chr5	8404913	8405802	-	ENSMUSG00000002297	Dbf4	TRTGRL	TRRRL	TGR	chr7:87525825-87526609_87526612:+	FALSE	0.094	0.86	NA	0.92	1	NA	0.93	NA	0.91	0.93
chr7:73439680-73437310_73437307:-	chr7	73437307	73439680	-	ENSMUSG00000015133	Lrrk1	AK*	AKVE	*	chr15:101562802-101565005_101565008:+	FALSE	0.094	0.6	NA	NA	0.091	0.032	0.1	NA	0.13	NA
chr9:31209863-31210599_31210602:+	chr9	31209863	31210602	+	ENSMUSG00000042185	Nfrkb	PRVRTD	PRVTD	R	chr11:129748204-129747280_129747277:-	TRUE	0.094	0.9	0.87	0.79	0.86	0.81	0.85	0.78	0.84	0.86
chr6:86906566-86913987_86913990:+	chr6	86906566	86913990	+	ENSMUSG00000057230	Aak1	QQQIQ	QQIQ	Q	NA	NA	0.093	0.74	0.57	NA	NA	NA	NA	NA	0.67	0.65
chr7:128074500-128074775_128074778:+	chr7	128074500	128074778	+	ENSMUSG00000030880	Polr3e	NEAGDS	NEGDS	A	chr16:22325048-22325400_22325403:+	TRUE	0.093	0.016	0.92	1	0.98	0.97	1	1	0.98	0.91
chr14:47459971-47465549_47465552:+	chr14	47459971	47465552	+	ENSMUSG00000055128	Cgrrf1	LATGMA	LASMA	TGS	NA	NA	0.092	0.17	0.91	0.91	0.94	0.93	0.96	0.96	1	0.93
chr1:85087652-85086155_85086152:-	chr1	85086152	85087652	-	ENSMUSG00000079459	A530032D15Rik	KEKVW	KEVW	K	NA	NA	0.092	0.56	NA	NA	NA	NA	NA	NA	0.89	0.98
chr3:54518718-54519076_54519079:+	chr3	54518718	54519079	+	ENSMUSG00000027751	Fam48a	AEQAE	AEAE	Q	NA	NA	0.092	0.072	0.96	0.94	0.94	0.91	0.87	0.96	0.95	0.93
chr4:133536039-133527171_133527168:-	chr4	133527168	133536039	-	ENSMUSG00000012117	Dhdds	LQQKA	LQKA	Q	chr1:26786635-26795383_26795386:+	TRUE	0.092	0.021	0.17	0.082	0.11	0.08	0.14	0.12	0.1	0.13
chr5:145604237-145605065_145605068:+	chr5	145604237	145605068	+	ENSMUSG00000045482	Trrap	SQQVG	SQVG	Q	chr7:98588242-98589757_98589760:+	FALSE	0.092	0.76	0.14	0.17	0.16	0.12	0.2	0.21	0.13	0.16
chr7:135888692-135893573_135893576:+	chr7	135888692	135893576	+	ENSMUSG00000055319	Sec23ip	PGEDST	PGDST	E	NA	NA	0.092	0.032	0.99	1	0.96	0.94	1	0.91	0.97	0.98
chr11:53351417-53361793_53361796:+	chr11	53351417	53361796	+	ENSMUSG00000018398	2011-09-08	KKNRSD	KKKSD	NRK	chr5:132096494-132087873_132087870:-	TRUE	0.091	0.87	0.91	NA	NA	NA	0.91	0.95	1	NA
chr11:57977759-57977415_57977412:-	chr11	57977412	57977759	-	ENSMUSG00000037275	Gemin5	NSEEPD	NSEPD	E	chr5:154311659-154311137_154311134:-	TRUE	0.091	0.82	0.93	1	0.96	0.96	NA	0.91	0.95	0.91
chr12:85695660-85694877_85694874:-	chr12	85694874	85695660	-	ENSMUSG00000021234	Fam161b	GKKSP	GKSP	K	NA	NA	0.091	0.25	0.98	NA	1	NA	1	NA	0.91	1
chr14:56237877-56237958_56237961:+	chr14	56237877	56237961	+	ENSMUSG00000002324	Rec8	LVEDIQ	LVDIQ	E	NA	NA	0.091	0.018	0.94	0.98	1	1	0.91	NA	1	0.99
chr17:24771110-24771667_24771670:+	chr17	24771110	24771670	+	ENSMUSG00000041429	Nthl1	PKQVR	PKVR	Q	chr16:2096129-2094804_2094801:-	TRUE	0.091	0.2	0.048	NA	0	0.018	0	0	0.091	0
chr17:24835543-24835731_24835734:+	chr17	24835543	24835734	+	ENSMUSG00000019320	Noxo1	LQKTL	LQTL	K	chr16:2030940-2030732_2030729:-	FALSE	0.091	0.24	NA	1	1	NA	0.91	NA	1	0.96
chr17:44238260-44236626_44236623:-	chr17	44236623	44238260	-	ENSMUSG00000023961	Enpp4	FKLGDH	FKCDH	LGC	chr6:46108959-46111013_46111016:+	TRUE	0.091	0.11	0.95	NA	0.94	0.91	1	0.95	1	0.97
chr1:65243357-65249290_65249293:+	chr1	65243357	65249293	+	ENSMUSG00000025949	Pikfyve	YTGDLR	YTDLR	G	chr2:209142432-209150450_209150453:+	FALSE	0.091	0.16	1	NA	0.91	NA	NA	NA	1	1
chr1:88104618-88109625_88109628:+	chr1	88104618	88109628	+	ENSMUSG00000062590	Armc9	NSEDLL	NSDLL	E	chr2:232156156-232160911_232160914:+	FALSE	0.091	0.068	0.95	NA	0.97	0.97	1	NA	1	0.91
chr2:28398003-28398372_28398375:+	chr2	28398003	28398375	+	ENSMUSG00000026821	Ralgds	FKSRYG	FKRYG	S	chr9:135985683-135985111_135985108:-	FALSE	0.091	0.081	0.021	0.042	0.021	NA	0.091	0	0.0094	0.016
chr3:83726870-83726484_83726481:-	chr3	83726481	83726870	-	ENSMUSG00000033767	D930015E06Rik	PHKSTC	PHNTC	KSN	chr4:154524604-154524954_154524957:+	TRUE	0.091	0.34	0.97	1	0.95	0.99	1	0.91	0.95	0.96
chr4:133665034-133665475_133665478:+	chr4	133665034	133665478	+	ENSMUSG00000012126	Ubxn11	GNEDEV	GNDEV	E	chr1:26628185-26627515_26627512:-	FALSE	0.091	7.7e-06	0.99	NA	0.91	NA	1	1	1	1
chr4:154839534-154839820_154839823:+	chr4	154839534	154839823	+	ENSMUSG00000078490	C030017K20Rik	KEEAEE	KEAEE	E	chr1:1854806-1854554_1854551:-	FALSE	0.091	0.16	0.91	NA	NA	NA	1	NA	1	0.97
chr4:75712072-75705733_75705730:-	chr4	75705730	75712072	-	ENSMUSG00000028399	Ptprd	ESKMY	ESMY	K	chr9:8465466-8460571_8460568:-	TRUE	0.091	0.042	0.93	NA	0.91	0.91	1	NA	NA	NA
chr5:138104664-138102720_138102717:-	chr5	138102717	138104664	-	ENSMUSG00000029722	Agfg2	FGVGQT	FGGQT	V	NA	NA	0.091	0.45	0.95	NA	0.97	0.94	0.91	1	0.92	0.97
chr5:33260794-33266808_33266811:+	chr5	33260794	33266811	+	ENSMUSG00000037426	Depdc5	TRADVL	TRDVL	A	NA	NA	0.091	0.12	0.023	0.091	0.065	0.037	0	0	0	0.06
chr7:122722530-122693673_122693670:-	chr7	122693670	122722530	-	ENSMUSG00000051910	Sox6	IEQLY	IELY	Q	chr11:16117542-16077447_16077444:-	FALSE	0.091	5.8e-07	NA	NA	NA	0.91	NA	NA	NA	1
chr7:127939203-127942520_127942523:+	chr7	127939203	127942523	+	ENSMUSG00000030889	Vwa3a	LSAGSR	LSGSR	A	chr16:22157665-22159480_22159483:+	FALSE	0.091	0.9	0.091	NA	NA	NA	0.18	NA	NA	NA
chr7:134856293-134857439_134857442:+	chr7	134856293	134857442	+	ENSMUSG00000042340	Ctf1	SLEDHQ	SLDHQ	E	chr16:30907989-30910736_30910739:+	TRUE	0.091	0.73	NA	NA	0.91	1	NA	NA	NA	NA
chr7:36386665-36387447_36387450:+	chr7	36386665	36387450	+	ENSMUSG00000034867	Ankrd27	TSEEPS	TSEPS	E	chr19:33137365-33135385_33135382:-	TRUE	0.091	0.0037	0.99	NA	0.93	0.98	0.93	0.98	0.99	0.9
chr7:88736988-88738538_88738541:+	chr7	88736988	88738541	+	ENSMUSG00000045795	Whamm	KEKCP	KECP	K	NA	NA	0.091	0.015	0.91	0.98	0.98	0.98	1	0.97	0.99	1
chr8:12859479-12863759_12863762:+	chr8	12859479	12863762	+	ENSMUSG00000031441	Atp11a	TQQST	TQST	Q	NA	NA	0.091	0.31	0.91	NA	0.97	1	1	0.99	1	NA
chr8:34444648-34439688_34439685:-	chr8	34439685	34444648	-	ENSMUSG00000031583	Wrn	NKAEEN	NKEEN	A	NA	NA	0.091	0.2	0.81	NA	NA	NA	NA	NA	0.9	NA
chr10:106300440-106302303_106302306:+	chr10	106300440	106302306	+	ENSMUSG00000053825	Ppfia2	ARSSLS	ARSLS	S	chr12:81734857-81733113_81733110:-	FALSE	0.09	0.73	0.85	NA	NA	NA	NA	NA	NA	0.94
chr14:47388572-47389508_47389511:+	chr14	47388572	47389511	+	ENSMUSG00000037628	Cdkn3	CLVAAC	CLAAC	V	chr14:54882648-54884566_54884569:+	FALSE	0.09	0.36	NA	0.88	NA	NA	NA	NA	0.79	0.82
chr16:17147790-17147887_17147890:+	chr16	17147790	17147890	+	ENSMUSG00000041774	Ydjc	LPAGVC	LPGVC	A	NA	NA	0.09	0.43	0.03	0.1	NA	NA	NA	NA	0.071	0.0098
chr2:104275093-104274874_104274871:-	chr2	104274871	104275093	-	ENSMUSG00000027177	Hipk3	SQQTW	SQTW	Q	chr11:33368960-33369172_33369175:+	FALSE	0.09	0.8	0.83	NA	0.83	0.8	0.89	0.8	0.81	0.81
chr3:144098426-144097681_144097678:-	chr3	144097678	144098426	-	ENSMUSG00000040151	Hs2st1	RTVGKK	RTGKK	V	chr1:87569272-87570150_87570153:+	TRUE	0.09	0.58	0.085	0.13	0.14	0.074	0.1	0.1	0.096	0.16
chr4:136239835-136231448_136231445:-	chr4	136231445	136239835	-	ENSMUSG00000028664	Ephb2	EKQEL	EKEL	Q	NA	NA	0.09	0.22	0.16	0.1	0.19	NA	NA	NA	NA	NA
chr9:48202283-48204570_48204573:+	chr9	48202283	48204573	+	ENSMUSG00000044229	Fam55d	CNTDTA	CNNTA	TDN	NA	NA	0.09	0.29	0.89	NA	NA	NA	0.98	NA	0.98	NA
chr10:75356262-75356364_75356367:+	chr10	75356262	75356367	+	ENSMUSG00000009092	Derl3	AVQLE	AVLE	Q	chr22:24181082-24180963_24180960:-	TRUE	0.089	0.91	NA	0.84	NA	0.93	NA	NA	0.92	0.9
chr11:61266130-61265968_61265965:-	chr11	61265965	61266130	-	ENSMUSG00000010086	Rnf112	LQETC	LQTC	E	chr17:19316096-19316251_19316254:+	FALSE	0.089	8.4e-05	0.97	NA	NA	NA	NA	NA	NA	0.88
chr11:69215578-69215486_69215483:-	chr11	69215483	69215578	-	ENSMUSG00000018476	Kdm6b	LQQEE	LQEE	Q	NA	NA	0.089	0.038	0.11	0.11	0.07	0.072	0.081	0.069	0.059	0.024
chr2:31531424-31532185_31532188:+	chr2	31531424	31532188	+	ENSMUSG00000039356	Exosc2	IS*	ISAE	*	NA	NA	0.089	0.012	0.013	0	0	0.014	0	0	0.089	0.061
chr5:124183565-124181278_124181275:-	chr5	124181275	124183565	-	ENSMUSG00000029422	Rsrc2	AAAAAA	AAAAA	A	chr12:122995656-122992997_122992994:-	TRUE	0.089	4.3e-05	NA	NA	0.92	0.88	NA	NA	0.96	0.95
chr6:29804139-29813140_29813143:+	chr6	29804139	29813143	+	ENSMUSG00000029772	Ahcyl2	WMQIQ	WMIQ	Q	chr7:129008392-129019479_129019482:+	TRUE	0.089	0.59	NA	0.28	NA	NA	0.21	NA	0.3	NA
chr8:72767955-72772325_72772328:+	chr8	72767955	72772328	+	ENSMUSG00000036054	Sugp2	SQAVPQ	SQVPQ	A	NA	NA	0.089	0.0012	0.97	0.97	0.91	1	1	0.96	0.94	0.98
chr10:62457518-62458058_62458061:+	chr10	62457518	62458061	+	ENSMUSG00000020070	Rufy2	QLNSTV	QLNTV	S	chr10:70152895-70145885_70145882:-	FALSE	0.088	0.0065	0.91	NA	1	NA	1	NA	1	NA
chr11:119970746-119967924_119967921:-	chr11	119967921	119970746	-	ENSMUSG00000061306	Slc38a10	LEEAGR	LEAGR	E	chr17:79225293-79220861_79220858:-	TRUE	0.088	0.1	0.93	0.94	0.91	0.92	0.87	0.96	0.89	0.91
chr14:56214138-56214307_56214310:+	chr14	56214138	56214310	+	ENSMUSG00000047098	Rnf31	LKQED	LKED	Q	chr14:24619657-24619807_24619810:+	TRUE	0.088	0.049	0.91	0.95	0.93	0.97	1	0.95	0.97	0.92
chr16:20675593-20675833_20675836:+	chr16	20675593	20675836	+	ENSMUSG00000045983	Eif4g1	GQQYP	GQYP	Q	chr3:184035285-184035535_184035538:+	FALSE	0.088	0.88	0.76	NA	0.69	0.77	NA	0.69	0.69	0.75
chr16:57318019-57316404_57316401:-	chr16	57316401	57318019	-	ENSMUSG00000022748	2610528E23Rik	KKKKI	KKKI	K	chr3:99879345-99881147_99881150:+	FALSE	0.088	0.45	0.93	1	0.92	0.91	1	0.93	0.92	0.98
chr3:121193116-121189266_121189263:-	chr3	121189263	121193116	-	ENSMUSG00000039865	Slc44a3	EPQRS	EPRS	Q	chr1:95330455-95332887_95332890:+	TRUE	0.088	0.099	NA	1	0.93	0.98	0.91	NA	NA	NA
chr4:57928469-57923483_57923480:-	chr4	57923480	57928469	-	ENSMUSG00000052117	D630039A03Rik	PKEGTM	PKGTM	E	chr9:112969667-112963754_112963751:-	FALSE	0.088	0.18	NA	1	0.97	0.98	0.91	NA	1	NA
chr4:94615020-94614850_94614847:-	chr4	94614847	94615020	-	ENSMUSG00000062627	Mysm1	SNSSVP	SNSVP	S	chr1:59127078-59126899_59126896:-	TRUE	0.088	0.53	0.98	0.92	1	1	0.93	0.94	0.91	NA
chr7:134042311-134040741_134040738:-	chr7	134040738	134042311	-	ENSMUSG00000060538	Tmem219	CFSRHP	CFRHP	S	NA	NA	0.088	0.76	NA	0.7	0.79	0.77	NA	NA	NA	0.77
chr11:82631918-82626315_82626312:-	chr11	82626312	82631918	-	ENSMUSG00000020696	Rffl	RKQQT	RKQT	Q	NA	NA	0.087	0.036	0.087	0	0.033	0.043	0	0	0.015	0.0085
chr12:80186634-80184686_80184683:-	chr12	80184683	80186634	-	ENSMUSG00000021120	Pigh	YMQKV	YMKV	Q	chr14:68060460-68059435_68059432:-	FALSE	0.087	0.26	0.96	1	0.98	0.91	1	NA	1	1
chr14:46276897-46249428_46249425:-	chr14	46249425	46276897	-	ENSMUSG00000037697	Ddhd1	WNQADK	WNPDK	QAP	NA	NA	0.087	0.088	0.99	0.91	1	1	1	1	0.99	0.99
chr15:102318708-102320183_102320186:+	chr15	102318708	102320186	+	ENSMUSG00000056851	Pcbp2	FSAGLD	FSGLD	A	chr12:53861077-53862561_53862564:+	TRUE	0.087	0.57	0.82	0.75	0.83	0.83	0.77	0.77	0.76	0.83
chr17:25966477-25966551_25966554:+	chr17	25966477	25966554	+	ENSMUSG00000025736	Jmjd8	NSKFR	NSFR	K	NA	NA	0.087	0.0096	0.99	0.98	0.95	0.96	0.97	0.97	0.9	0.94
chr17:80066286-80067291_80067294:+	chr17	80066286	80067294	+	ENSMUSG00000036368	Fam82a1	FKKHL	FKHL	K	NA	NA	0.087	0.0002	0.93	1	1	0.91	0.99	0.98	NA	0.99
chr18:13065397-13064527_13064524:-	chr18	13064524	13065397	-	ENSMUSG00000044252	Osbpl1a	NK*	NKVV	*	NA	NA	0.087	0.32	0.028	NA	0	0	0	NA	0.087	0
chr1:136672953-136670056_136670053:-	chr1	136670053	136672953	-	ENSMUSG00000073557	Ppp1r12b	AQQKQ	AQKQ	Q	chr1:202533675-202536906_202536909:+	TRUE	0.087	0.16	0.98	1	0.91	NA	1	0.96	0.94	1
chr2:153085528-153086934_153086937:+	chr2	153085528	153086937	+	ENSMUSG00000046020	Pofut1	DWKNA	DWNA	K	chr20:30816258-30818622_30818625:+	FALSE	0.087	5.5e-05	1	1	1	0.99	1	0.98	1	0.91
chr2:93847004-93844937_93844934:-	chr2	93844934	93847004	-	ENSMUSG00000040174	Alkbh3	VIDREG	VIEEG	DRE	chr11:43905567-43908156_43908159:+	TRUE	0.087	0.0059	1	0.98	0.99	0.91	0.99	0.98	0.93	0.96
chr3:27048951-27047994_27047991:-	chr3	27047991	27048951	-	ENSMUSG00000027699	Ect2	VDEEMP	VDEMP	E	chr3:172472450-172473085_172473088:+	FALSE	0.087	0.76	NA	1	NA	NA	NA	NA	0.96	0.91
chr4:62124961-62124510_62124507:-	chr4	62124507	62124961	-	ENSMUSG00000028391	Wdr31	LYSRPD	LYRPD	S	chr9:116094187-116093396_116093393:-	TRUE	0.087	0.098	0.9	NA	0.92	NA	0.88	NA	NA	0.96
chr7:82873807-82873920_82873923:+	chr7	82873807	82873923	+	ENSMUSG00000066406	Akap13	VKKKM	VKKM	K	chr15:86265347-86265461_86265464:+	TRUE	0.087	2.3e-09	1	1	1	0.99	1	1	1	0.91
chr9:58805705-58803886_58803883:-	chr9	58803883	58805705	-	ENSMUSG00000032340	Neo1	IVKEH	IVEH	K	chr15:73468898-73470648_73470651:+	TRUE	0.087	0.071	0.99	1	0.91	1	1	1	NA	1
chrX:45714839-45720596_45720599:+	chrX	45714839	45720599	+	ENSMUSG00000036959	Bcorl1	EERRAP	EERAP	R	chrX:129139293-129146554_129146557:+	FALSE	0.087	0.29	0.95	NA	0.91	1	NA	1	1	1
chr10:80976982-80975310_80975307:-	chr10	80975307	80976982	-	ENSMUSG00000034792	Gna15	SKQHA	SKHA	Q	NA	NA	0.086	0.89	0.82	NA	NA	NA	0.9	NA	0.81	NA
chr11:101136183-101136289_101136292:+	chr11	101136183	101136292	+	ENSMUSG00000035112	Wnk4	PNAEPQ	PNEPQ	A	chr17:40946686-40946790_40946793:+	TRUE	0.086	0.65	0.73	NA	0.79	NA	NA	NA	0.75	0.7
chr11:120210176-120212071_120212074:+	chr11	120210176	120212074	+	ENSMUSG00000043644	0610009L18Rik	DLGS*	DLG*	S	NA	NA	0.086	0.78	0.9	NA	0.9	NA	0.87	0.95	0.95	0.93
chr15:102319245-102320183_102320186:+	chr15	102319245	102320186	+	ENSMUSG00000056851	Pcbp2	YWAGLD	YWGLD	A	chr12:53861627-53862561_53862564:+	TRUE	0.086	1e-06	0.71	0.69	0.72	0.72	0.73	0.65	0.64	0.66
chr2:120188615-120185830_120185827:-	chr2	120185827	120188615	-	ENSMUSG00000033808	Tmem87a	KAQED	KAED	Q	chr15:42511779-42510576_42510573:-	TRUE	0.086	0.068	0.93	0.96	0.95	0.93	0.91	0.95	0.97	1
chr2:167065844-167053085_167053082:-	chr2	167053082	167065844	-	ENSMUSG00000017969	Ptgis	RARRPG	RARPG	R	NA	NA	0.086	0.045	NA	NA	NA	1	1	1	1	0.91
chr5:115247923-115248527_115248530:+	chr5	115247923	115248530	+	ENSMUSG00000041870	Ankrd13a	QGQDL	QGDL	Q	chr12:110465571-110466314_110466317:+	TRUE	0.086	4.6e-09	0.11	0.14	0.16	0.097	0.09	0.095	0.12	0.075
chr9:37209736-37210140_37210143:+	chr9	37209736	37210143	+	ENSMUSG00000032125	Robo4	IMGGEA	IMGEA	G	chr11:124767622-124767157_124767154:-	FALSE	0.086	0.46	NA	NA	0.98	1	1	1	0.91	NA
chr17:78986183-78999164_78999167:+	chr17	78986183	78999167	+	ENSMUSG00000024076	Vit	EMEEVD	EMEVD	E	chr2:36994428-37008870_37008873:+	FALSE	0.085	0.61	0.97	NA	NA	NA	NA	0.9	NA	0.88
chr4:115981252-115980942_115980939:-	chr4	115980939	115981252	-	ENSMUSG00000003810	Mast2	HSVGGN	HSGGN	V	NA	NA	0.085	0.45	0.78	0.77	0.76	0.69	0.73	0.77	0.71	0.74
chr9:21856034-21841304_21841301:-	chr9	21841301	21856034	-	ENSMUSG00000003410	Elavl3	VTQIL	VTIL	Q	chr19:11591415-11577642_11577639:-	TRUE	0.085	0.61	0.87	NA	NA	NA	NA	NA	NA	0.79
chr11:98856995-98856692_98856689:-	chr11	98856689	98856995	-	ENSMUSG00000020914	Top2a	MSVVDL	MSVDL	V	NA	NA	0.084	0.27	NA	0.72	NA	NA	0.63	NA	0.66	0.71
chr13:93955763-93954271_93954268:-	chr13	93954268	93955763	-	ENSMUSG00000042167	Papd4	GRKRIS	GRKIS	R	chr5:78915906-78919075_78919078:+	FALSE	0.084	0.23	0.97	0.92	0.96	0.96	0.97	1	0.97	0.97
chr16:87466601-87469920_87469923:+	chr16	87466601	87469923	+	ENSMUSG00000025616	Usp16	KPAEKN	KPEKN	A	chr21:30408695-30409597_30409600:+	TRUE	0.084	0.00016	0.92	0.95	0.95	0.94	0.95	0.91	0.94	0.87
chr3:83723373-83717310_83717307:-	chr3	83717307	83723373	-	ENSMUSG00000033767	D930015E06Rik	AEQED	AEED	Q	NA	NA	0.084	0.43	0.94	0.91	0.91	0.93	0.98	0.95	0.91	0.9
chr3:96362408-96362812_96362815:+	chr3	96362408	96362815	+	ENSMUSG00000038393	Txnip	PTAGEN	PTGEN	A	NA	NA	0.084	0.17	0.64	0.6	0.61	0.6	0.57	0.59	0.61	0.56
chr10:127815479-127816437_127816440:+	chr10	127815479	127816440	+	ENSMUSG00000014498	Ankrd52	NEKVL	NEVL	K	chr12:56650799-56649768_56649765:-	FALSE	0.083	6.1e-06	1	NA	1	1	0.92	1	1	1
chr10:4705807-4704072_4704069:-	chr10	4704069	4705807	-	ENSMUSG00000019772	Vip	VVSRLD	VVRLD	S	NA	NA	0.083	0.71	0.81	0.73	NA	NA	NA	NA	NA	NA
chr10:86226742-86238675_86238678:+	chr10	86226742	86238678	+	ENSMUSG00000044937	BC030307	KLAGQL	KLGQL	A	chr12:104250888-104238427_104238424:-	FALSE	0.083	2.6e-05	NA	NA	1	0.92	NA	NA	NA	0.98
chr13:110559815-110562839_110562842:+	chr13	110559815	110562842	+	ENSMUSG00000021699	Pde4d	PSKRSP	PSKSP	R	chr5:58481015-58476470_58476467:-	FALSE	0.083	1.7e-09	1	NA	1	NA	1	1	1	0.92
chr15:96192071-96192164_96192167:+	chr15	96192071	96192167	+	ENSMUSG00000033237	Arid2	AHEDTP	AHDTP	E	chr12:46230438-46230524_46230527:+	FALSE	0.083	1.4e-08	1	NA	NA	1	1	0.92	1	1
chr17:33022648-33021110_33021107:-	chr17	33021107	33022648	-	ENSMUSG00000057254	Zfp870	KLSSHL	KLSHL	S	NA	NA	0.083	0.53	1	NA	0.92	1	1	1	0.98	NA
chr17:75681767-75682260_75682263:+	chr17	75681767	75682263	+	ENSMUSG00000001870	Ltbp1	FPVVVE	FPVVE	V	chr2:33487888-33488361_33488364:+	TRUE	0.083	0.39	1	0.92	0.98	NA	1	0.96	1	1
chr1:172592666-172596700_172596703:+	chr1	172592666	172596703	+	ENSMUSG00000038463	Olfml2b	PEQYE	PEYE	Q	chr1:161976087-161970131_161970128:-	TRUE	0.083	0.22	0	NA	NA	NA	0	0	0	0.083
chr2:135188173-135190504_135190507:+	chr2	135188173	135190507	+	ENSMUSG00000051177	Plcb1	LTEVEA	LTVEA	E	chr20:8741107-8745786_8745789:+	FALSE	0.083	0.0015	1	NA	0.98	1	1	NA	1	0.92
chr2:160605137-160597361_160597358:-	chr2	160597358	160605137	-	ENSMUSG00000035877	Zhx3	QLEAD*	QLAD*	E	NA	NA	0.083	0.65	0.88	0.95	0.89	0.91	0.87	0.95	0.94	0.93
chr2:66035725-66029840_66029837:-	chr2	66029837	66035725	-	ENSMUSG00000034848	Ttc21b	SEKDH	SEDH	K	chr2:166744789-166740528_166740525:-	TRUE	0.083	0.69	0.92	NA	0.96	1	0.92	NA	0.96	0.97
chr3:90262554-90262318_90262315:-	chr3	90262315	90262554	-	ENSMUSG00000027931	Npr1	LQQDI	LQDI	Q	chr1:153659226-153659489_153659492:+	TRUE	0.083	0.034	0	0.083	0.025	0.051	0.016	0	0	0.064
chr4:149992661-149993110_149993113:+	chr4	149992661	149993113	+	ENSMUSG00000039852	Rere	VFAEPV	VFEPV	A	NA	NA	0.083	0.18	1	NA	0.92	1	NA	0.92	1	1
chr4:151492608-151492799_151492802:+	chr4	151492608	151492802	+	ENSMUSG00000024793	Tnfrsf25	VTADTA	VTDTA	A	chr1:6522923-6522726_6522723:-	TRUE	0.083	0.31	0.95	1	NA	NA	0.92	NA	0.94	NA
chr4:71800723-71799722_71799719:-	chr4	71799719	71800723	-	ENSMUSG00000008305	Tle1	QAAAGL	QAAGL	A	chr9:84228292-84226874_84226871:-	TRUE	0.083	0.83	0.92	NA	NA	0.94	0.94	0.92	1	1
chr5:24881160-24880385_24880382:-	chr5	24880382	24881160	-	ENSMUSG00000038056	Mll3	PDAVQV	PDVQV	A	NA	NA	0.083	0.031	0.92	NA	NA	NA	NA	1	1	1
chr7:104825922-104827445_104827448:+	chr7	104825922	104827448	+	ENSMUSG00000035623	Rsf1	GGGVGR	GGVGR	G	chr11:77389131-77388044_77388041:-	TRUE	0.083	0.25	0.93	0.97	0.99	1	0.96	0.98	0.93	0.92
chr8:122204138-122204932_122204935:+	chr8	122204138	122204935	+	ENSMUSG00000023336	Wfdc1	LQAETC	LQETC	A	chr16:84351961-84353037_84353040:+	TRUE	0.083	0.55	0.92	1	1	0.95	1	0.98	NA	0.97
chrX:139734412-139728884_139728881:-	chrX	139728881	139734412	-	ENSMUSG00000031283	Chrdl1	CPEEPP	CPEPP	E	chrX:109931837-109924877_109924874:-	TRUE	0.083	0.77	0.96	NA	1	NA	0.92	NA	NA	1
chr12:31951731-31953922_31953925:+	chr12	31951731	31953925	+	ENSMUSG00000002900	Lamb1	LQEDK	LQDK	E	chr7:107642003-107638937_107638934:-	FALSE	0.082	1e-05	1	1	1	1	1	0.92	1	1
chr19:18948384-18950326_18950329:+	chr19	18948384	18950329	+	ENSMUSG00000024727	Trpm6	LFTGEE	LFREE	TGR	chr9:77357477-77354925_77354922:-	FALSE	0.082	0.8	NA	NA	0.84	NA	0.91	NA	NA	0.83
chr19:9007799-9007913_9007916:+	chr19	9007799	9007916	+	ENSMUSG00000071647	Eml3	NLEGIS	NLGIS	E	chr11:62377101-62376949_62376946:-	TRUE	0.082	0.79	1	0.94	0.96	0.97	0.92	1	0.95	NA
chr1:133824793-133826190_133826193:+	chr1	133824793	133826193	+	ENSMUSG00000026434	Nucks1	QEKDSG	QENSG	KDN	chr1:205689629-205688804_205688801:-	TRUE	0.082	0.032	0.78	0.79	0.81	0.8	0.8	0.73	0.75	0.8
chr3:89119730-89119489_89119486:-	chr3	89119486	89119730	-	ENSMUSG00000028039	Efna3	VLEDFE	VLDFE	E	chr1:155058681-155058889_155058892:+	FALSE	0.082	0.0027	1	NA	NA	NA	1	NA	NA	0.92
chr4:133243453-133243294_133243291:-	chr4	133243291	133243453	-	ENSMUSG00000007880	Arid1a	GMSRSN	GMRSN	S	chr1:27099123-27099303_27099306:+	TRUE	0.082	0.0049	0.056	0.093	0.12	0.13	0.11	0.075	0.049	0.1
chr4:140549977-140550227_140550230:+	chr4	140549977	140550230	+	ENSMUSG00000036622	Atp13a2	EAKQV	EAQV	K	chr1:17331202-17330906_17330903:-	TRUE	0.082	0.6	0.93	0.96	0.93	0.93	0.92	0.92	0.93	0.88
chr4:140602551-140602472_140602469:-	chr4	140602469	140602551	-	ENSMUSG00000040860	Crocc	QQRSAS	QQSAS	R	chr1:17256842-17256924_17256927:+	FALSE	0.082	0.086	0.99	NA	0.92	NA	NA	NA	0.94	1
chr4:62987184-62988864_62988867:+	chr4	62987184	62988867	+	ENSMUSG00000045672	Col27a1	QFQQD	QFQD	Q	NA	NA	0.082	0.026	0.96	NA	0.99	0.99	1	NA	0.92	1
chr5:139738513-139738824_139738827:+	chr5	139738513	139738827	+	ENSMUSG00000025858	Get4	GQQNS	GQNS	Q	NA	NA	0.082	0.00028	0.96	0.96	0.98	0.93	0.98	0.95	0.93	0.9
chr17:79365515-79361919_79361916:-	chr17	79361916	79365515	-	ENSMUSG00000024070	Prkd3	DHKDLA	DHNLA	KDN	chr2:37501564-37499575_37499572:-	TRUE	0.081	0.3	0.95	NA	0.96	0.95	0.9	0.88	0.89	0.89
chr2:26774878-26775247_26775250:+	chr2	26774878	26775250	+	ENSMUSG00000014873	Surf2	RKKQL	RKQL	K	chr9:136227310-136227932_136227935:+	FALSE	0.081	0.013	0.97	0.92	0.99	0.98	1	1	0.97	1
chr3:10340994-10340905_10340902:-	chr3	10340902	10340994	-	ENSMUSG00000039795	Zfand1	AKKLR	AKLR	K	NA	NA	0.081	0.044	0.97	0.96	0.98	0.92	1	0.98	0.99	0.96
chr3:95330847-95333356_95333359:+	chr3	95330847	95333359	+	ENSMUSG00000038642	Ctss	AAIRRW	AAIRW	R	NA	NA	0.081	0.011	0.15	0.093	0.073	0.11	0.084	0.065	0.078	0.074
chr6:48520243-48520061_48520058:-	chr6	48520058	48520243	-	ENSMUSG00000009281	Rarres2	PQQDP	PQDP	Q	NA	NA	0.081	0.00063	0.35	0.31	0.32	0.36	0.32	0.29	0.28	0.31
chr12:100032641-100032496_100032493:-	chr12	100032493	100032641	-	ENSMUSG00000051166	Eml5	DKKML	DKML	K	chr14:89087457-89087270_89087267:-	TRUE	0.08	0.77	0.97	NA	0.98	1	NA	NA	0.92	1
chr14:87877268-87880541_87880544:+	chr14	87877268	87880544	+	ENSMUSG00000022019	Tdrd3	GQKCA	GQCA	K	chr13:61057980-61059933_61059936:+	TRUE	0.08	0.00051	0.92	1	1	1	1	0.98	1	1
chr15:37944693-37943323_37943320:-	chr15	37943320	37944693	-	ENSMUSG00000037487	Ubr5	EEEAER	EEAER	E	chr8:103317313-103316397_103316394:-	FALSE	0.08	0.026	1	NA	1	1	1	0.92	1	0.97
chr18:69812126-69814615_69814618:+	chr18	69812126	69814618	+	ENSMUSG00000053477	Tcf4	LSAGTA	LSGTA	A	chr18:52927180-52924622_52924619:-	TRUE	0.08	0.17	0.94	0.97	0.9	0.93	0.94	0.98	0.95	0.98
chr1:89903800-89900889_89900886:-	chr1	89900886	89903800	-	ENSMUSG00000005501	Usp40	FREALF	FRALF	E	chr2:234474002-234471449_234471446:-	TRUE	0.08	0.25	1	1	NA	0.92	NA	1	1	1
chr2:131337953-131341953_131341956:+	chr2	131337953	131341956	+	ENSMUSG00000027333	Smox	RLGDTT	RLDTT	G	NA	NA	0.08	0.91	0.95	1	0.92	1	0.98	0.96	0.96	0.95
chr3:126501198-126504642_126504645:+	chr3	126501198	126504645	+	ENSMUSG00000053819	Camk2d	FSAAKS	FSAKS	A	chr4:114434484-114430831_114430828:-	TRUE	0.08	0.054	0.93	0.96	1	1	1	0.98	0.92	NA
chr5:109067724-109068491_109068494:+	chr5	109067724	109068494	+	ENSMUSG00000013495	Tmem175	EQQFD	EQFD	Q	chr4:941942-944209_944212:+	FALSE	0.08	0.67	0.96	1	0.96	0.96	1	0.92	0.98	0.97
chr7:29478669-29479750_29479753:+	chr7	29478669	29479753	+	ENSMUSG00000037463	Fbxo27	GQEGLR	GQGLR	E	chr19:39522504-39521960_39521957:-	FALSE	0.08	0.42	0.89	NA	NA	NA	NA	NA	NA	0.97
chr7:31443522-31442937_31442934:-	chr7	31442934	31443522	-	ENSMUSG00000078762	Haus5	LVEDR	LVDR	E	chr19:36109951-36110326_36110329:+	TRUE	0.08	0.16	1	0.92	0.97	1	0.93	1	0.99	0.98
chr8:108657860-108657789_108657786:-	chr8	108657786	108657860	-	ENSMUSG00000084128	Esrp2	GPCSKA	GPCKA	S	chr16:68266664-68266590_68266587:-	FALSE	0.08	0.69	NA	0.82	0.85	0.81	0.89	NA	NA	NA
chrX:12861361-12862041_12862044:+	chrX	12861361	12862044	+	ENSMUSG00000000787	Ddx3x	ASKGRY	ASRRY	KGR	chrY:15019505-15021271_15021274:+	TRUE	0.08	0.00032	0.96	0.96	0.97	0.97	0.94	0.97	0.98	0.9
chr11:115066475-115066789_115066792:+	chr11	115066475	115066792	+	ENSMUSG00000045980	Tmem104	VTCSVS	VTCVS	S	chr17:72791250-72791663_72791666:+	TRUE	0.079	0.65	0.98	0.94	0.95	0.98	NA	0.93	0.92	1
chr15:88931015-88930933_88930930:-	chr15	88930930	88931015	-	ENSMUSG00000051786	Tubgcp6	FKVVTK	FKVTK	V	NA	NA	0.079	0.17	0.97	1	0.96	1	1	0.93	0.92	1
chr17:34472830-34475753_34475756:+	chr17	34472830	34475756	+	ENSMUSG00000067341	H2-Eb2	LRAGSV	LRGSV	A	NA	NA	0.079	0.44	NA	NA	NA	NA	0.92	NA	0.84	NA
chr3:89050437-89050700_89050703:+	chr3	89050437	89050703	+	ENSMUSG00000042747	Krtcap2	VMVVGT	VMVGT	V	NA	NA	0.079	0.0061	0.92	0.93	1	0.94	0.98	0.94	0.99	1
chr3:96505343-96505536_96505539:+	chr3	96505343	96505539	+	ENSMUSG00000028101	Pias3	GR*	GRNY	*	NA	NA	0.079	0.039	0.038	0	0	0	0.079	0.062	0.037	0
chr4:132385288-132384121_132384118:-	chr4	132384118	132385288	-	ENSMUSG00000028882	Ppp1r8	VKKKR	VKKR	K	chr1:28173603-28176604_28176607:+	FALSE	0.079	0.14	0.91	0.88	0.94	0.95	0.93	0.94	0.95	0.96
chr6:49333078-49335372_49335375:+	chr6	49333078	49335375	+	ENSMUSG00000047115	D330028D13Rik	NEVGPS	NEGPS	V	NA	NA	0.079	0.17	0.8	NA	NA	NA	0.74	NA	NA	0.82
chr9:22168434-22167365_22167362:-	chr9	22167362	22168434	-	ENSMUSG00000036777	Anln	NTEAVR	NTAVR	E	chr7:36456799-36458853_36458856:+	FALSE	0.079	0.088	0.98	NA	NA	NA	1	1	0.92	0.95
chr14:58538181-58537817_58537814:-	chr14	58537814	58538181	-	ENSMUSG00000021973	Efha1	RLAEFK	RLEFK	A	NA	NA	0.078	0.27	0.91	0.94	0.96	0.97	0.95	0.96	0.95	0.99
chr19:26729001-26738541_26738544:+	chr19	26729001	26738544	+	ENSMUSG00000024921	Smarca2	KKKAE	KKAE	K	chr9:2060986-2070418_2070421:+	TRUE	0.078	0.00023	0.94	1	0.92	0.94	0.97	0.98	0.98	0.96
chr1:99608300-99604407_99604404:-	chr1	99604404	99608300	-	ENSMUSG00000040648	Ppip5k2	KAAAGG	KAAGG	A	NA	NA	0.078	0.76	0.93	0.92	0.96	0.95	1	NA	0.97	0.95
chr9:37231912-37231640_37231637:-	chr9	37231637	37231912	-	ENSMUSG00000032128	Robo3	KQEDWG	KQDWG	E	chr11:124743287-124743593_124743596:+	FALSE	0.078	0.14	0.9	NA	0.97	NA	NA	NA	NA	NA
chr11:72925365-72925559_72925562:+	chr11	72925365	72925562	+	ENSMUSG00000005947	Itgae	DLEGFL	DLGFL	E	NA	NA	0.077	0.67	NA	0.92	NA	NA	1	NA	0.99	NA
chr11:95830113-95829796_95829793:-	chr11	95829793	95830113	-	ENSMUSG00000013415	Igf2bp1	FMQAP	FMAP	Q	chr17:47120912-47121329_47121332:+	FALSE	0.077	0.13	NA	NA	0.67	NA	NA	NA	NA	0.59
chr13:94222762-94212636_94212633:-	chr13	94212633	94222762	-	ENSMUSG00000021690	Jmy	QIKRD	QIRD	K	chr5:78602284-78608226_78608229:+	FALSE	0.077	0.28	0.99	NA	0.92	1	1	0.95	1	0.96
chr15:58785069-58783235_58783232:-	chr15	58783232	58785069	-	ENSMUSG00000022353	Mtss1	VCSSLN	VCSLN	S	chr8:125577903-125575233_125575230:-	TRUE	0.077	0.0033	0.97	0.92	1	1	0.97	1	1	1
chr16:24661875-24681832_24681835:+	chr16	24661875	24681835	+	ENSMUSG00000033306	Lpp	VQQGN	VQGN	Q	NA	NA	0.077	0.25	NA	NA	1	1	1	NA	0.92	1
chr16:56686584-56687073_56687076:+	chr16	56686584	56687076	+	ENSMUSG00000035258	Abi3bp	ISAGRD	ISGRD	A	chr3:100472663-100471792_100471789:-	TRUE	0.077	0.31	1	0.92	1	1	0.99	0.99	1	NA
chr17:51164399-51123999_51123996:-	chr17	51123996	51164399	-	ENSMUSG00000023923	Tbc1d5	TRGDLS	TRDLS	G	chr3:17549966-17470011_17470008:-	TRUE	0.077	0.095	1	1	0.99	0.92	1	1	1	0.97
chr2:44878367-44872988_44872985:-	chr2	44872985	44878367	-	ENSMUSG00000026872	Zeb2	GPEEMK	GPEMK	E	chr2:145187336-145182434_145182431:-	TRUE	0.077	0.31	0.99	NA	0.92	1	1	1	1	NA
chr3:94910298-94886747_94886744:-	chr3	94886744	94910298	-	ENSMUSG00000028126	Pip5k1a	TAAASG	TAASG	A	chr1:151171557-151196721_151196724:+	TRUE	0.077	0.0067	1	NA	0.92	1	1	NA	1	1
chr3:96460216-96460364_96460367:+	chr3	96460216	96460367	+	ENSMUSG00000028102	Pex11b	PQKAK	PQAK	K	NA	NA	0.077	0.075	1	NA	0.92	1	NA	NA	1	NA
chr4:21673921-21674630_21674633:+	chr4	21673921	21674633	+	ENSMUSG00000028252	Ccnc	PNRSSL	PNSSL	R	NA	NA	0.077	0.22	0.98	1	1	1	1	1	0.95	0.92
chr4:49534467-49535270_49535273:+	chr4	49534467	49535273	+	ENSMUSG00000039634	Zfp189	PKEEW	PKEW	E	chr9:104161471-104162208_104162211:+	TRUE	0.077	0.17	1	NA	1	1	NA	0.92	1	0.99
chr5:112855746-112854745_112854742:-	chr5	112854742	112855746	-	ENSMUSG00000058153	Sez6l	LEAEAA	LEEAA	A	chr22:26769449-26771544_26771547:+	TRUE	0.077	0.37	0.42	NA	NA	NA	NA	NA	NA	0.34
chr5:23248162-23247794_23247791:-	chr5	23247791	23248162	-	ENSMUSG00000057541	Pus7	ASEGKY	ASGKY	E	chr7:105099615-105098373_105098370:-	FALSE	0.077	0.05	0.99	1	0.98	1	1	1	1	0.92
chr6:106749985-106745991_106745988:-	chr6	106745988	106749985	-	ENSMUSG00000005362	Crbn	LPADSE	LPDSE	A	NA	NA	0.077	0.74	0.82	0.83	0.76	0.8	0.77	0.77	0.76	0.76
chr6:39041304-39040328_39040325:-	chr6	39040325	39041304	-	ENSMUSG00000038507	Parp12	FKKIT	FKIT	K	chr7:139728413-139727206_139727203:-	FALSE	0.077	6.7e-09	1	0.99	1	1	1	1	0.92	1
chr6:72466383-72465973_72465970:-	chr6	72465970	72466383	-	ENSMUSG00000052631	Sh2d6	LKAGRR	LKGRR	A	chr2:85661620-85662188_85662191:+	FALSE	0.077	0.48	NA	0.95	NA	NA	NA	NA	NA	0.88
chr6:82999345-82999478_82999481:+	chr6	82999345	82999481	+	ENSMUSG00000000693	Loxl3	LQETW	LQTW	E	chr2:74762715-74762581_74762578:-	FALSE	0.077	0.021	1	0.92	1	NA	1	1	1	1
chr7:117195041-117196225_117196228:+	chr7	117195041	117196228	+	ENSMUSG00000066232	Ipo7	ETEELG	ETELG	E	NA	NA	0.077	0.00081	0.91	0.94	0.93	0.91	0.97	0.91	0.91	0.89
chr9:21736390-21737248_21737251:+	chr9	21736390	21737251	+	ENSMUSG00000006241	Ccdc159	LEEVLS	LEVLS	E	NA	NA	0.077	0.13	1	NA	1	1	0.92	NA	1	0.99
chr12:107065296-107066491_107066494:+	chr12	107065296	107066494	+	ENSMUSG00000021111	Papola	SQGRNS	SQGNS	R	chr14:97018959-97022184_97022187:+	TRUE	0.076	0.018	0.91	0.96	0.96	0.99	0.95	0.93	0.96	0.96
chr15:75500492-75499904_75499901:-	chr15	75499901	75500492	-	ENSMUSG00000000934	Top1mt	KQKLK	KQLK	K	chr8:144408392-144407703_144407700:-	FALSE	0.076	0.68	0.96	0.97	0.92	0.95	1	0.94	0.96	0.96
chr2:30251279-30251494_30251497:+	chr2	30251279	30251497	+	ENSMUSG00000026856	Dolpp1	HTQIS	HTIS	Q	chr9:131847047-131847299_131847302:+	FALSE	0.076	1.1e-05	0	0	0	0	0	0	0.025	0.076
chr10:126704538-126711770_126711773:+	chr10	126704538	126711773	+	ENSMUSG00000025410	Dctn2	DAEEL	DAEL	E	chr12:57939811-57929628_57929625:-	TRUE	0.075	3.3e-27	0.92	1	1	1	0.99	1	1	1
chr11:62190137-62186956_62186953:-	chr11	62186953	62190137	-	ENSMUSG00000018501	Ncor1	SEAVPT	SEVPT	A	NA	NA	0.075	0.18	0.94	0.97	0.98	1	0.99	0.99	0.96	0.92
chr11:93954972-93958532_93958535:+	chr11	93954972	93958535	+	ENSMUSG00000020859	Spag9	VPGARE	VPARE	G	NA	NA	0.075	8.3e-14	1	1	1	1	1	1	0.92	1
chr17:25864192-25864068_25864065:-	chr17	25864065	25864192	-	ENSMUSG00000019214	Chtf18	LEAGTR	LEGTR	A	chr16:838775-838928_838931:+	FALSE	0.075	0.65	NA	0.46	NA	NA	NA	NA	0.43	0.39
chr17:25973933-25973517_25973514:-	chr17	25973514	25973933	-	ENSMUSG00000025735	Rhbdl1	EQQLD	EQLD	Q	chr16:725829-726336_726339:+	FALSE	0.075	0.43	0.95	NA	NA	1	NA	0.93	NA	NA
chr2:126475804-126472484_126472481:-	chr2	126472481	126475804	-	ENSMUSG00000027361	Gabpb1	TPVVAT	TPVAT	V	chr15:50592986-50581865_50581862:-	TRUE	0.075	0.29	1	NA	0.97	1	1	NA	1	0.92
chr2:156320857-156321596_156321599:+	chr2	156320857	156321599	+	ENSMUSG00000027624	Epb4.1l1	VEKHG	VEHG	K	NA	NA	0.075	0.3	0.98	NA	0.99	NA	1	0.96	0.92	0.98
chr3:96434284-96434400_96434403:+	chr3	96434284	96434403	+	ENSMUSG00000038374	Rbm8a	GSEEGS	GSEGS	E	chr1:145508075-145508207_145508210:+	FALSE	0.075	0.26	0.56	0.56	0.59	0.51	0.55	0.57	0.53	0.53
chr5:24082337-24080197_24080194:-	chr5	24080194	24082337	-	ENSMUSG00000028953	Abcf2	DGEVDL	DGVDL	E	NA	NA	0.075	0.069	0.95	0.98	0.95	0.95	0.94	0.93	0.9	0.92
chr5:63097847-63089658_63089655:-	chr5	63089655	63097847	-	ENSMUSG00000037999	Arap2	KEEERN	KEERN	E	NA	NA	0.075	0.094	0.92	NA	NA	NA	0.95	NA	1	1
chr7:124781285-124786992_124786995:+	chr7	124781285	124786995	+	ENSMUSG00000030657	Xylt1	FQQTA	FQTA	Q	NA	NA	0.075	0.28	0.98	NA	0.92	NA	NA	1	1	NA
chr9:107652339-107652130_107652127:-	chr9	107652127	107652339	-	ENSMUSG00000032580	Rbm5	KYAVPD	KYVPD	A	chr3:50147896-50148112_50148115:+	TRUE	0.075	0.12	0.96	0.96	0.94	0.92	0.97	0.98	0.95	1
chr9:44638133-44637354_44637351:-	chr9	44637351	44638133	-	ENSMUSG00000002028	Mll1	SNNSGM	SNNGM	S	chr11:118365482-118366415_118366418:+	FALSE	0.075	0.91	0.94	NA	NA	NA	NA	0.9	0.98	NA
chr9:99555309-99555997_99556000:+	chr9	99555309	99556000	+	ENSMUSG00000037784	Dzip1l	VEEVQE	VEVQE	E	NA	NA	0.075	0.23	0.92	NA	1	NA	0.93	1	1	NA
chr11:3044795-3044295_3044292:-	chr11	3044292	3044795	-	ENSMUSG00000023764	Sfi1	RIERMG	RIEMG	R	chr22:31998771-31999730_31999733:+	FALSE	0.074	0.0034	1	1	1	0.98	0.93	1	1	1
chr12:13476876-13480933_13480936:+	chr12	13476876	13480936	+	ENSMUSG00000020576	Nbas	LAESLE	LADLE	ESD	NA	NA	0.074	0.23	0.97	0.98	0.96	0.94	0.96	0.93	1	0.98
chr16:3984991-3981687_3981684:-	chr16	3981684	3984991	-	ENSMUSG00000039738	Btbd12	TPKGAN	TPSAN	KGS	chr16:3639003-3634872_3634869:-	FALSE	0.074	0.78	0.94	0.95	0.98	1	1	0.93	0.97	0.95
chr17:56706956-56706441_56706438:-	chr17	56706438	56706956	-	ENSMUSG00000042625	Safb2	DRQSS	DRSS	Q	NA	NA	0.074	3.8e-05	0.088	0.13	0.12	0.096	0.15	0.071	0.071	0.12
chr18:35876407-35875729_35875726:-	chr18	35875726	35876407	-	ENSMUSG00000073599	Ecscr	RGEASL	RGASL	E	NA	NA	0.074	0.5	NA	NA	0.96	1	0.93	1	1	NA
chr19:5498396-5498304_5498301:-	chr19	5498301	5498396	-	ENSMUSG00000056185	Snx32	LIQIP	LIIP	Q	chr11:65617501-65617618_65617621:+	FALSE	0.074	0.086	0.015	NA	0	NA	0	0.074	0	0
chr2:152157770-152156840_152156837:-	chr2	152156837	152157770	-	ENSMUSG00000027466	Rbck1	KKAEEM	KKEEM	A	chr20:389423-390525_390528:+	TRUE	0.074	0.014	0.97	0.95	0.97	0.97	0.94	0.92	0.96	0.9
chr2:168415562-168397133_168397130:-	chr2	168397130	168415562	-	ENSMUSG00000027544	Nfatc2	IEEEPI	IEEPI	E	NA	NA	0.074	0.4	NA	NA	NA	NA	NA	0.91	0.98	NA
chr2:29947508-29947353_29947350:-	chr2	29947350	29947508	-	ENSMUSG00000015335	Zdhhc12	VLQPL	VLPL	Q	chr9:131484288-131484096_131484093:-	TRUE	0.074	0.057	1	1	NA	0.93	NA	NA	0.97	1
chr4:137785672-137786279_137786282:+	chr4	137785672	137786282	+	ENSMUSG00000028759	Hp1bp3	RKKGS	RKGS	K	NA	NA	0.074	0.098	0.96	0.99	0.96	0.91	0.95	0.97	0.96	0.97
chr4:46642748-46641412_46641409:-	chr4	46641409	46642748	-	ENSMUSG00000039813	Tbc1d2	LPAEKE	LPEKE	A	chr9:100995698-100991433_100991430:-	FALSE	0.074	0.75	0.18	NA	0.24	NA	0.25	NA	NA	NA
chr4:56835390-56830169_56830166:-	chr4	56830166	56835390	-	ENSMUSG00000038816	Ctnnal1	PTKNS	PTNS	K	chr9:111718070-111714774_111714771:-	FALSE	0.074	0.15	0.98	1	0.98	0.93	1	1	1	0.99
chr5:138241371-138242202_138242205:+	chr5	138241371	138242205	+	ENSMUSG00000037108	Zcwpw1	KAEDEK	KADEK	E	chr7:100013928-100013720_100013717:-	TRUE	0.074	0.27	1	NA	1	1	NA	NA	1	0.93
chrX:148341987-148343271_148343274:+	chrX	148341987	148343274	+	ENSMUSG00000025261	Huwe1	SATDIP	SANIP	TDN	chrX:53588717-53587377_53587374:-	TRUE	0.074	0.11	0.98	1	0.96	0.98	1	0.97	0.98	0.93
chr11:115654588-115655322_115655325:+	chr11	115654588	115655325	+	ENSMUSG00000020747	2310067B10Rik	SDEGIG	SDGIG	E	chr17:73489997-73490708_73490711:+	TRUE	0.073	0.57	0.99	0.93	0.92	0.94	0.92	0.93	0.93	0.94
chr14:47384715-47386851_47386854:+	chr14	47384715	47386854	+	ENSMUSG00000037628	Cdkn3	DTEELK	DTELK	E	chr14:54875507-54878202_54878205:+	FALSE	0.073	0.00084	NA	1	NA	NA	NA	NA	0.93	0.99
chr16:20523834-20524013_20524016:+	chr16	20523834	20524016	+	ENSMUSG00000003233	Dvl3	EHAARL	EHARL	A	NA	NA	0.073	0.65	0.94	0.96	0.94	0.96	1	0.93	0.96	1
chr17:28191308-28191615_28191618:+	chr17	28191308	28191618	+	ENSMUSG00000024219	Anks1	MRKST	MRST	K	NA	NA	0.073	7.3e-05	1	0.93	0.96	0.98	1	1	1	0.99
chr1:191970831-191947287_191947284:-	chr1	191947284	191970831	-	ENSMUSG00000010175	Prox1	FEQVP	FEVP	Q	NA	NA	0.073	0.24	0.082	NA	NA	0.084	NA	NA	0.059	0.011
chr6:137403241-137410174_137410177:+	chr6	137403241	137410177	+	ENSMUSG00000030223	Ptpro	TEEQY	TEQY	E	chr12:15742524-15747871_15747874:+	FALSE	0.073	0.056	1	NA	0.93	NA	1	NA	1	NA
chr7:36388633-36388718_36388721:+	chr7	36388633	36388721	+	ENSMUSG00000034867	Ankrd27	HLKVL	HLVL	K	NA	NA	0.073	0.0035	1	1	0.93	1	1	0.98	1	0.96
chrX:7419836-7433430_7433433:+	chrX	7419836	7433433	+	ENSMUSG00000031154	Otud5	EQQEH	EQEH	Q	chrX:48814239-48801544_48801541:-	TRUE	0.073	0.5	0.91	0.9	0.91	0.93	0.97	0.91	0.91	0.92
chr2:28567908-28571937_28571940:+	chr2	28567908	28571940	+	ENSMUSG00000026807	1190002A17Rik	YKKIP	YKIP	K	NA	NA	0.072	0.71	NA	NA	NA	NA	1	NA	NA	0.93
chr9:21797982-21797471_21797468:-	chr9	21797468	21797982	-	ENSMUSG00000039632	Ccdc151	RKQTH	RKTH	Q	chr19:11536964-11534701_11534698:-	FALSE	0.072	0.77	0.33	NA	NA	NA	0.36	NA	NA	0.29
chr9:71706291-71704344_71704341:-	chr9	71704341	71706291	-	ENSMUSG00000032228	Tcf12	RTSSTN	RTSTN	S	chr15:57555472-57565228_57565231:+	TRUE	0.072	0.58	0.93	0.93	0.92	0.98	0.91	0.94	0.96	0.96
chr10:21868295-21834157_21834154:-	chr10	21834154	21868295	-	ENSMUSG00000055657	E030030I06Rik	VVSRAF	VVRAF	S	NA	NA	0.071	0.7	NA	NA	0	0.071	NA	NA	NA	NA
chr10:25953433-25964287_25964290:+	chr10	25953433	25964290	+	ENSMUSG00000051354	Samd3	KQRRNV	KQRNV	R	chr6:130530640-130505768_130505765:-	TRUE	0.071	0.19	1	NA	NA	NA	0.93	NA	1	NA
chr10:94251581-94252449_94252452:+	chr10	94251581	94252452	+	ENSMUSG00000020024	Ccdc41	LQEEQ	LQEQ	E	chr12:94703694-94702693_94702690:-	FALSE	0.071	1.3e-06	0.98	0.93	1	1	1	1	0.98	1
chr11:119945110-119942652_119942649:-	chr11	119942649	119945110	-	ENSMUSG00000039781	Azi1	ALEAT	ALAT	E	chr17:79193680-79182822_79182819:-	FALSE	0.071	0.051	1	NA	0.93	1	NA	1	NA	1
chr11:53218104-53220083_53220086:+	chr11	53218104	53220086	+	ENSMUSG00000049470	Aff4	AKEKA	AKKA	E	NA	NA	0.071	0.011	0.99	1	1	1	0.96	1	1	0.93
chr11:65636440-65641544_65641547:+	chr11	65636440	65641547	+	ENSMUSG00000018347	Zkscan6	CKEDRQ	CKDRQ	E	chr17:11886614-11882061_11882058:-	FALSE	0.071	0.001	0.93	1	1	0.94	1	NA	0.93	1
chr12:51489240-51488255_51488252:-	chr12	51488252	51489240	-	ENSMUSG00000002688	Prkd1	SHKDIS	SHNIS	KDN	chr14:30099948-30098299_30098296:-	FALSE	0.071	0.24	1	NA	1	NA	1	NA	0.93	1
chr13:30318334-30323833_30323836:+	chr13	30318334	30323836	+	ENSMUSG00000038732	Mboat1	TLADAV	TLDAV	A	NA	NA	0.071	0.00035	NA	NA	1	NA	1	NA	0.93	NA
chr13:9694985-9694430_9694427:-	chr13	9694427	9694985	-	ENSMUSG00000021156	Zmynd11	YGADSE	YGDSE	A	chr10:285465-285996_285999:+	TRUE	0.071	0.048	0.98	0.93	0.95	0.99	0.98	0.98	0.98	1
chr14:70988683-70988606_70988603:-	chr14	70988603	70988683	-	ENSMUSG00000022095	Fam160b2	SKKSR	SKSR	K	chr8:21955821-21955934_21955937:+	TRUE	0.071	0.31	1	0.93	0.97	1	1	0.98	0.97	0.99
chr15:76430643-76430556_76430553:-	chr15	76430553	76430643	-	ENSMUSG00000034022	Cpsf1	HHQSK	HHSK	Q	chr8:145623169-145623094_145623091:-	TRUE	0.071	0.15	1	1	0.93	0.96	1	0.97	0.95	0.94
chr16:91801951-91803280_91803283:+	chr16	91801951	91803283	+	ENSMUSG00000022957	Itsn1	HPAATL	HPATL	A	chr21:35122627-35124115_35124118:+	FALSE	0.071	0.21	0.98	NA	1	0.93	0.94	0.97	1	1
chr17:24769799-24770872_24770875:+	chr17	24769799	24770875	+	ENSMUSG00000041429	Nthl1	AAEGRK	AAGRK	E	chr16:2097710-2096367_2096364:-	TRUE	0.071	0.89	0.93	1	0.93	0.98	1	0.93	0.96	NA
chr17:24772692-24775369_24775372:+	chr17	24772692	24775372	+	ENSMUSG00000041429	Nthl1	GIAVDT	GIVDT	A	chr16:2093568-2090239_2090236:-	FALSE	0.071	0.022	1	1	1	0.99	0.93	1	1	1
chr17:26340457-26340523_26340526:+	chr17	26340457	26340526	+	ENSMUSG00000024186	Rgs11	EDEALH	EDALH	E	NA	NA	0.071	0.69	0.96	NA	0.98	NA	0.94	NA	0.93	1
chr18:34922378-34927822_34927825:+	chr18	34922378	34927825	+	ENSMUSG00000034300	Fam53c	QSEGAS	QSGAS	E	chr5:137677102-137680514_137680517:+	FALSE	0.071	0.74	1	NA	0.94	1	NA	NA	0.93	0.93
chr18:65784988-65798404_65798407:+	chr18	65784988	65798407	+	ENSMUSG00000042439	Zfp532	GQKTC	GQTC	K	chr18:56587865-56601665_56601668:+	FALSE	0.071	0.67	0.98	NA	NA	NA	1	0.93	1	1
chr19:39028194-39029181_39029184:+	chr19	39028194	39029184	+	ENSMUSG00000025001	Hells	CEKET	CEET	K	NA	NA	0.071	0.17	NA	1	1	NA	1	NA	0.93	1
chr2:119207646-119205857_119205854:-	chr2	119205854	119207646	-	ENSMUSG00000034154	Ino80	EKKKK	EKKK	K	chr15:41277536-41276550_41276547:-	TRUE	0.071	0.00071	0.99	1	1	0.97	1	0.93	0.98	1
chr4:107515949-107520046_107520049:+	chr4	107515949	107520049	+	ENSMUSG00000028613	Lrp8	PTSAPG	PTSPG	A	NA	NA	0.071	0.0033	0.12	NA	NA	NA	NA	NA	NA	0.051
chr4:8789858-8791056_8791059:+	chr4	8789858	8791059	+	ENSMUSG00000041235	Chd7	VPKNT	VPNT	K	chr8:61773684-61774755_61774758:+	TRUE	0.071	0.053	1	1	1	0.93	0.97	1	1	1
chr5:104213532-104240082_104240085:+	chr5	104213532	104240085	+	ENSMUSG00000029313	Aff1	VEQPY	VEPY	Q	chr4:87968746-88005272_88005275:+	TRUE	0.071	0.0065	1	0.93	0.99	0.97	1	1	1	1
chr5:124858486-124857196_124857193:-	chr5	124857193	124858486	-	ENSMUSG00000038095	Sbno1	TMKVP	TMVP	K	chr12:123825535-123821038_123821035:-	TRUE	0.071	5.9e-07	0.97	1	0.97	0.99	0.95	0.97	0.93	1
chr5:138176068-138175153_138175150:-	chr5	138175150	138176068	-	ENSMUSG00000045348	6430598A04Rik	VDTEED	VDKED	TEK	NA	NA	0.071	0.0048	0.013	0.071	0	NA	NA	NA	NA	0
chr7:87458094-87458413_87458416:+	chr7	87458094	87458416	+	ENSMUSG00000038943	Prc1	FSKDP	FSDP	K	chr15:91512677-91512350_91512347:-	FALSE	0.071	0.89	NA	NA	NA	NA	NA	NA	0.93	1
chr8:125772054-125771954_125771951:-	chr8	125771951	125772054	-	ENSMUSG00000001062	1300018I17Rik	ANRRFC	ANRFC	R	chr16:89778455-89778377_89778374:-	TRUE	0.071	0.0061	0.98	1	1	0.93	1	1	0.98	1
chrX:45313746-45314554_45314557:+	chrX	45313746	45314557	+	ENSMUSG00000001173	Ocrl	HQEDL	HQDL	E	chrX:128721095-128722156_128722159:+	FALSE	0.071	0.097	1	NA	1	0.93	1	0.98	1	NA
chr16:98021161-98020836_98020833:-	chr16	98020833	98021161	-	ENSMUSG00000014039	Prdm15	HTVGKQ	HTGKQ	V	NA	NA	0.07	0.31	0.93	NA	1	1	NA	1	1	NA
chr17:5314032-5318641_5318644:+	chr17	5314032	5318644	+	ENSMUSG00000069729	Arid1b	SPKSS	SPSS	K	chr6:157496139-157502103_157502106:+	TRUE	0.07	0.024	0.98	1	0.99	1	1	0.93	0.99	1
chr1:99728032-99722617_99722614:-	chr1	99722614	99728032	-	ENSMUSG00000026335	Pam	IKEAEA	IKAEA	E	chr5:102355547-102360835_102360838:+	TRUE	0.07	0.23	0.87	0.91	0.88	0.85	0.89	0.88	0.92	0.91
chr3:157675274-157675167_157675164:-	chr3	157675164	157675274	-	ENSMUSG00000055436	Srsf11	VKQVT	VKVT	Q	chr1:70716186-70716291_70716294:+	TRUE	0.07	9e-05	0.88	0.91	0.89	0.9	0.94	0.9	0.89	0.87
chr7:20527099-20524691_20524688:-	chr7	20524688	20527099	-	ENSMUSG00000040498	2210010C17Rik	LSPATG	LSPTG	A	NA	NA	0.07	0.28	NA	0.93	NA	NA	NA	NA	1	NA
chr9:40262879-40220959_40220956:-	chr9	40220956	40262879	-	ENSMUSG00000040111	Gramd1b	ESSSQQ	ESSQQ	S	NA	NA	0.07	0.49	0.9	NA	NA	NA	NA	NA	0.96	0.89
chr9:88351201-88349133_88349130:-	chr9	88349130	88351201	-	ENSMUSG00000032423	Syncrip	RGQGK	RGGK	Q	chr6:86324699-86322641_86322638:-	FALSE	0.07	0.11	0.91	0.84	0.85	0.84	0.9	0.84	0.88	0.87
chr11:75813768-75816506_75816509:+	chr11	75813768	75816509	+	ENSMUSG00000053783	1700016K19Rik	GDADKH	GDDKH	A	chr17:260437-262936_262939:+	TRUE	0.069	0.0029	0.81	NA	NA	NA	0.88	NA	NA	0.84
chr12:107301018-107308735_107308738:+	chr12	107301018	107308738	+	ENSMUSG00000021115	Vrk1	SKKRK	SKRK	K	chr14:97327072-97342367_97342370:+	TRUE	0.069	0.043	0.97	0.96	0.91	0.93	0.94	0.91	0.94	0.98
chr15:81786079-81783230_81783227:-	chr15	81783227	81786079	-	ENSMUSG00000022474	Pmm1	DKKEK	DKEK	K	NA	NA	0.069	2e-14	1	1	1	1	1	1	0.99	0.93
chr16:30529498-30518418_30518415:-	chr16	30518415	30529498	-	ENSMUSG00000022537	Tmem44	LEQKY	LEKY	Q	chr3:194325016-194313802_194313799:-	FALSE	0.069	0.37	1	NA	NA	NA	0.93	NA	NA	NA
chr1:84811398-84790902_84790899:-	chr1	84790899	84811398	-	ENSMUSG00000026219	Trip12	GGRSCS	GGSCS	R	chr2:230744698-230724290_230724287:-	FALSE	0.069	4.6e-05	1	1	0.93	1	1	1	1	0.99
chr2:162774623-162775194_162775197:+	chr2	162774623	162775197	+	ENSMUSG00000035576	L3mbtl	AVKQG	AVQG	K	NA	NA	0.069	0.59	0.87	NA	NA	NA	NA	NA	NA	0.8
chr3:88714052-88713832_88713829:-	chr3	88713829	88714052	-	ENSMUSG00000068922	Msto1	GAAVQS	GAVQS	A	chr1:155583557-155583850_155583853:+	FALSE	0.069	0.093	0.95	0.98	0.93	0.94	1	0.94	0.98	0.98
chr6:37308463-37305789_37305786:-	chr6	37305786	37308463	-	ENSMUSG00000038648	Creb3l2	PHKLQ	PHLQ	K	NA	NA	0.069	0.014	1	0.93	1	1	0.95	0.98	1	1
chrX:71032645-71034174_71034177:+	chrX	71032645	71034177	+	ENSMUSG00000002014	Ssr4	CSAEAC	CSEAC	A	NA	NA	0.069	0.052	0.75	0.7	0.72	0.73	0.74	0.75	0.68	0.69
chr14:70595220-70593758_70593755:-	chr14	70593755	70595220	-	ENSMUSG00000022091	Sorbs3	SSGRNW	SSGNW	R	chr8:22419444-22421500_22421503:+	TRUE	0.068	0.0018	0.96	NA	0.92	0.97	0.95	0.99	0.92	0.99
chr15:10288436-10301354_10301357:+	chr15	10288436	10301357	+	ENSMUSG00000089678	Agxt2	LSLGAS	LSCAS	LGC	chr5:35047910-35040768_35040765:-	TRUE	0.068	0.016	NA	NA	0.78	0.71	NA	NA	NA	NA
chr18:10119883-10116860_10116857:-	chr18	10116857	10119883	-	ENSMUSG00000024290	Rock1	SLQES	SLES	Q	chr18:18603581-18600200_18600197:-	TRUE	0.068	0.89	0.85	0.83	0.81	0.78	0.83	NA	0.79	0.79
chr19:38270187-38264400_38264397:-	chr19	38264397	38270187	-	ENSMUSG00000054237	5730455O13Rik	RNTGNA	RNRNA	TGR	NA	NA	0.068	0.14	0	0.033	0.068	0.016	0	0.031	0.023	0.018
chr19:6166572-6171306_6171309:+	chr19	6166572	6171309	+	ENSMUSG00000039699	Batf2	HQQHE	HQHE	Q	chr11:64761920-64757284_64757281:-	FALSE	0.068	0.76	NA	0.87	NA	NA	NA	NA	0.8	NA
chr2:58632559-58644189_58644192:+	chr2	58632559	58644192	+	ENSMUSG00000026839	Upp2	LRVVPM	LRVPM	V	NA	NA	0.068	0.096	0.93	NA	NA	1	NA	NA	NA	NA
chr4:138994076-138996326_138996329:+	chr4	138994076	138996329	+	ENSMUSG00000066036	Ubr4	PMGDKD	PMDKD	G	chr1:19470474-19468271_19468268:-	TRUE	0.068	0.2	0.98	NA	0.93	0.98	1	0.97	0.99	0.98
chr4:41170389-41168654_41168651:-	chr4	41168651	41170389	-	ENSMUSG00000028433	Ubap2	GPEGLA	GPGLA	E	NA	NA	0.068	0.16	0.96	0.97	1	0.93	1	0.97	0.98	0.97
chr6:29809779-29813140_29813143:+	chr6	29809779	29813143	+	ENSMUSG00000029772	Ahcyl2	AQQIQ	AQIQ	Q	chr7:129015767-129019479_129019482:+	FALSE	0.068	0.56	0.25	NA	0.18	NA	NA	NA	NA	NA
chr10:53360751-53358087_53358084:-	chr10	53358084	53360751	-	ENSMUSG00000019856	Fam184a	LIEDN	LIDN	E	chr6:119288000-119285936_119285933:-	FALSE	0.067	0.0081	0.93	NA	1	NA	NA	NA	NA	1
chr10:69345306-69347495_69347498:+	chr10	69345306	69347498	+	ENSMUSG00000069601	Ank3	TKKGF	TKGF	K	NA	NA	0.067	0.33	0.98	NA	1	NA	0.93	1	NA	NA
chr11:103550569-103548947_103548944:-	chr11	103548944	103550569	-	ENSMUSG00000020946	Gosr2	VHLVEN	VHLEN	V	chr17:45006950-45008465_45008468:+	TRUE	0.067	0.12	0.97	0.96	0.95	0.95	0.91	0.97	0.95	0.95
chr11:65635516-65636330_65636333:+	chr11	65635516	65636333	+	ENSMUSG00000018347	Zkscan6	SGAGIS	SGGIS	A	chr17:11887430-11886724_11886721:-	TRUE	0.067	0.48	0.98	NA	0.93	1	1	1	1	0.99
chr12:109241296-109228040_109228037:-	chr12	109228037	109241296	-	ENSMUSG00000048251	Bcl11b	ITPEAD	ITQAD	PEQ	chr14:99737498-99724176_99724173:-	TRUE	0.067	0.29	0.77	NA	NA	NA	NA	NA	0.7	NA
chr12:113360074-113361155_113361158:+	chr12	113360074	113361158	+	ENSMUSG00000037686	Aspg	SQEAD	SQAD	E	chr14:104571787-104573136_104573139:+	FALSE	0.067	0.084	0.93	NA	1	0.99	NA	NA	NA	NA
chr12:114203940-114202456_114202453:-	chr12	114202453	114203940	-	ENSMUSG00000011158	Brf1	DPKDSS	DPNSS	KDN	chr14:105687985-105686467_105686464:-	TRUE	0.067	0.16	0.92	0.93	0.93	0.9	0.88	0.93	0.92	0.94
chr12:30880403-30860124_30860121:-	chr12	30860121	30880403	-	ENSMUSG00000020672	Sntg2	TKELE	TKLE	E	NA	NA	0.067	0.36	0.93	1	NA	1	NA	NA	NA	NA
chr12:54205717-54240368_54240371:+	chr12	54205717	54240371	+	ENSMUSG00000061603	Akap6	ESETL	ESTL	E	chr14:33243099-33290608_33290611:+	FALSE	0.067	0.011	1	NA	NA	NA	NA	1	NA	0.93
chr12:80179721-80179947_80179950:+	chr12	80179721	80179950	+	ENSMUSG00000060716	Plekhh1	TMQVN	TMVN	Q	NA	NA	0.067	0.62	0.98	0.98	0.93	NA	1	NA	NA	1
chr13:55584748-55584165_55584162:-	chr13	55584162	55584748	-	ENSMUSG00000034675	Dbn1	SGEGGL	SGGGL	E	chr5:176895845-176895221_176895218:-	TRUE	0.067	0.4	0.98	NA	1	NA	1	0.93	1	1
chr13:67030821-67029258_67029255:-	chr13	67029255	67030821	-	ENSMUSG00000021519	Mterfd1	LEEVDD	LEVDD	E	NA	NA	0.067	0.32	0.95	0.93	0.95	0.94	1	0.98	0.99	0.98
chr15:36127599-36129957_36129960:+	chr15	36127599	36129960	+	ENSMUSG00000037617	Spag1	AKKTL	AKTL	K	NA	NA	0.067	0.0019	0.93	NA	NA	NA	1	NA	1	1
chr15:75504722-75500614_75500611:-	chr15	75500611	75504722	-	ENSMUSG00000000934	Top1mt	RKEMT	RKMT	E	NA	NA	0.067	0.057	0.99	1	0.97	0.99	1	0.99	1	0.93
chr15:98470367-98470770_98470773:+	chr15	98470367	98470773	+	ENSMUSG00000003352	Cacnb3	KEKYS	KEYS	K	chr12:49217586-49218041_49218044:+	TRUE	0.067	0.0083	1	1	1	NA	0.97	0.93	1	1
chr16:90866696-90869811_90869814:+	chr16	90866696	90869814	+	ENSMUSG00000039903	4931408A02Rik	LQKVL	LQVL	K	chr21:33825816-33829905_33829908:+	TRUE	0.067	5.3e-08	NA	NA	NA	NA	0.91	NA	NA	0.98
chr17:5327414-5327649_5327652:+	chr17	5327414	5327652	+	ENSMUSG00000069729	Arid1b	SGRSST	SGSST	R	chr6:157510914-157511172_157511175:+	TRUE	0.067	0.21	0.97	1	0.99	0.96	0.93	0.99	0.96	1
chr19:30145951-30148381_30148384:+	chr19	30145951	30148384	+	ENSMUSG00000024817	Uhrf2	FLGRGS	FLGGS	R	NA	NA	0.067	0.37	0.03	0	0.031	0.067	0	0.065	0.011	0.022
chr19:36511700-36511793_36511796:+	chr19	36511700	36511796	+	ENSMUSG00000024805	Pcgf5	REQELQ	REQLQ	E	chr10:93008317-93008422_93008425:+	TRUE	0.067	0.33	0.94	0.92	0.94	0.97	0.99	0.96	0.92	0.93
chr1:138049416-138049770_138049773:+	chr1	138049416	138049773	+	ENSMUSG00000041642	Kif21b	EEEEE	EEEE	E	chr1:200969011-200968594_200968591:-	TRUE	0.067	0.036	0.99	0.93	NA	1	1	NA	0.97	0.99
chr2:101910090-101898198_101898195:-	chr2	101898195	101910090	-	ENSMUSG00000048058	Ldlrad3	NCTANP	NCTNP	A	chr11:36103328-36119877_36119880:+	TRUE	0.067	0.86	0.96	NA	0.96	1	NA	0.93	1	1
chr2:155793390-155794491_155794494:+	chr2	155793390	155794494	+	ENSMUSG00000038241	Cep250	ILETN	ILTN	E	chr20:34057811-34059875_34059878:+	FALSE	0.067	0.39	0.98	NA	0.93	0.94	NA	NA	1	1
chr2:4948160-4945195_4945192:-	chr2	4945192	4948160	-	ENSMUSG00000026672	Optn	GGSRQS	GGRQS	S	NA	NA	0.067	0.00041	0.97	0.96	0.97	0.96	1	0.97	0.98	0.93
chr3:145311161-145310932_145310929:-	chr3	145310929	145311161	-	ENSMUSG00000028195	Cyr61	LKKGK	LKGK	K	NA	NA	0.067	0.2	0.93	0.98	0.99	1	0.96	0.98	0.99	1
chr3:32906044-32904968_32904965:-	chr3	32904965	32906044	-	ENSMUSG00000027674	Pex5l	DLVDIQ	DLDIQ	V	NA	NA	0.067	0.14	0.3	NA	NA	NA	NA	NA	0.28	0.35
chr4:117349214-117349122_117349119:-	chr4	117349119	117349214	-	ENSMUSG00000009640	Dmap1	FKKRS	FKRS	K	chr1:44684141-44684260_44684263:+	TRUE	0.067	2e-06	0.97	0.97	0.94	0.99	0.99	0.93	0.99	1
chr5:42191129-42191045_42191042:-	chr5	42191042	42191129	-	ENSMUSG00000061755	Bod1l	KSKEDS	KSKDS	E	NA	NA	0.067	0.15	1	0.93	0.97	1	0.98	0.99	0.97	1
chr5:73489398-73488808_73488805:-	chr5	73488805	73489398	-	ENSMUSG00000070733	Fryl	DINSPI	DINPI	S	chr4:48580990-48578239_48578236:-	FALSE	0.067	0.35	0.97	0.93	1	1	NA	1	1	1
chr5:86561467-86560366_86560363:-	chr5	86560363	86561467	-	ENSMUSG00000035898	Uba6	LQKIQ	LQIQ	K	chr4:68499960-68499191_68499188:-	FALSE	0.067	0.74	0.98	NA	0.93	NA	1	1	1	NA
chr6:123217180-123218010_123218013:+	chr6	123217180	123218013	+	ENSMUSG00000030144	Clec4d	ATGGTW	ATGTW	G	NA	NA	0.067	0.00037	NA	NA	NA	NA	0.86	NA	0.93	NA
chr6:31381249-31382936_31382939:+	chr6	31381249	31382939	+	ENSMUSG00000025609	Mkln1	SK*	SKYR	*	chr7:131082135-131083997_131084000:+	TRUE	0.067	0.068	0.056	0.075	0.026	0.027	0.07	0.028	0.093	0.062
chr6:39529790-39530995_39530998:+	chr6	39529790	39530998	+	ENSMUSG00000046947	Adck2	YEESV	YESV	E	chr7:140379083-140380842_140380845:+	FALSE	0.067	0.0013	1	1	1	1	1	1	0.99	0.93
chr8:113256078-113261043_113261046:+	chr8	113256078	113261046	+	ENSMUSG00000033763	Mtss1l	SQQKS	SQKS	Q	NA	NA	0.067	0.085	0.067	NA	0	NA	0.062	0.032	0.063	0.054
chr8:73337677-73337965_73337968:+	chr8	73337677	73337968	+	ENSMUSG00000000791	Il12rb1	PPEVLP	PPVLP	E	NA	NA	0.067	0.87	NA	1	NA	NA	NA	NA	0.93	NA
chr8:86597968-86603762_86603765:+	chr8	86597968	86603765	+	ENSMUSG00000031706	Rfx1	VSEGAM	VSGAM	E	chr19:14104337-14094407_14094404:-	FALSE	0.067	0.00013	1	NA	0.93	1	1	NA	1	1
chr9:121569391-121570080_121570083:+	chr9	121569391	121570083	+	ENSMUSG00000032528	Vipr1	DEQQQ	DEQQ	Q	NA	NA	0.067	0.76	0.96	0.92	NA	0.93	NA	NA	0.98	NA
chrX:71679353-71682503_71682506:+	chrX	71679353	71682506	+	ENSMUSG00000004221	Ikbkg	QQQMA	QQMA	Q	chrX:153784591-153786747_153786750:+	FALSE	0.067	0.67	0.84	0.84	0.79	0.85	0.79	0.81	0.79	0.78
chr18:74874613-74875610_74875613:+	chr18	74874613	74875613	+	ENSMUSG00000025885	Myo5b	DEQQT	DEQT	Q	NA	NA	0.066	0.11	0.0096	0.063	0.032	0.075	0.039	NA	NA	0.031
chr19:5759665-5759342_5759339:-	chr19	5759339	5759665	-	ENSMUSG00000024941	Scyl1	LEQEA	LEEA	Q	chr11:65304599-65305280_65305283:+	TRUE	0.066	0.01	0.93	0.92	0.94	0.92	0.91	0.87	0.91	0.87
chr4:11294055-11292631_11292628:-	chr4	11292628	11294055	-	ENSMUSG00000040728	Esrp1	GTCSKM	GTCKM	S	chr8:95674783-95676925_95676928:+	FALSE	0.066	0.46	NA	0.97	0.9	NA	0.94	NA	NA	NA
chr10:79737614-79740317_79740320:+	chr10	79737614	79740320	+	ENSMUSG00000069565	Dazap1	GWQKG	GWKG	Q	chr19:1418730-1421147_1421150:+	TRUE	0.065	0.0038	0.13	0.11	0.16	0.13	0.15	0.09	0.12	0.09
chr12:29382009-29377462_29377459:-	chr12	29377459	29382009	-	ENSMUSG00000020628	Ttc15	LQQIG	LQIG	Q	NA	NA	0.065	0.003	0.062	0.065	0.056	0.029	0	0.042	0	0.015
chr17:26129527-26128745_26128742:-	chr17	26128742	26129527	-	ENSMUSG00000037098	Rab11fip3	EEEKQ	EEKQ	E	chr16:569024-569754_569757:+	TRUE	0.065	1.4e-10	0.9	0.93	0.95	0.93	0.95	0.9	0.97	0.95
chr18:75530602-75535528_75535531:+	chr18	75530602	75535531	+	ENSMUSG00000025880	Smad7	PTAGCP	PTGCP	A	chr18:46474754-46468925_46468922:-	TRUE	0.065	0.27	1	0.94	0.94	0.96	0.98	1	0.99	NA
chr1:99653421-99652548_99652545:-	chr1	99652545	99653421	-	ENSMUSG00000040648	Ppip5k2	QDRRDV	QDRDV	R	chr5:102472526-102474088_102474091:+	FALSE	0.065	0.025	1	0.94	1	0.99	1	1	1	1
chr14:58184759-58176953_58176950:-	chr14	58176950	58184759	-	ENSMUSG00000021951	N6amt2	NWQLS	NWLS	Q	NA	NA	0.064	0.4	0.97	0.94	0.98	0.98	1	0.97	0.97	0.98
chr4:65846158-65780246_65780243:-	chr4	65780243	65846158	-	ENSMUSG00000028373	Astn2	KKAAAE	KKAAE	A	chr9:119976637-119903757_119903754:-	TRUE	0.064	0.42	0.94	NA	NA	NA	NA	NA	1	NA
chr7:107257022-107255205_107255202:-	chr7	107255202	107257022	-	ENSMUSG00000030726	Pold3	LEAVKS	LEVKS	A	chr11:74322583-74323923_74323926:+	TRUE	0.064	0.0065	1	0.95	1	1	0.94	1	1	0.99
chr8:107887333-107887837_107887840:+	chr8	107887333	107887840	+	ENSMUSG00000014786	Slc9a5	KKKDG	KKDG	K	chr16:67298425-67298943_67298946:+	FALSE	0.064	0.22	0.81	NA	NA	NA	NA	0.87	0.86	0.87
chr8:73055172-73055421_73055424:+	chr8	73055172	73055424	+	ENSMUSG00000019428	Fkbp8	QGSRSP	QGRSP	S	chr19:18650181-18649246_18649243:-	TRUE	0.064	0.00033	0.82	0.83	0.81	0.81	0.84	0.8	0.79	0.78
chr8:73892776-73893028_73893031:+	chr8	73892776	73893031	+	ENSMUSG00000002395	Use1	KRASAK	KRAAK	S	NA	NA	0.064	0.0028	0.061	0.071	0.094	0.078	0.074	0.03	0.071	0.071
chr9:109016258-109016331_109016334:+	chr9	109016258	109016334	+	ENSMUSG00000053646	Plxnb1	YKQVP	YKVP	Q	chr3:48451864-48451792_48451789:-	TRUE	0.064	0.014	0.0095	NA	0.015	0.014	0	NA	0.064	0
chr9:110106830-110108503_110108506:+	chr9	110106830	110108506	+	ENSMUSG00000032481	Smarcc1	KPEEKE	KPEKE	E	chr3:47677512-47676834_47676831:-	FALSE	0.064	0.018	0.98	0.99	0.99	0.93	0.98	0.98	0.98	0.96
chr9:78297642-78300571_78300574:+	chr9	78297642	78300574	+	ENSMUSG00000032342	Mto1	VLADGS	VLDGS	A	NA	NA	0.064	0.28	0.97	1	0.97	0.94	1	0.99	0.98	0.98
chr10:80369896-80367996_80367993:-	chr10	80367993	80369896	-	ENSMUSG00000062075	Lmnb2	EEEVR	EEVR	E	chr19:2438161-2435169_2435166:-	TRUE	0.063	0.0001	1	0.94	0.98	1	1	1	1	1
chr1:66448095-66466709_66466712:+	chr1	66448095	66466712	+	ENSMUSG00000015222	Mtap2	EEAASG	EEASG	A	chr2:210545551-210565001_210565004:+	FALSE	0.063	0.32	0.97	NA	NA	NA	NA	NA	NA	0.91
chr2:142086897-142122252_142122255:+	chr2	142086897	142122255	+	ENSMUSG00000068205	Macrod2	DEADSA	DEDSA	A	NA	NA	0.063	0.00027	0.24	NA	0.3	NA	NA	NA	NA	NA
chr6:70835375-70837794_70837797:+	chr6	70835375	70837797	+	ENSMUSG00000031668	Eif2ak3	HRQRK	HRRK	Q	NA	NA	0.063	0.089	0.98	0.96	0.92	0.95	0.95	NA	0.96	NA
chr11:97528482-97530738_97530741:+	chr11	97528482	97530741	+	ENSMUSG00000038437	Mllt6	KMKTS	KMTS	K	NA	NA	0.062	0.6	0.96	1	0.98	0.94	0.98	0.98	0.97	0.95
chr1:158837770-158832021_158832018:-	chr1	158832018	158837770	-	ENSMUSG00000026594	Ralgps2	SEKSS	SESS	K	NA	NA	0.062	0.0012	1	0.94	0.95	1	1	NA	0.97	0.99
chr1:164627564-164626494_164626491:-	chr1	164626491	164627564	-	ENSMUSG00000040225	Bat2l2	KKLGPI	KKRPI	LGR	chr1:171527282-171530157_171530160:+	TRUE	0.062	0.41	0.96	0.94	0.95	0.98	1	1	0.96	1
chr2:133380504-133386610_133386613:+	chr2	133380504	133386613	+	ENSMUSG00000027358	Bmp2	HEEAVE	HEAVE	E	NA	NA	0.062	0.69	1	NA	NA	0.94	NA	NA	1	NA
chr2:165208191-165207386_165207383:-	chr2	165207383	165208191	-	ENSMUSG00000017667	Zfp334	HAEDDE	HADDE	E	NA	NA	0.062	0.0002	0.98	NA	NA	NA	1	0.94	NA	NA
chr2:91338605-91341146_91341149:+	chr2	91338605	91341149	+	ENSMUSG00000027253	Lrp4	TQQDR	TQDR	Q	NA	NA	0.062	0.31	1	NA	0.99	1	0.98	0.94	1	NA
chr6:120972244-120971374_120971371:-	chr6	120971371	120972244	-	ENSMUSG00000003178	Mical3	EEEEP	EEEP	E	chr22:18369936-18368817_18368814:-	TRUE	0.062	0.59	0.98	1	0.95	0.94	0.94	0.97	0.98	0.96
chr6:92000543-92001074_92001077:+	chr6	92000543	92001077	+	ENSMUSG00000034037	Fgd5	FEQSS	FESS	Q	chr3:14939602-14940246_14940249:+	TRUE	0.062	0.72	NA	NA	0.94	1	1	1	0.97	NA
chr7:105219412-105218052_105218049:-	chr7	105218049	105219412	-	ENSMUSG00000030761	Myo7a	EKEDD	EKDD	E	chr11:76903323-76905399_76905402:+	FALSE	0.062	5.5e-06	1	1	1	0.98	0.94	NA	1	1
chr7:128200913-128219644_128219647:+	chr7	128200913	128219647	+	ENSMUSG00000030876	Mettl9	ENVGGK	ENGGK	V	NA	NA	0.062	0.4	0.86	0.8	0.83	0.82	0.8	0.81	0.83	0.8
chr7:129364253-129364364_129364367:+	chr7	129364253	129364367	+	ENSMUSG00000030865	2010110P09Rik	PNGSQR	PNGQR	S	chr16:23767248-23767384_23767387:+	FALSE	0.062	0.36	NA	0.99	NA	0.94	NA	NA	NA	1
chr8:125788970-125789214_125789217:+	chr8	125788970	125789217	+	ENSMUSG00000001065	Zfp276	MKKHI	MKHI	K	chr16:89799965-89800329_89800332:+	TRUE	0.062	0.0018	0.99	1	1	0.94	1	0.95	0.99	1
chr8:72438418-72437123_72437120:-	chr8	72437120	72438418	-	ENSMUSG00000036180	Gatad2a	TQAGRI	TQGRI	A	chr19:19609531-19611927_19611930:+	TRUE	0.062	0.53	0.92	0.95	0.94	0.95	0.89	0.93	0.93	0.91
chr9:21606169-21606075_21606072:-	chr9	21606072	21606169	-	ENSMUSG00000032198	Dock6	NQ*	NQGP	*	NA	NA	0.062	0.019	0.012	0.038	0.01	0.058	0.033	0.068	0.014	0.0051
chr11:4814313-4814525_4814528:+	chr11	4814313	4814528	+	ENSMUSG00000034274	Thoc5	TTKRR	TTRR	K	chr22:29924415-29924166_29924163:-	FALSE	0.061	2.6e-07	1	0.94	1	1	1	0.98	1	1
chr11:67489224-67494727_67494730:+	chr11	67489224	67494730	+	ENSMUSG00000033066	Gas7	QAGDDL	QADDL	G	chr17:9828793-9823022_9823019:-	FALSE	0.061	1.1e-10	1	NA	1	1	1	1	0.94	1
chr11:97384771-97384556_97384553:-	chr11	97384553	97384771	-	ENSMUSG00000038453	Srcin1	IKKAE	IKAE	K	chr17:36705292-36704945_36704942:-	FALSE	0.061	0.56	0.98	NA	0.94	NA	NA	1	NA	0.97
chr13:55751927-55753405_55753408:+	chr13	55751927	55753408	+	ENSMUSG00000021500	Ddx46	EKKSG	EKSG	K	chr5:134113415-134116823_134116826:+	TRUE	0.061	0.16	0.97	0.94	0.97	0.97	1	0.98	0.98	0.98
chr15:75911280-75908132_75908129:-	chr15	75908129	75911280	-	ENSMUSG00000002524	Puf60	ALQVN	ALVN	Q	chr8:144911450-144906569_144906566:-	TRUE	0.061	0.7	0.94	0.95	NA	0.91	NA	0.97	0.94	0.97
chr18:33969873-33962214_33962211:-	chr18	33962211	33969873	-	ENSMUSG00000024376	Epb4.1l4a	SRSRSP	SRSSP	R	chr5:111519713-111506689_111506686:-	FALSE	0.061	0.82	1	NA	0.98	NA	0.97	NA	NA	0.94
chr1:130156114-130157408_130157411:+	chr1	130156114	130157411	+	ENSMUSG00000026353	Ubxn4	VESRLT	VERLT	S	NA	NA	0.061	0.085	0.097	0.11	0.13	0.12	0.11	0.069	0.093	0.099
chr3:127249394-127249321_127249318:-	chr3	127249318	127249394	-	ENSMUSG00000027968	Larp7	VAEEKK	VAEKK	E	NA	NA	0.061	0.01	0.94	0.96	0.95	0.96	0.99	0.96	0.92	0.97
chr8:74003050-74002957_74002954:-	chr8	74002954	74003050	-	ENSMUSG00000034863	Ano8	WQKVM	WQVM	K	chr19:17438498-17438378_17438375:-	FALSE	0.061	0.63	0.97	1	1	1	0.94	0.98	1	NA
chr8:90860980-90858118_90858115:-	chr8	90858115	90860980	-	ENSMUSG00000031660	Brd7	AEQIT	AEIT	Q	chr16:50355893-50354688_50354685:-	FALSE	0.061	0.23	0.059	0.099	0.068	0.1	0.045	0.075	0.086	0.11
chr13:44998627-45001602_45001605:+	chr13	44998627	45001605	+	ENSMUSG00000038518	Jarid2	LIGGCE	LIGCE	G	NA	NA	0.06	0.013	1	1	1	1	1	0.94	0.99	1
chr6:142984755-142983682_142983679:-	chr6	142983679	142984755	-	ENSMUSG00000030279	5730419I09Rik	PPEVS	PPVS	E	chr12:22631247-22627825_22627822:-	TRUE	0.06	9.1e-05	1	1	1	1	1	1	1	0.94
chr7:108629974-108633056_108633059:+	chr7	108629974	108633059	+	ENSMUSG00000030653	Pde2a	KVETV	KVTV	E	NA	NA	0.06	3.3e-05	1	1	1	1	1	1	1	0.94
chr8:122205072-122207650_122207653:+	chr8	122205072	122207653	+	ENSMUSG00000023336	Wfdc1	QAEGRV	QAGRV	E	NA	NA	0.06	7.4e-08	1	0.95	1	0.94	1	1	1	1
chr9:44195956-44196089_44196092:+	chr9	44195956	44196092	+	ENSMUSG00000032115	Hyou1	AQKPN	AQPN	K	NA	NA	0.06	0.43	0.95	0.95	0.94	0.95	0.94	0.89	0.93	0.94
chr11:58123167-58123456_58123459:+	chr11	58123167	58123459	+	ENSMUSG00000090178	NA	PDDSEP	PDDEP	S	NA	NA	0.059	0.00012	1	NA	1	1	NA	1	0.94	0.96
chr11:72933056-72933777_72933780:+	chr11	72933056	72933780	+	ENSMUSG00000005947	Itgae	SQQIR	SQIR	Q	NA	NA	0.059	0.23	NA	0.94	NA	NA	NA	NA	1	NA
chr12:13565557-13567640_13567643:+	chr12	13565557	13567643	+	ENSMUSG00000020576	Nbas	ECVSLA	ECVLA	S	NA	NA	0.059	0.24	0.057	0.037	0.092	0.084	0.033	0.079	0.058	0.049
chr17:83827588-83839371_83839374:+	chr17	83827588	83839374	+	ENSMUSG00000032624	Eml4	SQEGEY	SQGEY	E	chr2:42492091-42507990_42507993:+	FALSE	0.059	3.1e-17	1	1	0.94	1	1	NA	1	NA
chr1:173334268-173334352_173334355:+	chr1	173334268	173334355	+	ENSMUSG00000048865	Arhgap30	DREEKS	DREKS	E	NA	NA	0.059	0.61	1	0.96	0.94	NA	1	NA	0.98	1
chr4:115504294-115506238_115506241:+	chr4	115504294	115506241	+	ENSMUSG00000028709	Mobkl2c	RVGVPF	RVVPF	G	chr1:47078576-47075876_47075873:-	FALSE	0.059	0.016	1	1	1	1	1	0.94	1	1
chr5:107933033-107933523_107933526:+	chr5	107933033	107933526	+	ENSMUSG00000044060	A830010M20Rik	TAAVKS	TAVKS	A	NA	NA	0.059	0.057	0.98	NA	1	NA	NA	0.94	1	0.98
chr5:123565201-123565670_123565673:+	chr5	123565201	123565673	+	ENSMUSG00000054434	Tmem120b	TVEGFQ	TVGFQ	E	chr12:122211419-122212564_122212567:+	FALSE	0.059	0.65	1	NA	0.99	1	1	0.94	1	NA
chr5:151376575-151375567_151375564:-	chr5	151375564	151376575	-	ENSMUSG00000041132	N4bp2l1	LARRNI	LARNI	R	chr13:32978458-32977337_32977334:-	FALSE	0.059	0.00035	1	1	0.98	1	1	1	1	0.94
chr6:48364150-48364489_48364492:+	chr6	48364150	48364492	+	ENSMUSG00000042810	Krba1	KGAAAG	KGAAG	A	NA	NA	0.059	0.66	0.95	1	0.95	0.98	0.94	0.96	0.95	0.97
chr7:31444082-31444002_31443999:-	chr7	31443999	31444082	-	ENSMUSG00000078762	Haus5	IQEGW	IQGW	E	chr19:36109367-36109471_36109474:+	FALSE	0.059	0.0052	1	1	0.94	1	1	1	1	1
chr8:13159434-13165846_13165849:+	chr8	13159434	13165849	+	ENSMUSG00000031447	Lamp1	LLAAGL	LLAGL	A	NA	NA	0.059	0.019	0.042	0	0.059	0.043	0.019	0.027	0.037	0.024
chr8:24024859-24029797_24029800:+	chr8	24024859	24029800	+	ENSMUSG00000031540	Myst3	LQKVG	LQVG	K	NA	NA	0.059	0.34	1	NA	NA	0.94	1	1	0.99	1
chrX:137636878-137635651_137635648:-	chrX	137635648	137636878	-	ENSMUSG00000031273	Col4a6	VKGDSG	VKDSG	G	chrX:107433622-107431907_107431904:-	FALSE	0.059	0.98	NA	NA	0.94	NA	NA	NA	NA	1
chrX:71263469-71262769_71262766:-	chrX	71262766	71263469	-	ENSMUSG00000031392	Irak1	TQENS	TQNS	E	chrX:153279493-153278794_153278791:-	FALSE	0.059	0.76	NA	NA	1	0.94	NA	NA	1	NA
chrX:71659203-71657819_71657816:-	chrX	71657816	71659203	-	ENSMUSG00000031400	G6pdx	SQTRGW	SQTGW	R	chrX:153763383-153762714_153762711:-	TRUE	0.059	0.07	0.021	0.052	0.0045	0.059	0	0	0.027	0
chr11:3605392-3605213_3605210:-	chr11	3605210	3605392	-	ENSMUSG00000020435	Osbp2	EEAEKE	EEEKE	A	NA	NA	0.058	0.26	0.058	NA	0	NA	NA	NA	NA	0.044
chr11:62153910-62152570_62152567:-	chr11	62152567	62153910	-	ENSMUSG00000018501	Ncor1	DPAAAA	DPAAA	A	chr17:15971208-15969008_15969005:-	TRUE	0.058	0.63	0.58	0.63	0.59	0.59	0.57	0.58	0.63	0.57
chr12:66157506-66158716_66158719:+	chr12	66157506	66158719	+	ENSMUSG00000035597	Prpf39	DKENT	DKNT	E	chr14:45580020-45581521_45581524:+	FALSE	0.058	0.14	0.99	1	1	1	0.94	1	0.99	1
chr16:56652330-56654115_56654118:+	chr16	56652330	56654118	+	ENSMUSG00000035258	Abi3bp	AMEETD	AMETD	E	chr3:100513767-100511612_100511609:-	TRUE	0.058	0.46	0.95	NA	1	1	0.94	0.99	0.95	NA
chr5:115699406-115699182_115699179:-	chr5	115699179	115699406	-	ENSMUSG00000041740	Rnf10	RKQGV	RKGV	Q	NA	NA	0.058	6.6e-06	0.066	0.065	0.12	0.089	0.1	0.079	0.074	0.085
chr6:49195475-49194934_49194931:-	chr6	49194931	49195475	-	ENSMUSG00000029817	Tra2a	RYRRRS	RYRRS	R	chr7:23545757-23545432_23545429:-	FALSE	0.058	0.63	0.89	0.93	0.91	0.92	0.89	0.93	0.9	0.87
chr6:72584094-72583315_72583312:-	chr6	72583312	72584094	-	ENSMUSG00000055799	Tcf7l1	KTAGIP	KTGIP	A	chr2:85529739-85531015_85531018:+	TRUE	0.058	0.23	NA	NA	0	0	0	0	0.058	0
chr7:35138684-35138580_35138577:-	chr7	35138577	35138684	-	ENSMUSG00000066568	Lsm14a	LKEDKL	LKDKL	E	chr19:34710478-34710611_34710614:+	FALSE	0.058	0.014	0.98	0.96	0.93	0.95	0.98	0.93	0.93	0.92
chr11:120340068-120340401_120340404:+	chr11	120340068	120340404	+	ENSMUSG00000025793	Hgs	SEQYQ	SEYQ	Q	NA	NA	0.057	0.68	0.37	0.37	0.37	0.34	0.31	0.35	0.31	0.37
chr14:21547673-21547483_21547480:-	chr14	21547480	21547673	-	ENSMUSG00000039308	Ndst2	ALEHG	ALHG	E	chr10:75566415-75566232_75566229:-	TRUE	0.057	0.25	1	1	0.99	1	0.99	0.94	0.98	0.99
chr15:79749183-79748906_79748903:-	chr15	79748903	79749183	-	ENSMUSG00000053411	Cbx7	EEAEAD	EEEAD	A	chr22:39530406-39530053_39530050:-	TRUE	0.057	0.083	0.98	1	0.97	0.97	0.94	0.99	0.99	0.97
chr1:137743332-137744286_137744289:+	chr1	137743332	137744289	+	ENSMUSG00000026414	Tnnt2	KPSRLF	KPRLF	S	NA	NA	0.057	0.5	0.96	0.96	NA	NA	0.94	NA	1	1
chr10:12439816-12434172_12434169:-	chr10	12434169	12439816	-	ENSMUSG00000019820	Utrn	GKEGLS	GKGLS	E	chr6:144775005-144779906_144779909:+	TRUE	0.056	0.24	1	1	0.97	1	1	0.94	0.99	1
chr10:126765203-126765446_126765449:+	chr10	126765203	126765449	+	ENSMUSG00000040345	Arhgap9	GQEGKL	GQGKL	E	chr12:57868206-57867959_57867956:-	FALSE	0.056	0.0052	NA	1	0.94	1	1	NA	1	NA
chr11:106626598-106628267_106628270:+	chr11	106626598	106628270	+	ENSMUSG00000040528	Gm885	EEEGGT	EEGGT	E	chr17:62462779-62463682_62463685:+	TRUE	0.056	0.83	NA	0.95	1	NA	1	NA	0.94	NA
chr12:77209202-77209851_77209854:+	chr12	77209202	77209854	+	ENSMUSG00000063450	Syne2	AKQFG	AKFG	Q	chr14:64691265-64691714_64691717:+	TRUE	0.056	0.07	0.018	0.017	0.057	0.066	0.073	0.071	0.03	0.048
chr17:34790240-34790447_34790450:+	chr17	34790240	34790450	+	ENSMUSG00000015461	Atf6b	RQKSQ	RQSQ	K	chr6_mcf_hap5:3464928-3464712_3464709:-	FALSE	0.056	0.029	0.95	0.97	0.94	0.96	1	0.99	0.95	0.97
chr18:75679393-75631674_75631671:-	chr18	75631671	75679393	-	ENSMUSG00000052928	Gm672	LQKDF	LQDF	K	chr18:46288060-46343592_46343595:+	TRUE	0.056	0.52	0.99	NA	1	0.99	0.94	1	NA	1
chr1:157708778-157707970_157707967:-	chr1	157707967	157708778	-	ENSMUSG00000033671	Cep350	RPESP	RPSP	E	chr1:180063751-180064658_180064661:+	FALSE	0.056	1.8e-08	1	0.94	1	1	1	1	1	1
chr3:98945111-98991404_98991407:+	chr3	98945111	98991407	+	ENSMUSG00000004233	Wars2	PQKES	PQES	K	NA	NA	0.056	0.23	1	NA	1	0.94	NA	1	1	NA
chr4:59392471-59382512_59382509:-	chr4	59382509	59392471	-	ENSMUSG00000038578	Susd1	TPEDDL	TPDDL	E	chr9:114873934-114864565_114864562:-	TRUE	0.056	0.92	1	NA	NA	0.94	NA	NA	0.97	1
chr6:115798924-115795635_115795632:-	chr6	115795632	115798924	-	ENSMUSG00000030322	Mbd4	FQEDSI	FQDSI	E	chr3:129155286-129152979_129152976:-	TRUE	0.056	0.85	NA	NA	NA	NA	NA	NA	0.9	0.95
chr6:47495675-47494608_47494605:-	chr6	47494605	47495675	-	ENSMUSG00000029687	Ezh2	SSEANS	SSANS	E	chr7:148514969-148514483_148514480:-	FALSE	0.056	0.00015	1	0.95	0.96	NA	1	0.94	1	1
chr7:116598516-116597548_116597545:-	chr7	116597545	116598516	-	ENSMUSG00000031026	Trim66	PVGE*	PVE*	G	NA	NA	0.056	0.34	1	NA	NA	NA	NA	NA	NA	0.94
chr7:130138252-130140457_130140460:+	chr7	130138252	130140460	+	ENSMUSG00000030779	Rbbp6	CYRSIN	CYSIN	R	chr16:24576186-24578464_24578467:+	TRUE	0.056	3e-05	0.99	1	0.96	1	0.94	1	1	1
chr9:87134650-87133219_87133216:-	chr9	87133216	87134650	-	ENSMUSG00000056919	4922501C03Rik	KQEEE	KQEE	E	NA	NA	0.056	0.53	1	NA	1	NA	NA	1	0.94	1
chr11:49909482-49912748_49912751:+	chr11	49909482	49912751	+	ENSMUSG00000020376	Rnf130	VTKEWF	VTKWF	E	chr5:179393806-179390564_179390561:-	FALSE	0.055	6.9e-06	0.94	0.99	0.99	0.99	1	0.98	0.99	1
chr11:54279715-54289134_54289137:+	chr11	54279715	54289137	+	ENSMUSG00000035992	Fnip1	VSKLC	VSLC	K	NA	NA	0.055	0.58	0.98	NA	NA	1	0.96	0.97	0.98	0.95
chr19:5747571-5747671_5747674:+	chr19	5747571	5747674	+	ENSMUSG00000024940	Ltbp3	GTAAFK	GTAFK	A	NA	NA	0.055	0.81	0.93	0.95	0.92	NA	0.96	0.95	0.97	0.96
chr1:167787627-167788574_167788577:+	chr1	167787627	167788577	+	ENSMUSG00000005763	Cd247	KQQRR	KQRR	Q	chr1:167407807-167404671_167404668:-	TRUE	0.055	0.9	NA	0.95	NA	NA	0.91	0.91	0.89	NA
chr2:154174387-154171751_154171748:-	chr2	154171748	154174387	-	ENSMUSG00000027487	Cdk5rap1	RQKTR	RQTR	K	chr20:31958305-31954814_31954811:-	TRUE	0.055	0.0011	1	0.95	0.99	1	1	1	1	1
chr2:181316561-181309742_181309739:-	chr2	181309739	181316561	-	ENSMUSG00000089917	Uckl1	EDRSNA	EDRNA	S	chr20:62587613-62577996_62577993:-	TRUE	0.055	0.95	0.91	0.94	NA	0.93	0.92	NA	0.91	0.97
chr2:84443345-84443060_84443057:-	chr2	84443057	84443345	-	ENSMUSG00000034101	Ctnnd1	PMQKI	PMKI	Q	NA	NA	0.055	0.91	NA	0.88	0.89	0.86	0.83	NA	NA	NA
chr6:113343188-113344686_113344689:+	chr6	113343188	113344689	+	ENSMUSG00000030276	Ttll3	VKQKK	VKKK	Q	chr3:9852393-9854627_9854630:+	TRUE	0.055	0.92	0.98	NA	NA	NA	1	NA	0.95	0.94
chr7:127259872-127263688_127263691:+	chr7	127259872	127263691	+	ENSMUSG00000030917	Tmem159	SPSRPL	SPRPL	S	NA	NA	0.055	0.39	0.97	1	0.99	1	0.97	0.95	1	1
chrX:159401994-159400175_159400172:-	chrX	159400172	159401994	-	ENSMUSG00000040808	S100g	LKQAS	LKAS	Q	NA	NA	0.055	0.00039	NA	0.37	0.37	NA	0.32	NA	NA	NA
chr12:8234169-8245249_8245252:+	chr12	8234169	8245252	+	ENSMUSG00000037669	1110057K04Rik	PQEESN	PQESN	E	NA	NA	0.054	0.11	0.95	1	1	0.99	1	1	0.98	1
chr15:76178731-76178657_76178654:-	chr15	76178654	76178731	-	ENSMUSG00000022552	Sharpin	KKEELA	KKELA	E	NA	NA	0.054	0.13	0.99	0.95	0.98	0.99	0.98	0.99	0.98	1
chr18:36815331-36816340_36816343:+	chr18	36815331	36816343	+	ENSMUSG00000024483	Ankhd1	MSEGLS	MSGLS	E	chr5:139917174-139917671_139917674:+	TRUE	0.054	0.0019	0.97	0.99	0.99	0.98	0.98	0.93	0.95	0.99
chr5:147765653-147766700_147766703:+	chr5	147765653	147766703	+	ENSMUSG00000016503	Gtf3a	MKQSL	MKSL	Q	NA	NA	0.054	0.15	0.96	0.97	0.97	0.94	0.98	0.95	0.96	0.93
chr6:37007954-37007460_37007457:-	chr6	37007457	37007954	-	ENSMUSG00000038665	Dgki	TEQET	TEET	Q	chr7:137294281-137293810_137293807:-	TRUE	0.054	0.76	0.95	NA	NA	NA	NA	NA	0.9	NA
chr7:3603730-3604799_3604802:+	chr7	3603730	3604802	+	ENSMUSG00000035632	Cnot3	KDQKQ	KDKQ	Q	chr19:54648068-54649331_54649334:+	TRUE	0.054	0.8	0.2	0.18	0.19	0.21	0.16	0.17	0.17	0.16
chr7:51725907-51726229_51726232:+	chr7	51725907	51726232	+	ENSMUSG00000038695	Josd2	RRRRLP	RRRLP	R	NA	NA	0.054	0.14	1	1	0.95	1	1	1	0.97	1
chr8:47055708-47053518_47053515:-	chr8	47053515	47055708	-	ENSMUSG00000071103	1700029J07Rik	KKPSGL	KKPGL	S	NA	NA	0.054	0.68	1	NA	0.95	NA	1	1	1	0.98
chr11:3199208-3207651_3207654:+	chr11	3199208	3207654	+	ENSMUSG00000020453	Patz1	NREGQK	NRGQK	E	chr22:31731678-31723295_31723292:-	FALSE	0.053	0.6	0.95	NA	1	NA	0.97	1	0.98	1
chr11:40541929-40538422_40538419:-	chr11	40538419	40541929	-	ENSMUSG00000020330	Hmmr	SKKDS	SKDS	K	chr5:162891808-162894707_162894710:+	FALSE	0.053	4.4e-07	NA	NA	NA	NA	NA	NA	1	0.95
chr16:44382315-44384784_44384787:+	chr16	44382315	44384787	+	ENSMUSG00000043065	Ccdc52	WAEEGK	WAEGK	E	chr3:113169183-113166987_113166984:-	FALSE	0.053	0.0037	1	1	0.95	1	1	1	1	1
chr17:27073810-27073999_27074002:+	chr17	27073810	27074002	+	ENSMUSG00000024193	Phf1	LPSSPI	LPSPI	S	chr6:33383106-33383367_33383370:+	FALSE	0.053	0.013	0.96	0.95	0.95	0.99	1	0.95	0.97	0.99
chr17:46768982-46768840_46768837:-	chr17	46768837	46768982	-	ENSMUSG00000003546	Klc4	PSSSSM	PSSSM	S	NA	NA	0.053	0.043	0.96	0.93	0.95	0.96	0.95	0.93	0.98	0.93
chr17:56534312-56535627_56535630:+	chr17	56534312	56535630	+	ENSMUSG00000024201	Kdm4b	DEEAFL	DEAFL	E	NA	NA	0.053	0.046	0.99	NA	1	0.97	1	1	0.99	0.95
chr1:134394698-134400341_134400344:+	chr1	134394698	134400344	+	ENSMUSG00000026439	Rbbp5	LAAGGA	LAGGA	A	chr1:205064001-205057943_205057940:-	TRUE	0.053	0.71	1	NA	1	1	NA	0.97	0.95	NA
chr1:182079368-182080266_182080269:+	chr1	182079368	182080269	+	ENSMUSG00000026490	Cdc42bpa	MAEGDE	MAGDE	E	chr1:227210964-227204751_227204748:-	FALSE	0.053	0.00065	1	NA	1	1	1	0.95	1	1
chr2:158202062-158202481_158202484:+	chr2	158202062	158202484	+	ENSMUSG00000044349	Snhg11	YPGDGI	YPDGI	G	NA	NA	0.053	0.039	1	NA	0.99	0.94	NA	NA	NA	NA
chr2:33010808-33002173_33002170:-	chr2	33002170	33010808	-	ENSMUSG00000038831	Ralgps1	LESRGR	LERGR	S	NA	NA	0.053	4.8e-06	0.92	NA	NA	NA	NA	NA	NA	0.87
chr2:90586945-90591225_90591228:+	chr2	90586945	90591228	+	ENSMUSG00000008200	Fnbp4	ATGGLC	ATGLC	G	NA	NA	0.053	6.3e-10	1	1	1	1	0.95	1	1	1
chr3:97020236-97019351_97019348:-	chr3	97019348	97020236	-	ENSMUSG00000038256	Bcl9	TQSSPK	TQSPK	S	chr1:147083688-147084682_147084685:+	FALSE	0.053	0.43	0.98	0.95	1	1	1	NA	0.99	1
chr4:115964354-115964702_115964705:+	chr4	115964354	115964705	+	ENSMUSG00000028698	Pik3r3	SDESYF	SDDYF	ESD	NA	NA	0.053	0.00018	1	NA	1	NA	0.95	1	1	1
chr4:116378486-116377264_116377261:-	chr4	116377261	116378486	-	ENSMUSG00000028690	Mmachc	TEKFP	TEFP	K	NA	NA	0.053	0.044	1	1	0.99	0.98	1	0.97	1	0.95
chr4:154502909-154502992_154502995:+	chr4	154502909	154502995	+	ENSMUSG00000029049	Morn1	LEKTL	LETL	K	NA	NA	0.053	0.84	1	NA	1	1	1	NA	0.95	0.99
chr6:3495642-3501013_3501016:+	chr6	3495642	3501016	+	ENSMUSG00000001376	Ccdc132	AAEGSN	AAGSN	E	chr7:92921147-92923857_92923860:+	FALSE	0.053	0.067	1	1	1	0.95	0.97	0.99	0.99	1
chr7:94522932-94524692_94524695:+	chr7	94522932	94524695	+	ENSMUSG00000030562	Nox4	IQKII	IQII	K	chr11:89070615-89069113_89069110:-	TRUE	0.053	0.62	NA	NA	0.95	0.97	0.97	1	NA	NA
chr8:46466507-46441083_46441080:-	chr8	46441080	46466507	-	ENSMUSG00000070044	Fam149a	PEGRGL	PEGGL	R	chr4:187026796-187070327_187070330:+	FALSE	0.053	0.6	0.95	NA	NA	NA	1	NA	NA	NA
chr8:71328884-71331361_71331364:+	chr8	71328884	71331364	+	ENSMUSG00000031864	Ints10	GRRSCS	GRRCS	S	NA	NA	0.053	3.1e-14	1	0.95	0.99	1	1	1	1	1
chr18:7920248-7921420_7921423:+	chr18	7920248	7921423	+	ENSMUSG00000024283	Wac	RLSSQR	RLSQR	S	chr10:28903614-28905102_28905105:+	TRUE	0.052	0.024	0.97	0.95	0.94	0.95	0.98	0.97	0.97	1
chr2:69708637-69708735_69708738:+	chr2	69708637	69708738	+	ENSMUSG00000068882	Ssb	GHAGGR	GHGGR	A	NA	NA	0.052	0.0066	0.95	0.95	0.94	0.93	0.93	0.94	0.97	0.91
chr3:88867840-88870094_88870097:+	chr3	88867840	88870097	+	ENSMUSG00000028053	Ash1l	AEKYY	AEYY	K	chr1:155319118-155317695_155317692:-	TRUE	0.052	0.18	0.99	1	0.95	0.98	1	0.99	0.98	1
chr5:24804688-24799066_24799063:-	chr5	24799063	24804688	-	ENSMUSG00000038056	Mll3	GLQNN	GLNN	Q	chr7:151859202-151853431_151853428:-	FALSE	0.052	0.051	0.95	NA	NA	NA	NA	NA	0.9	NA
chr6:124997605-124997811_124997814:+	chr6	124997605	124997814	+	ENSMUSG00000030330	Ing4	VRTSPE	VRTPE	S	chr12:6761828-6761584_6761581:-	TRUE	0.052	0.058	0.97	1	0.97	0.98	0.99	0.98	0.99	0.95
chr6:93723601-93719537_93719534:-	chr6	93719534	93723601	-	ENSMUSG00000045095	Magi1	DDEGVH	DDGVH	E	chr3:65438933-65433732_65433729:-	FALSE	0.052	0.33	0.95	NA	NA	1	NA	NA	NA	NA
chr15:4984186-4982133_4982130:-	chr15	4982130	4984186	-	ENSMUSG00000079105	C7	KMKSY	KMSY	K	NA	NA	0.051	0.47	NA	NA	0.97	NA	0.95	1	NA	1
chr15:76538757-76538656_76538653:-	chr15	76538653	76538757	-	ENSMUSG00000033762	Recql4	HSAGEE	HSGEE	A	NA	NA	0.051	0.93	NA	NA	NA	0.14	NA	NA	0.12	0.092
chr19:46396546-46395456_46395453:-	chr19	46395453	46396546	-	ENSMUSG00000037126	Psd	LGSSEP	LGSEP	S	NA	NA	0.051	0.14	0.48	NA	NA	NA	NA	NA	NA	0.53
chr1:157756334-157753785_157753782:-	chr1	157753782	157756334	-	ENSMUSG00000033671	Cep350	YRSSSG	YRSSG	S	NA	NA	0.051	0.11	0	NA	NA	NA	NA	NA	0.051	0
chr1:44032367-44034052_44034055:+	chr1	44032367	44034055	+	ENSMUSG00000041763	Tpp2	WAEVTV	WAVTV	E	chr13:103292726-103295572_103295575:+	FALSE	0.051	0.011	0.99	1	0.95	0.99	0.98	1	0.96	1
chr2:9796016-9790533_9790530:-	chr2	9790530	9796016	-	ENSMUSG00000015619	Gata3	STEGRE	STGRE	E	chr10:8100804-8105956_8105959:+	TRUE	0.051	0.14	NA	NA	0.81	NA	0.83	NA	0.86	NA
chr3:83738742-83736786_83736783:-	chr3	83736783	83738742	-	ENSMUSG00000033767	D930015E06Rik	ACRRNV	ACRNV	R	chr4:154510159-154512205_154512208:+	FALSE	0.051	0.75	1	NA	NA	1	1	NA	0.95	0.95
chr6:116168740-116169971_116169974:+	chr6	116168740	116169974	+	ENSMUSG00000024104	D6Wsu116e	EEESD	EESD	E	chr10:51845318-51847035_51847038:+	FALSE	0.051	0.055	0.95	1	0.97	0.97	0.99	0.95	0.98	0.97
chr7:126766203-126776576_126776579:+	chr7	126766203	126776579	+	ENSMUSG00000033533	Acsm1	EEEGK	EEGK	E	NA	NA	0.051	0.00028	NA	NA	1	0.99	0.94	NA	NA	NA
chr7:25355597-25355891_25355894:+	chr7	25355597	25355894	+	ENSMUSG00000051768	Xrcc1	ESEGRD	ESGRD	E	chr19:44050747-44050258_44050255:-	TRUE	0.051	0.37	0.97	0.97	0.97	0.95	0.94	0.99	0.96	0.95
chr7:6277055-6275347_6275344:-	chr7	6275344	6277055	-	ENSMUSG00000030443	Zfp583	SLAGIP	SLGIP	A	NA	NA	0.051	0.87	0.051	NA	NA	NA	NA	NA	NA	0
chr9:57439944-57440138_57440141:+	chr9	57439944	57440141	+	ENSMUSG00000032308	Ulk3	LYEALF	LYALF	E	chr15:75132839-75132657_75132654:-	TRUE	0.051	0.34	0.95	1	1	0.98	1	NA	0.99	1
chr10:80254306-80254489_80254492:+	chr10	80254306	80254492	+	ENSMUSG00000061589	Dot1l	VGEDHG	VGDHG	E	NA	NA	0.05	0.11	1	NA	NA	NA	NA	0.95	1	1
chr11:120504206-120503608_120503605:-	chr11	120503605	120504206	-	ENSMUSG00000025140	Pycr1	LRKIG	LRIG	K	chr17:79893999-79893392_79893389:-	FALSE	0.05	0.77	1	1	NA	NA	NA	0.95	1	NA
chr12:54038218-54039327_54039330:+	chr12	54038218	54039330	+	ENSMUSG00000061603	Akap6	KAEGLK	KAGLK	E	chr14:33068712-33069832_33069835:+	FALSE	0.05	0.68	0.05	NA	NA	NA	NA	0.02	NA	0
chr16:64768750-64766819_64766816:-	chr16	64766816	64768750	-	ENSMUSG00000059920	4930453N24Rik	KQQAK	KQAK	Q	chr3:88202621-88205171_88205174:+	TRUE	0.05	0.74	0.94	0.93	0.91	0.93	0.96	0.95	0.94	0.94
chr17:78637255-78679313_78679316:+	chr17	78637255	78679316	+	ENSMUSG00000024074	Crim1	IEEEKP	IEEKP	E	chr2:36623930-36668401_36668404:+	TRUE	0.05	0.17	1	1	0.99	0.95	0.98	1	0.99	NA
chr1:137742510-137743299_137743302:+	chr1	137742510	137743302	+	ENSMUSG00000026414	Tnnt2	AEEGPV	AEGPV	E	NA	NA	0.05	0.87	1	0.98	NA	NA	0.99	1	0.95	0.98
chr1:92826770-92828071_92828074:+	chr1	92826770	92828074	+	ENSMUSG00000026303	Mlph	SKKKK	SKKK	K	NA	NA	0.05	0.82	NA	0.9	0.9	NA	0.85	NA	NA	NA
chr2:91397832-91399206_91399209:+	chr2	91397832	91399209	+	ENSMUSG00000040549	Ckap5	KIEAK	KIAK	E	chr11:46830950-46829694_46829691:-	FALSE	0.05	0.00019	1	NA	NA	0.95	1	1	1	1
chr3:36533297-36523342_36523339:-	chr3	36523339	36533297	-	ENSMUSG00000027716	Trpc3	YQQIM	YQIM	Q	chr4:122820767-122803584_122803581:-	FALSE	0.05	0.91	0.98	NA	1	NA	NA	0.95	NA	NA
chr4:107047821-107053203_107053206:+	chr4	107047821	107053206	+	ENSMUSG00000028614	Tmem48	IQQYK	IQYK	Q	NA	NA	0.05	0.18	1	1	0.95	1	NA	0.96	1	1
chr5:121813915-121814542_121814545:+	chr5	121813915	121814545	+	ENSMUSG00000042744	Gm15800	PVASWE	PVAWE	S	NA	NA	0.05	0.33	0.015	0	0.05	0	0	0	0.013	0.0029
chr5:8367876-8367361_8367358:-	chr5	8367358	8367876	-	ENSMUSG00000040537	Adam22	RAGVAS	RAVAS	G	chr7:87563865-87564341_87564344:+	FALSE	0.05	0.54	0.99	NA	NA	NA	NA	NA	1	0.95
chr8:114190104-114193391_114193394:+	chr8	114190104	114193394	+	ENSMUSG00000055835	Zfp1	SVEVWK	SVVWK	E	chr16:75200794-75203151_75203154:+	TRUE	0.05	0.2	0.97	1	0.99	1	1	0.98	1	0.95
chr10:84343034-84343558_84343561:+	chr10	84343034	84343561	+	ENSMUSG00000020037	Rfx4	STAEAQ	STEAQ	A	chr12:107126027-107126702_107126705:+	TRUE	0.049	0.46	0.95	NA	NA	0.92	NA	NA	NA	0.9
chr4:155013798-155013886_155013889:+	chr4	155013798	155013889	+	ENSMUSG00000029062	Cdk11b	SSAESG	SSESG	A	NA	NA	0.049	0.0055	0.93	0.93	0.93	0.95	0.96	0.92	0.94	0.97
chr5:118402892-118403804_118403807:+	chr5	118402892	118403807	+	ENSMUSG00000029361	Nos1	TDDRVF	TDEVF	DRE	NA	NA	0.049	0.12	0.084	NA	NA	NA	NA	0.086	NA	0.13
chr15:89133651-89133576_89133573:-	chr15	89133573	89133651	-	ENSMUSG00000036529	Sbf1	TQETG	TQTG	E	chr22:50900988-50900902_50900899:-	FALSE	0.048	0.00091	0.96	0.97	0.95	0.97	0.98	0.97	0.95	1
chr3:94288787-94289195_94289198:+	chr3	94288787	94289198	+	ENSMUSG00000028137	Celf3	RGEDRK	RGDRK	E	chr1:151682219-151681824_151681821:-	TRUE	0.048	0.19	0.64	NA	NA	NA	NA	NA	NA	0.69
chr5:137962028-137962113_137962116:+	chr5	137962028	137962116	+	ENSMUSG00000029714	Gigyf1	LKKGP	LKGP	K	chr7:100283803-100283702_100283699:-	FALSE	0.048	0.55	0.96	NA	0.95	0.98	0.94	0.96	0.95	0.99
chr4:32843490-32844712_32844715:+	chr4	32843490	32844715	+	ENSMUSG00000058006	Mdn1	EQEEDD	EQEDD	E	chr6:90374206-90372686_90372683:-	TRUE	0.047	0.13	0.96	0.97	0.98	0.94	0.96	0.96	0.94	0.99
chr6:39456700-39447173_39447170:-	chr6	39447170	39456700	-	ENSMUSG00000038456	Dennd2a	TKQSL	TKSL	Q	chr7:140285389-140273808_140273805:-	TRUE	0.047	0.99	0.89	NA	0.93	0.9	0.9	0.92	0.91	NA
chr6:48354139-48355233_48355236:+	chr6	48354139	48355236	+	ENSMUSG00000042810	Krba1	PEVAVV	PEAVV	V	chr7:149418081-149418471_149418474:+	TRUE	0.047	0.82	0.92	NA	0.97	0.94	0.95	0.94	0.92	0.96
chr11:120474955-120474737_120474734:-	chr11	120474734	120474955	-	ENSMUSG00000025137	Pcyt2	SQEMS	SQMS	E	chr17:79865649-79865474_79865471:-	FALSE	0.046	0.0011	0.96	0.93	0.95	0.95	0.96	0.94	0.98	0.97
chr19:12853114-12852536_12852533:-	chr19	12852533	12853114	-	ENSMUSG00000024695	Zfp91	GISSDE	GISDE	S	chr11:58377807-58378423_58378426:+	TRUE	0.046	1.7e-05	0.98	0.97	0.96	0.94	0.99	0.95	0.96	0.97
chr1:13571104-13569892_13569889:-	chr1	13569889	13571104	-	ENSMUSG00000025935	Tram1	ATEEQA	ATEQA	E	chr8:71512254-71510490_71510487:-	TRUE	0.046	1.5e-06	0.98	0.96	0.99	0.99	0.95	0.99	0.99	0.99
chr6:30699761-30699504_30699501:-	chr6	30699501	30699761	-	ENSMUSG00000025607	Copg2	LEEAVN	LEAVN	E	NA	NA	0.046	0.0062	0.98	0.99	0.98	0.98	0.99	0.95	0.98	0.95
chr15:36447354-36437510_36437507:-	chr15	36437507	36447354	-	ENSMUSG00000013611	Snx31	EMQIE	EMIE	Q	chr8:101596339-101589303_101589300:-	TRUE	0.044	0.00012	NA	NA	0.96	NA	NA	NA	0.92	NA
chr16:45242854-45244266_45244269:+	chr16	45242854	45244269	+	ENSMUSG00000052013	Btla	LITVSD	LIISD	TVI	NA	NA	0.044	0.64	NA	NA	NA	NA	0.44	NA	0.4	NA
chr1:186730962-186729536_186729533:-	chr1	186729533	186730962	-	ENSMUSG00000026620	Mark1	RPGSAA	RPGAA	S	chr1:220825492-220826440_220826443:+	TRUE	0.044	0.96	0.25	NA	0.27	NA	NA	NA	0.29	0.25
chr5:116447862-116455791_116455794:+	chr5	116447862	116455794	+	ENSMUSG00000029516	Cit	SRSSPN	SRSPN	S	chr12:120135464-120128259_120128256:-	TRUE	0.044	0.8	0.35	NA	0.33	NA	NA	NA	0.38	0.37
chr8:73926774-73926875_73926878:+	chr8	73926774	73926878	+	ENSMUSG00000031820	5430437P03Rik	MKKMF	MKMF	K	NA	NA	0.044	0.0066	0.98	0.97	0.98	0.97	0.99	0.98	0.99	0.95
chr3:133039552-133040811_133040814:+	chr3	133039552	133040814	+	ENSMUSG00000028013	Ppa2	VEEEVW	VEEVW	E	NA	NA	0.043	0.14	0.94	0.95	0.94	0.95	0.97	0.94	0.95	0.92
chr5:110649962-110650643_110650646:+	chr5	110649962	110650646	+	ENSMUSG00000029502	Golga3	AKKKE	AKKE	K	NA	NA	0.043	0.25	0.96	0.95	0.96	0.98	0.98	0.98	0.99	0.97
chr17:34597064-34597139_34597142:+	chr17	34597064	34597142	+	ENSMUSG00000057246	BC051142	AQKTG	AQTG	K	NA	NA	0.042	0.88	NA	NA	NA	NA	NA	NA	0.96	0.91
chr1:16655586-16657746_16657749:+	chr1	16655586	16657749	+	ENSMUSG00000025940	Tmem70	AQQIP	AQIP	Q	NA	NA	0.042	0.85	0.11	0.1	0.11	0.068	0.082	0.081	0.073	0.087
chr3:127247072-127246074_127246071:-	chr3	127246071	127247072	-	ENSMUSG00000027968	Larp7	APTAGS	APTGS	A	NA	NA	0.042	0.62	0.94	0.98	0.94	0.96	0.98	0.94	0.95	0.95
chr7:147178331-147177348_147177345:-	chr7	147177345	147178331	-	ENSMUSG00000025473	Adam8	TPAVAP	TPVAP	A	NA	NA	0.042	0.41	NA	NA	NA	NA	0.42	NA	0.46	NA
chrX:93135638-93132861_93132858:-	chrX	93132858	93135638	-	ENSMUSG00000057421	Las1l	SSEDVR	SSDVR	E	chrX:64737867-64734853_64734850:-	TRUE	0.042	0.34	0.95	0.98	0.94	0.94	0.96	0.94	0.96	0.97
chr11:55223430-55220781_55220778:-	chr11	55220778	55223430	-	ENSMUSG00000018593	Sparc	APQQT	APQT	Q	NA	NA	0.041	0.42	0.79	0.8	0.77	0.81	0.78	0.79	0.8	0.79
chr17:56420165-56419496_56419493:-	chr17	56419493	56420165	-	ENSMUSG00000024197	Plin3	PEQVE	PEVE	Q	chr19:4844680-4839548_4839545:-	TRUE	0.041	0.13	0.96	0.98	0.99	0.97	0.95	0.97	0.97	0.98
chr19:11041558-11040379_11040376:-	chr19	11040376	11041558	-	ENSMUSG00000024731	Ms4a10	SLKVL	SLVL	K	chr11:60559794-60561445_60561448:+	FALSE	0.041	0.67	NA	0.97	NA	NA	NA	NA	NA	0.93
chr19:5291305-5288413_5288410:-	chr19	5288410	5291305	-	ENSMUSG00000024853	Sf3b2	PRVAAP	PRAAP	V	chr11:65824426-65824737_65824740:+	TRUE	0.041	0.12	0.98	0.96	0.98	0.94	0.94	0.97	0.96	0.95
chr1:87943147-87945163_87945166:+	chr1	87943147	87945166	+	ENSMUSG00000026227	2810459M11Rik	RPAEGA	RPEGA	A	NA	NA	0.041	0.69	0.41	NA	NA	0.37	NA	NA	NA	NA
chr4:151742138-151744614_151744617:+	chr4	151742138	151744617	+	ENSMUSG00000005045	Chd5	MKKEV	MKEV	K	NA	NA	0.041	0.079	0.88	NA	NA	NA	NA	NA	NA	0.93
chr10:42532301-42532471_42532474:+	chr10	42532301	42532474	+	ENSMUSG00000019802	Sec63	DGQSD	DGSD	Q	chr6:108215042-108214859_108214856:-	FALSE	0.04	0.21	0.94	0.9	0.9	0.93	0.94	0.92	0.92	0.94
chr10:81028111-81028217_81028220:+	chr10	81028111	81028220	+	ENSMUSG00000054452	Aes	IRQQL	IRQL	Q	chr19:3054118-3054038_3054035:-	TRUE	0.04	7.3e-06	0.91	0.95	0.95	0.93	0.91	0.91	0.92	0.93
chr16:38415404-38414963_38414960:-	chr16	38414960	38415404	-	ENSMUSG00000002847	Pla1a	LLELG	LLLG	E	NA	NA	0.04	0.86	NA	NA	0.98	0.98	NA	0.94	NA	NA
chr1:99722414-99719569_99719566:-	chr1	99719566	99722414	-	ENSMUSG00000026335	Pam	FGADHD	FGDHD	A	chr5:102361038-102363886_102363889:+	TRUE	0.04	0.27	0.031	0.065	0.026	0.066	0.03	0.038	0.048	0.039
chr11:117645234-117645424_117645427:+	chr11	117645234	117645427	+	ENSMUSG00000050106	Tmc8	KLTGLQ	KLRLQ	TGR	NA	NA	0.039	0.38	NA	NA	NA	NA	0.5	NA	0.46	0.5
chr13:41130123-41125508_41125505:-	chr13	41125505	41130123	-	ENSMUSG00000021363	Mak	NAAGNL	NAGNL	A	NA	NA	0.039	0.92	NA	NA	NA	NA	0.17	NA	NA	0.21
chr17:8368443-8375093_8375096:+	chr17	8368443	8375096	+	ENSMUSG00000069135	Fgfr1op	DKKTS	DKTS	K	NA	NA	0.038	0.81	NA	NA	NA	NA	NA	0.97	NA	0.93
chr2:155993421-155993327_155993324:-	chr2	155993324	155993421	-	ENSMUSG00000027620	Rbm39	KLSRRR	KLRRR	S	chr20:34317384-34317287_34317284:-	TRUE	0.038	0.011	0.95	0.96	0.95	0.96	0.95	0.96	0.95	0.93
chr8:125423879-125423707_125423704:-	chr8	125423704	125423879	-	ENSMUSG00000035569	Ankrd11	SPVDTT	SPDTT	V	NA	NA	0.038	0.68	0.96	0.97	0.98	0.98	0.94	0.97	0.97	0.97
chr9:86401344-86406165_86406168:+	chr9	86401344	86406168	+	ENSMUSG00000034973	Dopey1	KKQVS	KKVS	Q	NA	NA	0.038	0.96	0.77	NA	NA	NA	NA	0.8	0.76	NA
chr7:127896172-127902366_127902369:+	chr7	127896172	127902369	+	ENSMUSG00000030889	Vwa3a	LLQLQ	LLLQ	Q	NA	NA	0.037	0.59	0.95	NA	NA	NA	NA	NA	NA	0.99
chr1:182159973-182159618_182159615:-	chr1	182159615	182159973	-	ENSMUSG00000010609	Psen2	EMEEDS	EMEDS	E	chr1:227079062-227079444_227079447:+	TRUE	0.036	0.85	0.96	0.95	0.97	0.96	0.98	0.97	0.96	0.98
chr17:23947013-23947380_23947383:+	chr17	23947013	23947383	+	ENSMUSG00000039218	Srrm2	RGRRSE	RGRSE	R	NA	NA	0.035	0.00074	0.97	0.96	0.94	0.97	0.94	0.95	0.97	0.97
chr3:87544897-87543868_87543865:-	chr3	87543865	87544897	-	ENSMUSG00000023084	4933430H15Rik	SEQLV	SELV	Q	chr1:156900409-156901705_156901708:+	TRUE	0.035	0.21	NA	NA	NA	NA	0.55	NA	NA	0.59
chr5:93596713-93602496_93602499:+	chr5	93596713	93602499	+	ENSMUSG00000058013	2011-09-11	KKNSPW	KKNPW	S	chr4:77952123-77957923_77957926:+	FALSE	0.035	0.66	0.45	NA	NA	NA	NA	0.49	NA	NA
chr6:116167861-116168679_116168682:+	chr6	116167861	116168682	+	ENSMUSG00000024104	D6Wsu116e	SEEGSV	SEGSV	E	chr10:51843925-51845257_51845260:+	FALSE	0.035	0.69	0.96	0.94	0.94	0.97	0.96	0.97	0.97	0.98
chr9:66601628-66610207_66610210:+	chr9	66601628	66610210	+	ENSMUSG00000032373	Car12	RQVGLL	RQGLL	V	NA	NA	0.035	0.58	0.19	NA	0.23	NA	NA	NA	NA	NA
chr1:173147352-173147445_173147448:+	chr1	173147352	173147448	+	ENSMUSG00000005677	Nr1i3	VHAGFQ	VHGFQ	A	NA	NA	0.034	0.23	NA	0.87	NA	0.91	NA	NA	NA	NA
chr2:127258468-127258708_127258711:+	chr2	127258468	127258711	+	ENSMUSG00000046338	Gpat2	GECSVV	GECVV	S	NA	NA	0.034	0.51	NA	NA	NA	0.81	NA	NA	NA	0.78
chr1:65238868-65239105_65239108:+	chr1	65238868	65239108	+	ENSMUSG00000025949	Pikfyve	VLAENT	VLENT	A	chr2:209138457-209138742_209138745:+	FALSE	0.033	0.15	0.57	NA	NA	NA	NA	NA	0.54	NA
chr8:96913333-96913421_96913424:+	chr8	96913333	96913424	+	ENSMUSG00000031770	Herpud1	PKQEK	PKEK	Q	chr16:56969224-56969313_56969316:+	TRUE	0.033	0.0026	0.93	0.91	0.94	0.94	0.92	0.91	0.94	0.92
chr11:61264330-61264207_61264204:-	chr11	61264204	61264330	-	ENSMUSG00000010086	Rnf112	LQKLS	LQLS	K	NA	NA	0.032	0.1	0.98	NA	NA	NA	NA	NA	NA	0.95
chr18:77480929-77484803_77484806:+	chr18	77480929	77484806	+	ENSMUSG00000025425	St8sia5	LFNRST	LFKST	NRK	NA	NA	0.032	0.31	0.043	NA	NA	NA	NA	0.075	NA	NA
chr2:32160554-32160730_32160733:+	chr2	32160554	32160733	+	ENSMUSG00000002546	Golga2	GEGDVD	GEDVD	G	chr9:131021286-131020849_131020846:-	FALSE	0.032	0.2	0.98	0.95	0.95	0.96	0.98	0.97	0.96	0.95
chr11:74448790-74451460_74451463:+	chr11	74448790	74451463	+	ENSMUSG00000069814	E130309D14Rik	QQEEAS	QQEAS	E	NA	NA	0.031	0.75	0.98	NA	NA	NA	NA	NA	0.95	NA
chr12:113850247-113850756_113850759:+	chr12	113850247	113850759	+	ENSMUSG00000037679	Inf2	QEAEFV	QEEFV	A	chr14:105181193-105181618_105181621:+	TRUE	0.031	0.96	0.043	NA	0.071	0.073	0.059	0.071	0.054	NA
chr1:21283561-21281446_21281443:-	chr1	21281443	21283561	-	ENSMUSG00000025936	Gm4956	KPEEKE	KPEKE	E	NA	NA	0.031	0.84	NA	NA	0.91	0.93	0.95	NA	0.93	NA
chr2:162820489-162821423_162821426:+	chr2	162820489	162821426	+	ENSMUSG00000017868	Sgk2	KEQNH	KENH	Q	chr20:42196639-42198025_42198028:+	TRUE	0.031	0.65	NA	0.92	0.95	0.93	NA	NA	NA	NA
chr6:86601436-86601073_86601070:-	chr6	86601070	86601436	-	ENSMUSG00000001156	Mxd1	DREELD	DRELD	E	chr2:70164526-70165229_70165232:+	FALSE	0.031	0.45	0.96	0.95	0.98	0.98	0.96	0.97	0.95	0.97
chr12:88425521-88427305_88427308:+	chr12	88425521	88427308	+	ENSMUSG00000034145	Tmem63c	YEQPE	YEPE	Q	NA	NA	0.03	0.91	0.94	NA	NA	NA	NA	NA	0.91	0.92
chr2:71099004-71100705_71100708:+	chr2	71099004	71100708	+	ENSMUSG00000027012	Dync1i2	GEQIA	GEIA	Q	chr2:172602437-172604286_172604289:+	FALSE	0.03	0.053	0.96	0.97	0.96	0.95	0.97	0.97	0.98	0.95
chr3:95541935-95541790_95541787:-	chr3	95541787	95541935	-	ENSMUSG00000028108	Ecm1	REEDIP	REDIP	E	NA	NA	0.029	0.97	NA	NA	0.93	0.9	NA	NA	NA	NA
chr18:74378892-74379037_74379040:+	chr18	74378892	74379040	+	ENSMUSG00000024560	Cxxc1	KKKEE	KKEE	K	NA	NA	0.028	0.48	0.97	0.98	0.95	0.95	0.95	0.97	0.95	0.97
chr3:32736883-32746732_32746735:+	chr3	32736883	32746735	+	ENSMUSG00000056900	Usp13	REKVR	REVR	K	chr3:179399791-179408029_179408032:+	TRUE	0.028	0.54	0.95	NA	NA	NA	NA	0.98	NA	NA
chr7:30783229-30798859_30798862:+	chr7	30783229	30798862	+	ENSMUSG00000074221	Zfp568	SPEAAR	SPAAR	E	NA	NA	0.028	0.96	NA	NA	NA	0.76	NA	0.75	0.78	NA
chr9:112051839-112049986_112049983:-	chr9	112049983	112051839	-	ENSMUSG00000032503	Arpp21	DNSRLQ	DNRLQ	S	chr3:35756968-35758790_35758793:+	TRUE	0.028	0.82	0.83	NA	NA	NA	NA	0.8	NA	NA
chr11:83330120-83328858_83328855:-	chr11	83328855	83330120	-	ENSMUSG00000018925	Gm11435	NKKPE	NKPE	K	NA	NA	0.027	0.8	NA	NA	NA	NA	NA	NA	0.85	0.87
chr6:65073552-65070085_65070082:-	chr6	65070082	65073552	-	ENSMUSG00000029919	Hpgds	NYQVT	NYVT	Q	NA	NA	0.027	0.95	0.059	NA	NA	NA	NA	NA	0.032	NA
chr10:60643142-60646048_60646051:+	chr10	60643142	60646051	+	ENSMUSG00000020096	Tbata	DEQKE	DEKE	Q	chr10:72538313-72537094_72537091:-	FALSE	0.026	0.73	0.54	NA	NA	NA	0.52	NA	NA	0.55
chr1:24768445-24771754_24771757:+	chr1	24768445	24771757	+	ENSMUSG00000073725	Lmbrd1	TGQGLA	TGRLA	QGR	NA	NA	0.026	0.92	0.93	0.94	0.94	0.94	0.95	0.96	0.95	0.93
chr1:74331077-74330618_74330615:-	chr1	74330615	74331077	-	ENSMUSG00000006299	Aamp	DPADDL	DPDDL	A	chr2:219134689-219134260_219134257:-	TRUE	0.026	0.12	0.055	0.082	0.068	0.08	0.064	0.068	0.078	0.063
chr4:75753187-75749003_75749000:-	chr4	75749000	75753187	-	ENSMUSG00000028399	Ptprd	EEQRI	EERI	Q	NA	NA	0.026	0.9	0.96	NA	NA	0.94	NA	NA	NA	NA
chr9:59451404-59451937_59451940:+	chr9	59451404	59451940	+	ENSMUSG00000032297	Celf6	YPAAYP	YPAYP	A	chr15:72581479-72580959_72580956:-	FALSE	0.026	0.78	0.87	NA	NA	NA	NA	NA	NA	0.84
chr15:98684221-98684136_98684133:-	chr15	98684133	98684221	-	ENSMUSG00000048154	Mll2	QKQAE	QKAE	Q	chr12:49435438-49435318_49435315:-	FALSE	0.025	0.99	0.91	0.93	0.92	0.93	NA	0.9	0.92	0.91
chr8:114182341-114190020_114190023:+	chr8	114182341	114190023	+	ENSMUSG00000055835	Zfp1	SQEEW	SQEW	E	NA	NA	0.025	0.91	0.88	NA	NA	NA	NA	0.88	0.9	NA
chr13:99458303-99456474_99456471:-	chr13	99456471	99458303	-	ENSMUSG00000052485	Tmem171	NYGRTP	NYGTP	R	NA	NA	0.024	0.62	NA	0.74	0.71	NA	NA	NA	NA	NA
chr4:137852177-137854121_137854124:+	chr4	137852177	137854124	+	ENSMUSG00000028758	Kif17	HMQEE	HMEE	Q	NA	NA	0.024	0.82	0.78	NA	NA	NA	NA	NA	NA	0.8
chr1:37222692-37230680_37230683:+	chr1	37222692	37230683	+	ENSMUSG00000026115	Vwa3b	QEQQK	QEQK	Q	NA	NA	0.022	0.75	NA	NA	NA	NA	0.91	NA	NA	0.93
chr2:121133108-121133251_121133254:+	chr2	121133108	121133254	+	ENSMUSG00000027254	Mtap1a	GSTALG	GSTLG	A	NA	NA	0.022	0.97	0.93	NA	NA	NA	NA	0.95	NA	NA
chr10:59761977-59762212_59762215:+	chr10	59761977	59762215	+	ENSMUSG00000004207	Psap	YEQNL	YENL	Q	chr10:73581633-73580092_73580089:-	FALSE	0.021	0.015	0.93	0.93	0.93	0.93	0.94	0.92	0.93	0.92
chr13:13741233-13742591_13742594:+	chr13	13741233	13742594	+	ENSMUSG00000019726	Lyst	GAEGDR	GAGDR	E	NA	NA	0.021	0.67	0.96	NA	NA	NA	NA	NA	0.94	NA
chr2:180730329-180731057_180731060:+	chr2	180730329	180731060	+	ENSMUSG00000016356	Col20a1	VVAGVK	VVGVK	A	chr20:61940058-61940682_61940685:+	FALSE	0.021	0.89	NA	NA	NA	0.077	NA	NA	NA	0.056
chrX:45512731-45513240_45513243:+	chrX	45512731	45513243	+	ENSMUSG00000031101	Sash3	YDTAGS	YDTGS	A	NA	NA	0.021	0.33	NA	0.37	NA	NA	0.38	NA	0.35	NA
chr17:85082634-85085957_85085960:+	chr17	85082634	85085960	+	ENSMUSG00000024254	Abcg8	ASQGL	ASGL	Q	NA	NA	0.019	0.64	NA	0.41	NA	0.39	NA	NA	NA	NA
chr18:25655966-25654806_25654803:-	chr18	25654803	25655966	-	ENSMUSG00000024268	Celf4	AGPAAY	AGPAY	A	chr18:34846496-34844720_34844717:-	TRUE	0.019	0.87	0.2	NA	NA	NA	NA	NA	NA	0.18
chr10:4702914-4702554_4702551:-	chr10	4702551	4702914	-	ENSMUSG00000019772	Vip	RISSSI	RISSI	S	chr6:153076508-153077269_153077272:+	TRUE	0.018	0.74	0.91	0.89	NA	NA	NA	NA	NA	NA
chr11:113564585-113563823_113563820:-	chr11	113563820	113564585	-	ENSMUSG00000018727	Cpsf4l	KEVGPL	KEGPL	V	chr17:71250070-71248865_71248862:-	FALSE	0.018	0.96	NA	NA	0.098	0.08	NA	NA	NA	0.088
chr9:120350699-120362645_120362648:+	chr9	120350699	120362648	+	ENSMUSG00000041794	Myrip	KKKCS	KKCS	K	chr3:40251584-40275350_40275353:+	TRUE	0.017	0.99	0.96	NA	NA	NA	0.94	NA	NA	NA
chr7:116197879-116191610_116191607:-	chr7	116191607	116197879	-	ENSMUSG00000048330	Ric3	GESRAQ	GERAQ	S	chr11:8158925-8148354_8148351:-	TRUE	0.016	0.72	0.72	NA	NA	NA	NA	NA	NA	0.7
chr10:58879261-58884211_58884214:+	chr10	58879261	58884214	+	ENSMUSG00000009646	Pla2g12b	VEAACD	VEACD	A	chr10:74700927-74695496_74695493:-	TRUE	0.015	0.9	NA	0.73	NA	0.75	NA	NA	NA	NA
chr14:31836365-31838684_31838687:+	chr14	31836365	31838687	+	ENSMUSG00000042323	Pbrm1	KLKKL	KLKL	K	NA	NA	0.015	0.82	0.91	NA	NA	NA	NA	0.92	NA	NA
chr15:39341347-39342807_39342810:+	chr15	39341347	39342810	+	ENSMUSG00000037386	Rims2	PQSRNV	PQRNV	S	NA	NA	0.015	9.9e-06	0.037	NA	NA	NA	NA	NA	NA	0.052
chr4:153902691-153850798_153850795:-	chr4	153850795	153902691	-	ENSMUSG00000039410	Prdm16	WEQML	WEML	Q	NA	NA	0.015	0.99	NA	0.82	0.83	NA	NA	NA	NA	NA
chr5:115692402-115692070_115692067:-	chr5	115692067	115692402	-	ENSMUSG00000041740	Rnf10	LSEDRG	LSDRG	E	chr12:121013753-121014393_121014396:+	FALSE	0.015	0.93	0.89	0.9	0.88	0.9	0.9	0.89	0.9	0.89
chr15:75733109-75731685_75731682:-	chr15	75731682	75733109	-	ENSMUSG00000055762	Eef1d	RPNRKM	RPKKM	NRK	chr8:144671161-144669022_144669019:-	TRUE	0.012	0.00051	0.9	NA	NA	NA	NA	NA	NA	0.91
chr19:11384824-11384459_11384456:-	chr19	11384456	11384824	-	ENSMUSG00000024671	Ms4a14	ILKQG	ILQG	K	NA	NA	0.012	0.96	NA	NA	NA	NA	NA	NA	0.91	0.92
chr14:49855555-49854239_49854236:-	chr14	49854236	49855555	-	ENSMUSG00000021850	1700011H14Rik	TKQEN	TKEN	Q	chr14:57949783-57948378_57948375:-	TRUE	0.011	0.87	NA	NA	0.94	NA	NA	NA	NA	0.93
chr5:136700275-136700192_136700189:-	chr5	136700189	136700275	-	ENSMUSG00000005057	Sh2b2	TDADMP	TDDMP	A	NA	NA	0.011	0.15	0.86	NA	NA	NA	NA	NA	0.85	NA
chr9:73993009-73993739_73993742:+	chr9	73993009	73993742	+	ENSMUSG00000044976	Wdr72	IQEDSL	IQDSL	E	chr15:54007390-54006707_54006704:-	FALSE	0.0091	0.94	NA	NA	0.9	NA	0.91	NA	NA	NA
chr14:70555968-70555763_70555760:-	chr14	70555760	70555968	-	ENSMUSG00000044551	9930012K11Rik	PKQDL	PKDL	Q	NA	NA	0.0072	0.09	NA	NA	NA	NA	0.59	NA	0.59	NA
chr10:79152210-79155566_79155569:+	chr10	79152210	79155569	+	ENSMUSG00000054206	Gzmm	WAAGNR	WAGNR	A	NA	NA	0.0051	0.88	NA	NA	NA	NA	NA	0.78	0.77	NA
chr13:35005479-35005368_35005365:-	chr13	35005365	35005479	-	ENSMUSG00000021414	1700026J04Rik	SQQNS	SQNS	Q	NA	NA	0.0044	0.029	NA	NA	0.17	NA	NA	NA	NA	0.17
chr9:119021362-119021527_119021530:+	chr9	119021362	119021530	+	ENSMUSG00000038060	Dlec1	VKKTS	VKTS	K	NA	NA	0.0027	0.59	NA	NA	0.74	NA	NA	NA	NA	0.73
chr10:10077665-10072861_10072858:-	chr10	10072858	10077665	-	ENSMUSG00000050994	9130014G24Rik	IKAEKH	IKEKH	A	NA	NA	0	0.065	NA	NA	NA	NA	NA	NA	NA	0.12
chr10:33186267-33187962_33187965:+	chr10	33186267	33187965	+	ENSMUSG00000071344	AK036470	IKKTP	IKTP	K	NA	NA	0	0.89	NA	NA	NA	NA	NA	0.93	NA	NA
chr10:51745169-51747237_51747240:+	chr10	51745169	51747240	+	ENSMUSG00000049641	Vgll2	WRAEGT	WREGT	A	NA	NA	0	4.3e-05	NA	NA	NA	NA	NA	0.59	NA	NA
chr10:58074705-58073323_58073320:-	chr10	58073320	58074705	-	ENSMUSG00000003227	Edar	HKAELS	HKELS	A	NA	NA	0	0.0073	NA	NA	NA	NA	NA	NA	NA	0.083
chr10:74495269-74494106_74494103:-	chr10	74494103	74495269	-	ENSMUSG00000009070	Rtdr1	ALSSFY	ALSFY	S	NA	NA	0	0.68	NA	NA	NA	NA	NA	NA	NA	0.47
chr10:77502407-77500733_77500730:-	chr10	77500730	77502407	-	ENSMUSG00000000731	Aire	NQKNE	NQNE	K	chr21:45709951-45710978_45710981:+	FALSE	0	0.69	NA	NA	NA	NA	NA	NA	0.38	NA
chr10:79767549-79767649_79767652:+	chr10	79767549	79767652	+	ENSMUSG00000020135	Apc2	DTQFS	DTFS	Q	chr19:1455256-1455383_1455386:+	TRUE	0	0.44	0.13	NA	NA	NA	NA	NA	NA	NA
chr10:87573044-87556475_87556472:-	chr10	87556472	87573044	-	ENSMUSG00000035365	4930547N16Rik	NKQMW	NKMW	Q	NA	NA	0	0.91	NA	NA	NA	NA	NA	NA	NA	0.067
chr10:90357951-90377438_90377441:+	chr10	90357951	90377441	+	ENSMUSG00000058589	Anks1b	LRQSS	LRSS	Q	chr12:99225807-99201696_99201693:-	FALSE	0	0.0032	0.35	NA	NA	NA	NA	NA	NA	NA
chr10:90360171-90377438_90377441:+	chr10	90360171	90377441	+	ENSMUSG00000058589	Anks1b	AQQSS	AQSS	Q	chr12:99222952-99201696_99201693:-	TRUE	0	8.8e-43	0.22	NA	NA	NA	NA	NA	NA	NA
chr10:90429137-90432549_90432552:+	chr10	90429137	90432552	+	ENSMUSG00000058589	Anks1b	SVQID	SVID	Q	chr12:99145133-99139627_99139624:-	TRUE	0	0.38	0.79	NA	NA	NA	NA	NA	NA	NA
chr11:101645831-101645640_101645637:-	chr11	101645637	101645831	-	ENSMUSG00000017724	Etv4	CSQKS	CSKS	Q	NA	NA	0	0.71	0.26	NA	NA	NA	NA	NA	NA	NA
chr11:102259000-102259411_102259414:+	chr11	102259000	102259414	+	ENSMUSG00000006575	Rundc3a	FKAGPA	FKGPA	A	chr17:42390063-42390484_42390487:+	TRUE	0	0.29	0.48	NA	NA	NA	NA	NA	NA	NA
chr11:104202519-104199561_104199558:-	chr11	104199558	104202519	-	ENSMUSG00000018412	1700081L11Rik	NQQPV	NQPV	Q	NA	NA	0	0.13	NA	NA	NA	NA	NA	NA	NA	0.63
chr11:106956316-106948211_106948208:-	chr11	106948208	106956316	-	ENSMUSG00000040481	Bptf	VPEDSN	VPDSN	E	chr17:65871860-65882244_65882247:+	TRUE	0	0.2	0.7	NA	NA	NA	NA	NA	NA	NA
chr11:115117357-115117165_115117162:-	chr11	115117162	115117357	-	ENSMUSG00000020734	Grin2c	TFSSGD	TFSGD	S	chr17:72846695-72846510_72846507:-	TRUE	0	0.75	0.92	NA	NA	NA	NA	NA	NA	NA
chr11:117667397-117667519_117667522:+	chr11	117667397	117667522	+	ENSMUSG00000025573	6030468B19Rik	PRAEAR	PREAR	A	NA	NA	0	0.55	NA	NA	NA	NA	NA	NA	0.44	NA
chr11:118374464-118367074_118367071:-	chr11	118367071	118374464	-	ENSMUSG00000025576	D11Bwg0517e	VPQAD	VPAD	Q	chr17:77111576-77102870_77102867:-	TRUE	0	0.23	0.94	NA	NA	NA	NA	NA	NA	NA
chr11:119090476-119091936_119091939:+	chr11	119090476	119091939	+	ENSMUSG00000039963	Ccdc40	ADGRSQ	ADGSQ	R	NA	NA	0	0.11	NA	NA	NA	NA	NA	NA	NA	0.33
chr11:119194921-119195112_119195115:+	chr11	119194921	119195115	+	ENSMUSG00000013483	Card14	SESSVP	SESVP	S	NA	NA	0	0.88	NA	NA	0.88	NA	NA	NA	NA	NA
chr11:120475645-120475091_120475088:-	chr11	120475088	120475645	-	ENSMUSG00000025137	Pcyt2	RYSRAS	RYRAS	S	NA	NA	0	0.2	NA	NA	NA	0.64	NA	NA	NA	NA
chr11:32093734-32093381_32093378:-	chr11	32093378	32093734	-	ENSMUSG00000020279	Il9r	WEQAR	WEAR	Q	NA	NA	0	0.32	NA	NA	NA	NA	NA	NA	0.91	NA
chr11:44697433-44721406_44721409:+	chr11	44697433	44721409	+	ENSMUSG00000057098	Ebf1	SEAATP	SEATP	A	chr5:158250208-158223486_158223483:-	TRUE	0	0.13	NA	NA	NA	NA	NA	NA	0.35	NA
chr11:50697187-50696778_50696775:-	chr11	50696775	50697187	-	ENSMUSG00000048728	Zfp454	SLAGLL	SLGLL	A	NA	NA	0	0.14	0.5	NA	NA	NA	NA	NA	NA	NA
chr11:54674054-54663917_54663914:-	chr11	54663914	54674054	-	ENSMUSG00000020268	Lyrm7	AKQPE	AKPE	Q	NA	NA	0	0.32	NA	NA	NA	NA	NA	NA	NA	0.63
chr11:5530798-5532139_5532142:+	chr11	5530798	5532142	+	ENSMUSG00000020481	Ankrd36	ATAEVD	ATEVD	A	NA	NA	0	0.91	NA	NA	NA	NA	NA	NA	NA	0.082
chr11:60316436-60316534_60316537:+	chr11	60316436	60316537	+	ENSMUSG00000042678	Myo15	RQAAVD	RQAVD	A	NA	NA	0	0.84	NA	NA	NA	NA	NA	NA	NA	0.28
chr11:68740423-68740318_68740315:-	chr11	68740315	68740423	-	ENSMUSG00000032921	Odf4	RTSRNR	RTRNR	S	NA	NA	0	0.61	NA	NA	NA	NA	NA	NA	NA	0.88
chr11:69002111-69001622_69001619:-	chr11	69001619	69002111	-	ENSMUSG00000020891	Alox8	LEKGS	LEGS	K	chr17:7948319-7948556_7948559:+	FALSE	0	0.68	0.94	NA	NA	NA	NA	NA	NA	NA
chr11:69631549-69631443_69631440:-	chr11	69631440	69631549	-	ENSMUSG00000044084	4933402P03Rik	QKTEVV	QKKVV	TEK	NA	NA	0	0.66	NA	NA	NA	NA	NA	NA	NA	0.84
chr11:73110309-73110605_73110608:+	chr11	73110309	73110608	+	ENSMUSG00000043029	Trpv3	RTADLN	RTDLN	A	chr17:3417887-3417308_3417305:-	FALSE	0	0.26	NA	NA	NA	NA	NA	NA	0.79	NA
chr11:75450562-75450717_75450720:+	chr11	75450562	75450720	+	ENSMUSG00000006127	Inpp5k	YWQGL	YWGL	Q	NA	NA	0	0.2	NA	NA	NA	NA	NA	NA	0.38	NA
chr11:78104441-78104923_78104926:+	chr11	78104441	78104926	+	ENSMUSG00000037593	BC030499	QKQGD	QKGD	Q	chr17:26941105-26940706_26940703:-	FALSE	0	0.066	0.63	NA	NA	NA	NA	NA	NA	NA
chr11:96013385-96014375_96014378:+	chr11	96013385	96014378	+	ENSMUSG00000038756	Ttll6	YARRQL	YARQL	R	NA	NA	0	0.74	NA	NA	NA	NA	NA	NA	NA	0.08
chr11:96144700-96145477_96145480:+	chr11	96144700	96145480	+	ENSMUSG00000056648	Hoxb8	PQAAAG	PQAAG	A	chr17:46691643-46690871_46690868:-	TRUE	0	0.31	NA	NA	0.52	NA	NA	NA	NA	NA
chr12:38874188-38893327_38893330:+	chr12	38874188	38893330	+	ENSMUSG00000036095	Dgkb	VLQTM	VLTM	Q	chr7:14712554-14669896_14669893:-	FALSE	0	0.11	0.091	NA	NA	NA	NA	NA	NA	NA
chr12:55166893-55168722_55168725:+	chr12	55166893	55168725	+	ENSMUSG00000021010	Npas3	TSAEDN	TSEDN	A	NA	NA	0	0.78	0.14	NA	NA	NA	NA	NA	NA	NA
chr12:55166902-55168722_55168725:+	chr12	55166902	55168725	+	ENSMUSG00000021010	Npas3	ITAEDN	ITEDN	A	NA	NA	0	0.73	0.056	NA	NA	NA	NA	NA	NA	NA
chr12:71369049-71368253_71368250:-	chr12	71368250	71369049	-	ENSMUSG00000021071	Trim9	SEAAGA	SEAGA	A	NA	NA	0	0.083	0.75	NA	NA	NA	NA	NA	NA	NA
chr12:73564488-73564820_73564823:+	chr12	73564488	73564823	+	ENSMUSG00000021090	Lrrc9	DPESYR	DPDYR	ESD	chr14:60433483-60433814_60433817:+	FALSE	0	0.45	NA	NA	NA	NA	NA	NA	NA	0.88
chr12:79835192-79835293_79835296:+	chr12	79835192	79835296	+	ENSMUSG00000056987	Fam71d	HKQCS	HKCS	Q	NA	NA	0	0.027	NA	NA	NA	NA	NA	NA	NA	0.76
chr12:8545593-8542620_8542617:-	chr12	8542617	8545593	-	ENSMUSG00000020600	Slc7a15	PKQNL	PKNL	Q	NA	NA	0	1.8e-11	NA	0.91	NA	NA	NA	NA	NA	NA
chr12:86480028-86479695_86479692:-	chr12	86479692	86480028	-	ENSMUSG00000019235	Rps6kl1	QAEGHI	QAGHI	E	NA	NA	0	0.85	0.15	NA	NA	NA	NA	NA	NA	NA
chr13:41127894-41125508_41125505:-	chr13	41125505	41127894	-	ENSMUSG00000021363	Mak	PQAGNL	PQGNL	A	NA	NA	0	0.49	NA	NA	NA	NA	NA	NA	NA	0.67
chr13:64873977-64873464_64873461:-	chr13	64873461	64873977	-	ENSMUSG00000033063	Cntnap3	MTADTA	MTDTA	A	NA	NA	0	0.0035	0.74	NA	NA	NA	NA	NA	NA	NA
chr13:93011034-93005686_93005683:-	chr13	93005683	93011034	-	ENSMUSG00000014850	Msh3	VQQDS	VQDS	Q	NA	NA	0	0.011	NA	NA	NA	NA	NA	NA	NA	0.9
chr13:96020089-95893278_95893275:-	chr13	95893275	96020089	-	ENSMUSG00000021684	Pde8b	RQQVS	RQVS	Q	NA	NA	0	0.24	0.65	NA	NA	NA	NA	NA	NA	NA
chr14:24125947-24119267_24119264:-	chr14	24119264	24125947	-	ENSMUSG00000063142	Kcnma1	GQAEKK	GQEKK	A	chr10:78644747-78637651_78637648:-	FALSE	0	0.15	0.66	NA	NA	NA	NA	NA	NA	NA
chr14:39481506-39322642_39322639:-	chr14	39322639	39481506	-	ENSMUSG00000041014	Nrg3	DPTDHL	DPNHL	TDN	chr10:84498406-84625167_84625170:+	TRUE	0	0.32	0.54	NA	NA	NA	NA	NA	NA	NA
chr14:52756493-52758414_52758417:+	chr14	52756493	52758417	+	ENSMUSG00000057132	Rpgrip1	NKAAQD	NKAQD	A	NA	NA	0	0.53	NA	NA	NA	NA	NA	NA	NA	0.53
chr14:56121270-56121765_56121768:+	chr14	56121270	56121768	+	ENSMUSG00000022211	Lrrc16b	PSQVP	PSVP	Q	chr14:24532742-24533452_24533455:+	FALSE	0	0.66	0.12	NA	NA	NA	NA	NA	NA	NA
chr14:8987859-8992513_8992516:+	chr14	8987859	8992516	+	ENSMUSG00000033885	Pxk	TAVEHA	TAEHA	V	chr3:58398690-58406263_58406266:+	TRUE	0	0.12	0.8	NA	NA	NA	NA	NA	NA	NA
chr15:36437454-36435228_36435225:-	chr15	36435225	36437454	-	ENSMUSG00000013611	Snx31	SQQKV	SQKV	Q	NA	NA	0	0.12	NA	NA	0.31	NA	NA	NA	NA	NA
chr15:42909645-42907511_42907508:-	chr15	42907508	42909645	-	ENSMUSG00000051920	Rspo2	CVEGCE	CVGCE	E	chr8:108972902-108970496_108970493:-	TRUE	0	0.019	0.91	NA	NA	NA	NA	NA	NA	NA
chr15:44579855-44578008_44578005:-	chr15	44578005	44579855	-	ENSMUSG00000022340	Sybu	SKKEQ	SKEQ	K	chr8:110656865-110655161_110655158:-	TRUE	0	0.48	0.85	NA	NA	NA	NA	NA	NA	NA
chr15:75828689-75828801_75828804:+	chr15	75828689	75828804	+	ENSMUSG00000063704	Mapk15	EHKFA	EHFA	K	NA	NA	0	0.9	NA	NA	NA	0.92	NA	NA	NA	NA
chr15:75951300-75951116_75951113:-	chr15	75951113	75951300	-	ENSMUSG00000044361	BC024139	VQ*	VQDP	*	NA	NA	0	0.64	NA	NA	NA	0.1	NA	NA	NA	NA
chr15:78790504-78791376_78791379:+	chr15	78790504	78791379	+	ENSMUSG00000033088	Triobp	SVQDW	SVDW	Q	NA	NA	0	0.75	0.077	NA	NA	NA	NA	NA	NA	NA
chr15:78891594-78888478_78888475:-	chr15	78888475	78891594	-	ENSMUSG00000033055	Ankrd54	ETAAAG	ETAAG	A	chr22:38236194-38234600_38234597:-	FALSE	0	0.99	NA	NA	NA	NA	NA	NA	NA	0.95
chr16:16829113-16825720_16825717:-	chr16	16825717	16829113	-	ENSMUSG00000022783	Spag6	NAAVCK	NAVCK	A	NA	NA	0	0.21	NA	NA	NA	NA	NA	NA	NA	0.64
chr16:38827092-38824668_38824665:-	chr16	38824665	38827092	-	ENSMUSG00000022798	4930435E12Rik	FQQIT	FQIT	Q	chr3:118867170-118870071_118870074:+	TRUE	0	1.9e-19	NA	NA	NA	NA	NA	NA	NA	0.72
chr16:4496405-4493880_4493877:-	chr16	4493877	4496405	-	ENSMUSG00000022519	Srl	QWEEVE	QWEVE	E	chr16:4256728-4254635_4254632:-	FALSE	0	0.61	NA	NA	NA	NA	NA	0.89	NA	NA
chr16:4522993-4493880_4493877:-	chr16	4493877	4522993	-	ENSMUSG00000022519	Srl	QAEEVE	QAEVE	E	chr16:4292008-4254635_4254632:-	FALSE	0	0.79	NA	NA	NA	NA	NA	0.89	NA	NA
chr16:48412345-48401786_48401783:-	chr16	48401783	48412345	-	AK078896	AK078896	LIEVLG	LIVLG	E	chr3:108855743-108867100_108867103:+	FALSE	0	9.1e-101	NA	0.94	NA	NA	NA	NA	NA	NA
chr16:50783670-50783940_50783943:+	chr16	50783670	50783943	+	ENSMUSG00000022638	NA	SPADSC	SPDSC	A	NA	NA	0	0.71	NA	NA	NA	NA	NA	NA	NA	0.12
chr16:56618423-56619749_56619752:+	chr16	56618423	56619752	+	ENSMUSG00000035258	Abi3bp	KPADLG	KPDLG	A	NA	NA	0	0.38	NA	NA	NA	NA	NA	0.3	NA	NA
chr16:78960785-78957697_78957694:-	chr16	78957694	78960785	-	ENSMUSG00000022857	Tmprss15	INAGST	INGST	A	chr21:19651281-19647656_19647653:-	FALSE	0	0.11	NA	0.63	NA	NA	NA	NA	NA	NA
chr16:91794012-91801883_91801886:+	chr16	91794012	91801886	+	ENSMUSG00000022957	Itsn1	AFAAVP	AFAVP	A	chr21:35107509-35122559_35122562:+	FALSE	0	0.095	NA	NA	NA	NA	NA	0.43	NA	NA
chr16:96382938-96381474_96381471:-	chr16	96381471	96382938	-	ENSMUSG00000045275	Lca5l	HTADLS	HTDLS	A	NA	NA	0	0.23	NA	NA	NA	NA	NA	NA	NA	0.33
chr17:15065282-15063283_15063280:-	chr17	15063280	15065282	-	ENSMUSG00000046991	Wdr27	VEKQS	VEQS	K	NA	NA	0	0.89	NA	NA	NA	NA	NA	NA	NA	0.91
chr17:27701507-27701287_27701284:-	chr17	27701284	27701507	-	ENSMUSG00000062753	AI413582	AVQKW	AVKW	Q	NA	NA	0	0.057	0.2	NA	NA	NA	NA	NA	NA	NA
chr17:35219773-35218166_35218163:-	chr17	35218163	35219773	-	ENSMUSG00000034923	Ly6g6f	LAAASA	LAASA	A	NA	NA	0	0.61	NA	NA	NA	NA	NA	NA	0.88	NA
chr17:43761056-43759206_43759203:-	chr17	43759203	43761056	-	ENSMUSG00000040140	Tdrd6	VPAAQL	VPAQL	A	NA	NA	0	0.64	NA	NA	NA	NA	NA	NA	NA	0.59
chr17:71927733-71937923_71937926:+	chr17	71927733	71937926	+	ENSMUSG00000052525	Spdya	SQVAND	SQAND	V	chr2:29063335-29072716_29072719:+	TRUE	0	0.78	NA	NA	NA	NA	NA	NA	NA	0.83
chr17:89445970-89444485_89444482:-	chr17	89444482	89445970	-	ENSMUSG00000032937	Fshr	HEIRIE	HEMIE	IRM	chr2:49247225-49244702_49244699:-	FALSE	0	0.49	NA	NA	NA	NA	NA	NA	NA	0.67
chr17:91488079-91488237_91488240:+	chr17	91488079	91488240	+	ENSMUSG00000071033	Gm10308	GLGSPF	GLGPF	S	NA	NA	0	0.16	NA	NA	NA	NA	NA	NA	NA	0.38
chr18:25696178-25663519_25663516:-	chr18	25663516	25696178	-	ENSMUSG00000024268	Celf4	PSQDRK	PSHRK	QDH	chr18:34901766-34855206_34855203:-	TRUE	0	0.068	0.39	NA	NA	NA	NA	NA	NA	NA
chr18:25696208-25663519_25663516:-	chr18	25663516	25696208	-	ENSMUSG00000024268	Celf4	RGEDRK	RGDRK	E	chr18:34901796-34855206_34855203:-	TRUE	0	0.051	0.28	NA	NA	NA	NA	NA	NA	NA
chr18:36692897-36693228_36693231:+	chr18	36692897	36693231	+	ENSMUSG00000024485	Slc4a9	SVQPG	SVPG	Q	NA	NA	0	0.066	NA	NA	0.11	NA	NA	NA	NA	NA
chr18:44502097-44504093_44504096:+	chr18	44502097	44504096	+	ENSMUSG00000024471	Myot	PQQHN	PQHN	Q	NA	NA	0	0.71	NA	NA	NA	NA	NA	0.12	NA	NA
chr18:5049492-5054013_5054016:+	chr18	5049492	5054016	+	ENSMUSG00000024236	Svil	RASSTG	RASTG	S	NA	NA	0	0.36	NA	NA	NA	NA	NA	0.48	NA	NA
chr18:63269519-63267927_63267924:-	chr18	63267924	63269519	-	ENSMUSG00000073549	AK050232	EKEDEE	EKDEE	E	NA	NA	0	0.49	NA	NA	NA	NA	0.5	NA	NA	NA
chr19:10289764-10289595_10289592:-	chr19	10289592	10289764	-	ENSMUSG00000036098	Gm98	CPCRSS	CPWSS	CRW	chr11:61548264-61548429_61548432:+	TRUE	0	0.69	0.51	NA	NA	NA	NA	NA	NA	NA
chr19:17253480-17267746_17267749:+	chr19	17253480	17267749	+	ENSMUSG00000039126	Prune2	NHEDPT	NHDPT	E	chr9:79267399-79259828_79259825:-	TRUE	0	0.059	0.92	NA	NA	NA	NA	NA	NA	NA
chr19:29142072-29143612_29143615:+	chr19	29142072	29143615	+	ENSMUSG00000052976	AK028012	KKSSMD	KKSMD	S	NA	NA	0	0.13	NA	0.63	NA	NA	NA	NA	NA	NA
chr19:53323876-53323443_53323440:-	chr19	53323440	53323876	-	ENSMUSG00000044962	AK005607	FQKDR	FQDR	K	NA	NA	0	0.014	NA	NA	NA	NA	NA	NA	NA	0.94
chr19:56458549-56456857_56456854:-	chr19	56456854	56458549	-	ENSMUSG00000049134	Nrap	GEQGY	GEGY	Q	NA	NA	0	0.36	NA	NA	NA	NA	NA	0.42	NA	NA
chr19:56915863-56916702_56916705:+	chr19	56915863	56916705	+	ENSMUSG00000025081	Tdrd1	SEQVD	SEVD	Q	NA	NA	0	0.33	NA	NA	NA	NA	NA	NA	NA	0.12
chr19:6443648-6450528_6450531:+	chr19	6443648	6450531	+	ENSMUSG00000033768	Nrxn2	MEVGSL	MEGSL	V	chr11:64465247-64457948_64457945:-	FALSE	0	0.7	0.87	NA	NA	NA	NA	NA	NA	NA
chr19:6448284-6450528_6450531:+	chr19	6448284	6450531	+	ENSMUSG00000033768	Nrxn2	SEVGSL	SEGSL	V	chr11:64460319-64457948_64457945:-	FALSE	0	1.2e-29	0.92	NA	NA	NA	NA	NA	NA	NA
chr19:7865252-7864702_7864699:-	chr19	7864699	7865252	-	ENSMUSG00000053303	BC014805	PTSRWL	PTRWL	S	NA	NA	0	0.48	NA	NA	0.34	NA	NA	NA	NA	NA
chr1:140736450-140735275_140735272:-	chr1	140735272	140736450	-	ENSMUSG00000019230	Lhx9	YYRRFS	YYRFS	R	chr1:197889304-197890434_197890437:+	FALSE	0	0.84	0.92	NA	NA	NA	NA	NA	NA	NA
chr1:142015164-142005520_142005517:-	chr1	142005517	142015164	-	ENSMUSG00000026365	Cfh	CYAGQV	CYGQV	A	NA	NA	0	0.88	NA	NA	NA	0.64	NA	NA	NA	NA
chr1:146095036-146093483_146093480:-	chr1	146093480	146095036	-	ENSMUSG00000026358	Rgs1	NQTGQN	NQSQN	TGS	NA	NA	0	0.61	NA	NA	NA	NA	NA	NA	0.88	NA
chr1:158215516-158214615_158214612:-	chr1	158214612	158215516	-	ENSMUSG00000060985	Tdrd5	QLQVE	QLVE	Q	NA	NA	0	0.6	NA	NA	NA	NA	NA	NA	NA	0.86
chr1:159029835-159029537_159029534:-	chr1	159029534	159029835	-	ENSMUSG00000026592	1700057K13Rik	NQGRRP	NQGRP	R	NA	NA	0	0.39	NA	NA	NA	NA	NA	NA	NA	0.43
chr1:171860291-171863123_171863126:+	chr1	171860291	171863126	+	ENSMUSG00000070532	1700084C01Rik	QQADII	QQDII	A	chr1:162829250-162825548_162825545:-	TRUE	0	5.1e-07	0.087	NA	NA	NA	NA	NA	NA	NA
chr1:172857593-172852538_172852535:-	chr1	172852535	172857593	-	ENSMUSG00000038421	Fcrla	LLAAAS	LLAAS	A	NA	NA	0	0.32	NA	NA	NA	NA	NA	NA	0.38	NA
chr1:184557735-184558109_184558112:+	chr1	184557735	184558112	+	ENSMUSG00000038599	Capn8	YLEIY	YLIY	E	NA	NA	0	0.52	NA	NA	NA	0.83	NA	NA	NA	NA
chr1:190478601-190502129_190502132:+	chr1	190478601	190502132	+	ENSMUSG00000026609	Ush2a	DQAGDN	DQGDN	A	chr1:216138659-216108137_216108134:-	FALSE	0	0.0023	NA	NA	NA	NA	NA	NA	NA	0.92
chr1:22733769-22603423_22603420:-	chr1	22603420	22733769	-	ENSMUSG00000041670	Rims1	PPLRLH	PPLLH	R	chr6:72678766-72806652_72806655:+	TRUE	0	0.67	0.85	NA	NA	NA	NA	NA	NA	NA
chr1:24271804-24271656_24271653:-	chr1	24271653	24271804	-	ENSMUSG00000026141	Col19a1	SSAVGL	SSVGL	A	NA	NA	0	0.22	0.71	NA	NA	NA	NA	NA	NA	NA
chr1:54361821-54370986_54370989:+	chr1	54361821	54370989	+	ENSMUSG00000025983	Ccdc150	QGQKV	QGKV	Q	NA	NA	0	6.3e-31	NA	NA	NA	NA	NA	NA	NA	0.071
chr1:59115500-59109380_59109377:-	chr1	59109377	59115500	-	ENSMUSG00000072295	Als2cr11	TYADIH	TYDIH	A	NA	NA	0	0.87	NA	NA	NA	NA	NA	NA	NA	0.088
chr1:59615070-59619487_59619490:+	chr1	59615070	59619490	+	ENSMUSG00000047361	Gm973	PQEDGD	PQDGD	E	NA	NA	0	0.1	NA	NA	NA	NA	NA	NA	NA	0.91
chr1:66463124-66463306_66463309:+	chr1	66463124	66463309	+	ENSMUSG00000015222	Mtap2	KKAVYK	KKVYK	A	chr2:210561472-210561641_210561644:+	TRUE	0	0.65	0.92	NA	NA	NA	NA	NA	NA	NA
chr1:66463440-66466709_66466712:+	chr1	66463440	66466712	+	ENSMUSG00000015222	Mtap2	TTAASG	TTASG	A	chr2:210561775-210565001_210565004:+	TRUE	0	0.66	0.83	NA	NA	NA	NA	NA	NA	NA
chr1:66673188-66673765_66673768:+	chr1	66673188	66673768	+	ENSMUSG00000055567	Unc80	EEVEEV	EEEEV	V	chr2:210786410-210786976_210786979:+	TRUE	0	0.11	0.49	NA	NA	NA	NA	NA	NA	NA
chr1:69730698-69729891_69729888:-	chr1	69729888	69730698	-	ENSMUSG00000025997	Ikzf2	ITSGDN	ITCDN	SGC	chr2:214013320-214012539_214012536:-	FALSE	0	0.011	NA	NA	NA	NA	NA	0.091	NA	NA
chr1:72726555-72726121_72726118:-	chr1	72726118	72726555	-	ENSMUSG00000039342	Ankar	SQADSS	SQDSS	A	NA	NA	0	2.5e-11	NA	NA	NA	NA	NA	NA	NA	0.26
chr1:80661215-80644907_80644904:-	chr1	80644904	80661215	-	ENSMUSG00000038608	Dock10	PNQEK	PNEK	Q	NA	NA	0	0.062	NA	NA	NA	NA	NA	NA	0.92	NA
chr1:83113477-83114371_83114374:+	chr1	83113477	83114374	+	ENSMUSG00000026166	Ccl20	AEAASN	AEASN	A	chr2:228678703-228680170_228680173:+	TRUE	0	0.27	NA	0.56	NA	NA	NA	NA	NA	NA
chr1:8669154-8668061_8668058:-	chr1	8668058	8669154	-	ENSMUSG00000025909	Sntg1	QRAELS	QRELS	A	NA	NA	0	0.64	0.76	NA	NA	NA	NA	NA	NA	NA
chr1:87918924-87920902_87920905:+	chr1	87918924	87920905	+	ENSMUSG00000026226	Spata3	KAAVPL	KAVPL	A	NA	NA	0	0.22	NA	NA	NA	NA	NA	NA	NA	0.4
chr1:94773112-94768325_94768322:-	chr1	94768322	94773112	-	ENSMUSG00000034212	Ankmy1	KRAELA	KRELA	A	NA	NA	0	0.0055	NA	NA	NA	NA	NA	NA	NA	0.85
chr1:94903586-94905138_94905141:+	chr1	94903586	94905141	+	ENSMUSG00000045091	Aqp12	YTAGPY	YTGPY	A	NA	NA	0	0.076	NA	0.65	NA	NA	NA	NA	NA	NA
chr1:95936669-95936115_95936112:-	chr1	95936112	95936669	-	ENSMUSG00000026285	Pdcd1	TLKEE	TLEE	K	chr2:242794101-242793449_242793446:-	FALSE	0	0.93	NA	NA	NA	NA	NA	NA	0.93	NA
chr2:125444109-125440167_125440164:-	chr2	125440164	125444109	-	ENSMUSG00000068394	Cep152	NETDSA	NENSA	TDN	NA	NA	0	0.088	NA	NA	NA	NA	NA	NA	0.29	NA
chr2:127256690-127257016_127257019:+	chr2	127256690	127257019	+	ENSMUSG00000046338	Gpat2	QEQGS	QEGS	Q	chr2:96693739-96693303_96693300:-	FALSE	0	0.28	NA	NA	NA	NA	NA	NA	NA	0.24
chr2:140056503-140055790_140055787:-	chr2	140055787	140056503	-	ENSMUSG00000074764	Sel1l2	FNQFT	FNFT	Q	chr20:13830837-13830253_13830250:-	TRUE	0	0.95	NA	NA	NA	NA	NA	NA	NA	0.24
chr2:151479196-151477713_151477710:-	chr2	151477710	151479196	-	ENSMUSG00000074704	Gm14160	SEQDI	SEDI	Q	chr20:1224814-1226854_1226857:+	TRUE	0	0.61	0.5	NA	NA	NA	NA	NA	NA	NA
chr2:158101725-158102694_158102697:+	chr2	158101725	158102697	+	ENSMUSG00000052922	Bpi	LGSRWL	LGRWL	S	NA	NA	0	3e-46	NA	NA	NA	NA	NA	NA	NA	0.82
chr2:161481878-161433184_161433181:-	chr2	161433181	161481878	-	ENSMUSG00000053141	Ptprt	GFTDGS	GFNGS	TDN	chr20:40827880-40790182_40790179:-	FALSE	0	0.47	0.79	NA	NA	NA	NA	NA	NA	NA
chr2:170212663-170209826_170209823:-	chr2	170209823	170212663	-	ENSMUSG00000013523	Bcas1	DTKAT	DTAT	K	NA	NA	0	0.62	0.92	NA	NA	NA	NA	NA	NA	NA
chr2:178139353-178138506_178138503:-	chr2	178138503	178139353	-	ENSMUSG00000060445	Sycp2	LQQLE	LQLE	Q	chr20:58497445-58496508_58496505:-	TRUE	0	1.8e-11	NA	NA	NA	NA	NA	NA	NA	0.88
chr2:180375006-180373355_180373352:-	chr2	180373352	180375006	-	ENSMUSG00000038932	Tcfl5	VGEEAL	VGEAL	E	NA	NA	0	0.0058	NA	NA	NA	NA	NA	NA	NA	0.62
chr2:181319531-181309742_181309739:-	chr2	181309739	181319531	-	ENSMUSG00000089917	Uckl1	LKTAMQ	LKTMQ	A	NA	NA	0	0.92	NA	NA	NA	NA	NA	NA	NA	0.95
chr2:23112523-23119190_23119193:+	chr2	23112523	23119193	+	ENSMUSG00000026774	4931423N10Rik	RPAESE	RPESE	A	NA	NA	0	0.53	NA	NA	NA	NA	NA	NA	NA	0.3
chr2:24300086-24298660_24298657:-	chr2	24298657	24300086	-	ENSMUSG00000026976	Pax8	LGSRYY	LGRYY	S	NA	NA	0	0.23	NA	NA	0.16	NA	NA	NA	NA	NA
chr2:24538496-24535163_24535160:-	chr2	24535160	24538496	-	ENSMUSG00000004113	Cacna1b	NSPRQQ	NSPQQ	R	chr9:140911653-140917463_140917466:+	FALSE	0	0.68	0.46	NA	NA	NA	NA	NA	NA	NA
chr2:24541288-24535163_24535160:-	chr2	24535160	24541288	-	ENSMUSG00000004113	Cacna1b	IAARQQ	IAAQQ	R	chr9:140907687-140917463_140917466:+	FALSE	0	0.68	0.85	NA	NA	NA	NA	NA	NA	NA
chr2:24574565-24573642_24573639:-	chr2	24573639	24574565	-	ENSMUSG00000004113	Cacna1b	LDAVLK	LDVLK	A	chr9:140851279-140852047_140852050:+	TRUE	0	0.39	0.58	NA	NA	NA	NA	NA	NA	NA
chr2:25261881-25262980_25262983:+	chr2	25261881	25262983	+	ENSMUSG00000015094	Npdc1	SSEDPS	SSDPS	E	NA	NA	0	0.29	0.36	NA	NA	NA	NA	NA	NA	NA
chr2:32165971-32165157_32165154:-	chr2	32165154	32165971	-	ENSMUSG00000026825	Dnm1	QLRRKG	QLRKG	R	NA	NA	0	0.23	0.41	NA	NA	NA	NA	NA	NA	NA
chr2:34956085-34953603_34953600:-	chr2	34953600	34956085	-	ENSMUSG00000035875	AI182371	EQTRYI	EQTYI	R	NA	NA	0	0.44	NA	NA	NA	0.63	NA	NA	NA	NA
chr2:41263755-41231536_41231533:-	chr2	41231533	41263755	-	ENSMUSG00000049252	Lrp1b	KEEARS	KEARS	E	NA	NA	0	0.0039	0.92	NA	NA	NA	NA	NA	NA	NA
chr2:62072626-62081419_62081422:+	chr2	62072626	62081422	+	ENSMUSG00000026904	Slc4a10	KNAGQV	KNGQV	A	chr2:162719572-162728803_162728806:+	TRUE	0	0.37	0.72	NA	NA	NA	NA	NA	NA	NA
chr2:92160616-92168469_92168472:+	chr2	92160616	92168472	+	ENSMUSG00000058318	Phf21a	SQQVQ	SQVQ	Q	NA	NA	0	0.1	NA	NA	NA	NA	NA	NA	0.31	NA
chr3:105724905-105726837_105726840:+	chr3	105724905	105726840	+	ENSMUSG00000074344	Adora3	TL*	TLAR	*	NA	NA	0	0.57	NA	NA	NA	NA	NA	NA	NA	0.5
chr3:26676516-26739577_26739580:+	chr3	26676516	26739580	+	ENSMUSG00000039335	Spata16	AARSAM	AARAM	S	chr3:172737276-172694842_172694839:-	FALSE	0	6.2e-291	NA	NA	NA	NA	NA	NA	NA	0.93
chr3:36830057-36835911_36835914:+	chr3	36830057	36835914	+	ENSMUSG00000037270	4932438A13Rik	YQQRP	YQRP	Q	chr4:123141625-123145653_123145656:+	TRUE	0	0.51	NA	NA	NA	NA	NA	NA	NA	0.5
chr3:37315623-37304416_37304413:-	chr3	37304413	37315623	-	ENSMUSG00000050174	Nudt6	VAADTA	VADTA	A	NA	NA	0	0.014	NA	NA	NA	0.2	NA	NA	NA	NA
chr3:54121494-54121747_54121750:+	chr3	54121494	54121750	+	ENSMUSG00000027748	Trpc4	SEEEIT	SEEIT	E	chr13:38211621-38211368_38211365:-	FALSE	0	0.41	0.62	NA	NA	NA	NA	NA	NA	NA
chr3:59044642-59048675_59048678:+	chr3	59044642	59048678	+	ENSMUSG00000056476	Med12l	LFSSAC	LFSAC	S	chr3:151078393-151082767_151082770:+	FALSE	0	0.014	0.65	NA	NA	NA	NA	NA	NA	NA
chr3:75949012-76027763_76027766:+	chr3	75949012	76027766	+	ENSMUSG00000034098	Fstl5	HKQEK	HKEK	Q	NA	NA	0	0.65	0.82	NA	NA	NA	NA	NA	NA	NA
chr3:79461334-79460236_79460233:-	chr3	79460233	79461334	-	ENSMUSG00000034009	Rxfp1	KSLSLE	KSLLE	S	chr4:159559231-159560412_159560415:+	FALSE	0	0.86	0.86	NA	NA	NA	NA	NA	NA	NA
chr3:84108975-84014276_84014273:-	chr3	84014273	84108975	-	ENSMUSG00000027993	Trim2	MQQRA	MQRA	Q	NA	NA	0	0.57	0.75	NA	NA	NA	NA	NA	NA	NA
chr4:118883480-118882697_118882694:-	chr4	118882694	118883480	-	ENSMUSG00000028642	4930538K18Rik	KLAGLE	KLGLE	A	NA	NA	0	0.00033	NA	NA	NA	NA	NA	NA	NA	0.057
chr4:118911390-118912311_118912314:+	chr4	118911390	118912314	+	ENSMUSG00000028641	Lepre1	RE*	REGT	*	chr1:43223454-43222126_43222123:-	FALSE	0	0.37	0.46	NA	NA	NA	NA	NA	NA	NA
chr4:120206193-120207550_120207553:+	chr4	120206193	120207553	+	ENSMUSG00000047518	Slfnl1	REQED	REED	Q	NA	NA	0	0.66	NA	NA	NA	NA	NA	NA	NA	0.84
chr4:128229998-128232099_128232102:+	chr4	128229998	128232102	+	ENSMUSG00000028804	Csmd2	CLAEVR	CLEVR	A	chr1:33998650-33992861_33992858:-	FALSE	0	0.83	0.6	NA	NA	NA	NA	NA	NA	NA
chr4:128788191-128788483_128788486:+	chr4	128788191	128788486	+	ENSMUSG00000028786	Tmem54	HTKPF	HTPF	K	NA	NA	0	0.96	NA	0.94	NA	NA	NA	NA	NA	NA
chr4:132779662-132779907_132779910:+	chr4	132779662	132779910	+	ENSMUSG00000028865	Cd164l2	QTLREE	QTLEE	R	NA	NA	0	0.0039	0.083	NA	NA	NA	NA	NA	NA	NA
chr4:137837381-137845153_137845156:+	chr4	137837381	137845156	+	ENSMUSG00000028758	Kif17	REQPS	REPS	Q	NA	NA	0	0.28	0.23	NA	NA	NA	NA	NA	NA	NA
chr4:147628344-147626929_147626926:-	chr4	147626926	147628344	-	ENSMUSG00000041544	Ptchd2	FQ*	FQGC	*	NA	NA	0	0.55	0.56	NA	NA	NA	NA	NA	NA	NA
chr4:148048832-148049314_148049317:+	chr4	148048832	148049317	+	ENSMUSG00000070577	Gm572	TKQEL	TKEL	Q	chr1:11009681-11008901_11008898:-	FALSE	0	0.084	NA	NA	NA	NA	NA	0.85	NA	NA
chr4:148500636-148499582_148499579:-	chr4	148499579	148500636	-	ENSMUSG00000028971	Cort	SVQEA	SVEA	Q	NA	NA	0	4.9e-10	0.94	NA	NA	NA	NA	NA	NA	NA
chr4:153850748-153741424_153741421:-	chr4	153741421	153850748	-	ENSMUSG00000039410	Prdm16	KKQIS	KKIS	Q	chr1:3160701-3301713_3301716:+	TRUE	0	0.47	NA	NA	0.58	NA	NA	NA	NA	NA
chr4:42884372-42881622_42881619:-	chr4	42881619	42884372	-	ENSMUSG00000050141	BC049635	NQAAPS	NQAPS	A	chr9:34892656-34889632_34889629:-	FALSE	0	0.3	NA	NA	NA	NA	NA	NA	NA	0.34
chr4:49682896-49678497_49678494:-	chr4	49678494	49682896	-	ENSMUSG00000039579	Grin3a	EKSRWR	EKRWR	S	NA	NA	0	2.2e-05	0.88	NA	NA	NA	NA	NA	NA	NA
chr4:55027719-55029686_55029689:+	chr4	55027719	55029689	+	ENSMUSG00000060206	Zfp462	VKQEA	VKEA	Q	chr9:109692970-109694544_109694547:+	TRUE	0	0.25	0.68	NA	NA	NA	NA	NA	NA	NA
chr4:61869354-61866142_61866139:-	chr4	61866139	61869354	-	ENSMUSG00000028389	Zfp37	RAKEW	RAEW	K	NA	NA	0	0.11	NA	NA	NA	NA	NA	NA	NA	0.62
chr4:62827968-62827544_62827541:-	chr4	62827541	62827968	-	ENSMUSG00000028357	Kif12	PQQVL	PQVL	Q	NA	NA	0	0.31	NA	NA	0.59	NA	NA	NA	NA	NA
chr4:75748859-75731465_75731462:-	chr4	75731462	75748859	-	ENSMUSG00000028399	Ptprd	QSTVFA	QSMFA	TVM	chr9:8504261-8485327_8485324:-	TRUE	0	0.36	0.29	NA	NA	NA	NA	NA	NA	NA
chr4:90920832-90920261_90920258:-	chr4	90920258	90920832	-	ENSMUSG00000008489	Elavl2	VKSRFS	VKRFS	S	chr9:23693446-23692885_23692882:-	TRUE	0	2.3e-07	0.36	NA	NA	NA	NA	NA	NA	NA
chr4:90927452-90920261_90920258:-	chr4	90920258	90927452	-	ENSMUSG00000008489	Elavl2	RFSRFS	RFRFS	S	chr9:23701377-23692885_23692882:-	TRUE	0	1	0.18	NA	NA	NA	NA	NA	NA	0.18
chr4:90978264-90975545_90975542:-	chr4	90975542	90978264	-	ENSMUSG00000008489	Elavl2	TGQVI	TGVI	Q	chr9:23765007-23762247_23762244:-	FALSE	0	0.81	0.95	NA	NA	NA	NA	NA	NA	NA
chr5:115916329-115920791_115920794:+	chr5	115916329	115920794	+	ENSMUSG00000029522	Pla2g1b	LTAGAA	LTGAA	A	NA	NA	0	0.86	NA	0.89	NA	NA	NA	NA	NA	NA
chr5:118692467-118687608_118687605:-	chr5	118687605	118692467	-	ENSMUSG00000032850	Rnft2	PESRSR	PERSR	S	NA	NA	0	0.27	0.32	NA	NA	NA	NA	NA	NA	NA
chr5:129267215-129266724_129266721:-	chr5	129266721	129267215	-	ENSMUSG00000029420	Rimbp2	KRKKS	KRKS	K	chr12:130884224-130883706_130883703:-	FALSE	0	0.33	0.79	NA	NA	NA	NA	NA	NA	NA
chr5:136537497-136539942_136539945:+	chr5	136537497	136539945	+	ENSMUSG00000006143	2310043J07Rik	SACSLS	SACLS	S	NA	NA	0	0.42	NA	NA	NA	NA	NA	NA	NA	0.55
chr5:150242362-150248345_150248348:+	chr5	150242362	150248348	+	ENSMUSG00000029660	4930588N13Rik	QSTGDT	QSSDT	TGS	NA	NA	0	0.6	NA	NA	NA	NA	NA	NA	NA	0.88
chr5:24800375-24798994_24798991:-	chr5	24798991	24800375	-	ENSMUSG00000038056	Mll3	YKKMA	YKMA	K	chr7:151854846-151853359_151853356:-	FALSE	0	0.26	NA	NA	NA	NA	NA	NA	0.64	NA
chr5:35952471-35954134_35954137:+	chr5	35952471	35954137	+	ENSMUSG00000029098	Acox3	GEQVS	GEVS	Q	NA	NA	0	0.74	NA	NA	0.1	NA	NA	NA	NA	NA
chr5:44870332-44867877_44867874:-	chr5	44867874	44870332	-	ENSMUSG00000039706	Ldb2	VPQGL	VPGL	Q	chr4:16510158-16507608_16507605:-	TRUE	0	0.83	NA	NA	NA	NA	0.17	NA	NA	NA
chr6:106605672-106612567_106612570:+	chr6	106605672	106612570	+	ENSMUSG00000064293	Cntn4	GGQDS	GGDS	Q	chr3:3067961-3072539_3072542:+	TRUE	0	0.65	0.72	NA	NA	NA	NA	NA	NA	NA
chr6:108381490-108382640_108382643:+	chr6	108381490	108382643	+	ENSMUSG00000030102	Itpr1	TEQEL	TEEL	Q	NA	NA	0	0.35	0.42	NA	NA	NA	NA	NA	NA	NA
chr6:112333880-112332442_112332439:-	chr6	112332439	112333880	-	ENSMUSG00000034387	D630042P16Rik	EHSRVP	EHRVP	S	NA	NA	0	0.0089	NA	NA	NA	NA	NA	NA	NA	0.82
chr6:113447266-113447081_113447078:-	chr6	113447078	113447266	-	ENSMUSG00000045009	Prrt3	RPAVSS	RPVSS	A	NA	NA	0	0.19	0.55	NA	NA	NA	NA	NA	NA	NA
chr6:113669316-113669220_113669217:-	chr6	113669217	113669316	-	ENSMUSG00000064177	Ghrl	AQQRK	AQRK	Q	chr3:10331757-10331562_10331559:-	FALSE	0	0.81	NA	0.78	NA	NA	NA	NA	NA	NA
chr6:139988176-139977079_139977076:-	chr6	139977076	139988176	-	ENSMUSG00000030230	Plcz1	FK*	FKEN	*	chr12:18889155-18876479_18876476:-	TRUE	0	0.46	NA	NA	NA	NA	NA	NA	NA	0.65
chr6:146901408-146901022_146901019:-	chr6	146901019	146901408	-	ENSMUSG00000040163	1700034J05Rik	VVQEI	VVEI	Q	NA	NA	0	0.00042	NA	NA	NA	NA	NA	NA	NA	0.45
chr6:18818096-18818241_18818244:+	chr6	18818096	18818244	+	ENSMUSG00000029517	Ankrd7	IKQAV	IKAV	Q	NA	NA	0	0.41	NA	NA	NA	NA	NA	NA	NA	0.31
chr6:29440066-29439153_29439150:-	chr6	29439150	29440066	-	ENSMUSG00000059022	Kcp	CKQKR	CKKR	Q	NA	NA	0	0.75	NA	NA	NA	0.43	NA	NA	NA	NA
chr6:40879440-40878679_40878676:-	chr6	40878676	40879440	-	ENSMUSG00000029883	1700074P13Rik	LAVANT	LAANT	V	NA	NA	0	0.72	NA	NA	NA	NA	NA	NA	NA	0.89
chr6:42243521-42244077_42244080:+	chr6	42243521	42244080	+	ENSMUSG00000029862	Clcn1	MEQPY	MEPY	Q	chr7:143020990-143021507_143021510:+	FALSE	0	1.6e-05	NA	NA	NA	NA	NA	0.92	NA	NA
chr6:55435027-55441221_55441224:+	chr6	55435027	55441224	+	ENSMUSG00000029778	Adcyap1r1	IYFSCV	IYFCV	S	chr7:31132349-31139741_31139744:+	TRUE	0	0.81	0.84	NA	NA	NA	NA	NA	NA	NA
chr6:55926448-55928157_55928160:+	chr6	55926448	55928160	+	ENSMUSG00000037973	Ccdc129	LLQLD	LLLD	Q	NA	NA	0	0.66	NA	NA	NA	NA	0.88	NA	NA	NA
chr6:91865230-91866245_91866248:+	chr6	91865230	91866248	+	ENSMUSG00000034063	4930590J08Rik	ASAGAN	ASGAN	A	NA	NA	0	4.3e-36	NA	NA	NA	NA	NA	NA	NA	0.81
chr7:104468477-104468095_104468092:-	chr7	104468092	104468477	-	ENSMUSG00000035713	Usp35	IKQGL	IKGL	Q	NA	NA	0	0.052	NA	NA	NA	NA	NA	NA	0.67	NA
chr7:112526411-112526668_112526671:+	chr7	112526411	112526671	+	ENSMUSG00000078611	Gm5901	LSAENW	LSENW	A	NA	NA	0	0.74	NA	NA	NA	NA	NA	NA	NA	0.9
chr7:133804662-133806077_133806080:+	chr7	133804662	133806080	+	ENSMUSG00000030714	Ccdc101	TQ*	TQLS	*	NA	NA	0	0.28	NA	NA	NA	NA	NA	NA	NA	0.27
chr7:146215031-146217037_146217040:+	chr7	146215031	146217040	+	ENSMUSG00000056856	Jakmip3	PKKPV	PKPV	K	NA	NA	0	5.2e-08	0.13	NA	NA	NA	NA	NA	NA	NA
chr7:151675102-151671116_151671113:-	chr7	151671113	151675102	-	ENSMUSG00000037519	Ppfia1	QTQTL	QTTL	Q	NA	NA	0	0.86	NA	NA	NA	NA	NA	0.091	NA	NA
chr7:17048597-17047614_17047611:-	chr7	17047611	17048597	-	ENSMUSG00000001988	Npas1	EIEASP	EIASP	E	NA	NA	0	0.78	0.92	NA	NA	NA	NA	NA	NA	NA
chr7:31420780-31420683_31420680:-	chr7	31420680	31420780	-	ENSMUSG00000006311	Etv2	GLEGAE	GLGAE	E	chr19:36133432-36133517_36133520:+	FALSE	0	0.67	NA	NA	NA	NA	NA	NA	NA	0.85
chr7:51994873-51993404_51993401:-	chr7	51993401	51994873	-	ENSMUSG00000048012	Zfp473	SFTDTS	SFNTS	TDN	NA	NA	0	0.042	NA	NA	NA	NA	NA	NA	NA	0.85
chr7:53390851-53382187_53382184:-	chr7	53382184	53390851	-	ENSMUSG00000040136	Abcc8	WNSSLP	WNSLP	S	chr11:17448596-17438512_17438509:-	TRUE	0	0.62	0.85	NA	NA	NA	NA	NA	NA	NA
chr7:63984961-63984709_63984706:-	chr7	63984706	63984961	-	ENSMUSG00000055026	Gabrg3	TSQLL	TSLL	Q	NA	NA	0	0.041	0.31	NA	NA	NA	NA	NA	NA	NA
chr7:86853308-86852563_86852560:-	chr7	86852560	86853308	-	ENSMUSG00000050382	Kif7	EQQVV	EQVV	Q	chr15:90190061-90189257_90189254:-	TRUE	0	0.89	NA	NA	NA	NA	NA	NA	0.61	NA
chr7:98239558-98598264_98598267:+	chr7	98239558	98598267	+	ENSMUSG00000052572	Dlg2	VKKYR	VKYR	K	chr11:84634121-84245774_84245771:-	TRUE	0	0.009	0.9	NA	NA	NA	NA	NA	NA	NA
chr8:107784422-107784064_107784061:-	chr8	107784061	107784422	-	ENSMUSG00000031887	Tradd	LSAAFL	LSAFL	A	NA	NA	0	0.046	0.71	NA	NA	NA	NA	NA	NA	NA
chr8:112148386-112150648_112150651:+	chr8	112148386	112150651	+	ENSMUSG00000048827	Pkd1l3	SQQAL	SQAL	Q	NA	NA	0	0.29	NA	NA	NA	NA	NA	NA	NA	0.16
chr8:112170394-112170674_112170677:+	chr8	112170394	112170677	+	ENSMUSG00000048827	Pkd1l3	EQLGPL	EQRPL	LGR	NA	NA	0	0.44	NA	NA	NA	NA	NA	NA	NA	0.61
chr8:112171525-112172118_112172121:+	chr8	112171525	112172121	+	ENSMUSG00000048827	Pkd1l3	EDAVSE	EDVSE	A	NA	NA	0	0.5	NA	NA	NA	NA	NA	NA	NA	0.92
chr8:113038903-113042978_113042981:+	chr8	113038903	113042981	+	ENSMUSG00000059854	Hydin	ESAAHE	ESAHE	A	NA	NA	0	0.37	NA	NA	NA	NA	NA	NA	NA	0.29
chr8:75285913-75286158_75286161:+	chr8	75285913	75286161	+	ENSMUSG00000050147	F2rl3	SHEGPL	SHGPL	E	NA	NA	0	0.4	NA	NA	NA	NA	NA	NA	0.9	NA
chr8:84595734-84645116_84645119:+	chr8	84595734	84645119	+	ENSMUSG00000037940	Inpp4b	MRSRQT	MRRQT	S	chr4:143003184-142951455_142951452:-	FALSE	0	0.00016	0.82	NA	NA	NA	NA	NA	NA	NA
chr8:86525804-86526757_86526760:+	chr8	86525804	86526760	+	ENSMUSG00000046408	1700067K01Rik	LYSRDR	LYRDR	S	chr19:14196105-14194689_14194686:-	FALSE	0	2.6e-09	NA	NA	NA	NA	NA	NA	NA	0.72
chr8:87060075-87060301_87060304:+	chr8	87060075	87060304	+	ENSMUSG00000034656	Cacna1a	KAEEVI	KAEVI	E	chr19:13445192-13443739_13443736:-	TRUE	0	1.7e-07	0.9	NA	NA	NA	NA	NA	NA	NA
chr8:87636109-87634941_87634938:-	chr8	87634938	87636109	-	ENSMUSG00000074194	Zfp791	NVRSYV	NVSYV	R	NA	NA	0	0.26	0.8	NA	NA	NA	NA	NA	NA	NA
chr8:96853413-96854277_96854280:+	chr8	96853413	96854280	+	ENSMUSG00000031766	Slc12a3	LKQEG	LKEG	Q	chr16:56899429-56900982_56900985:+	TRUE	0	1.3e-44	NA	NA	0.93	NA	NA	NA	NA	NA
chr9:107427763-107427941_107427944:+	chr9	107427763	107427944	+	ENSMUSG00000010066	Cacna2d2	QKQCG	QKCG	Q	chr3:50404262-50404059_50404056:-	TRUE	0	0.79	0.3	NA	NA	NA	NA	NA	NA	NA
chr9:108746873-108747373_108747376:+	chr9	108746873	108747376	+	ENSMUSG00000023473	Celsr3	SVLRTL	SVLTL	R	chr3:48681649-48681113_48681110:-	FALSE	0	0.4	0.58	NA	NA	NA	NA	NA	NA	NA
chr9:111248017-111249970_111249973:+	chr9	111248017	111249973	+	ENSMUSG00000074045	Lba1	WHQSF	WHSF	Q	NA	NA	0	0.69	0.11	NA	NA	NA	NA	NA	NA	NA
chr9:111250056-111250292_111250295:+	chr9	111250056	111250295	+	ENSMUSG00000074045	Lba1	FEKYV	FEYV	K	NA	NA	0	0.62	0.89	NA	NA	NA	NA	NA	NA	NA
chr9:119426466-119425182_119425179:-	chr9	119425179	119426466	-	ENSMUSG00000032511	Scn5a	KQQES	KQES	Q	chr3:38622422-38620986_38620983:-	TRUE	0	0.77	0.083	NA	NA	NA	NA	NA	NA	NA
chr9:20619310-20614545_20614542:-	chr9	20614542	20619310	-	ENSMUSG00000004098	Col5a3	LAAEPV	LAEPV	A	NA	NA	0	0.076	NA	NA	NA	NA	NA	0.89	NA	NA
chr9:20745796-20744998_20744995:-	chr9	20744995	20745796	-	ENSMUSG00000004099	Dnmt1	HTAVET	HTVET	A	NA	NA	0	0.14	NA	NA	NA	NA	NA	NA	0.54	NA
chr9:24091294-24094241_24094244:+	chr9	24091294	24094244	+	ENSMUSG00000043659	Npsr1	QGAEKQ	QGEKQ	A	NA	NA	0	0.55	0.26	NA	NA	NA	NA	NA	NA	NA
chr9:28620997-28709101_28709104:+	chr9	28620997	28709104	+	ENSMUSG00000062257	Opcml	VKEGQG	VKGQG	E	chr11:132398955-132307253_132307250:-	TRUE	0	0.066	0.41	NA	NA	NA	NA	NA	NA	NA
chrX:130167434-130159980_130159977:-	chrX	130159977	130167434	-	ENSMUSG00000051323	Pcdh19	IKSSST	IKSST	S	chrX:99605644-99597073_99597070:-	TRUE	0	0.19	0.29	NA	NA	NA	NA	NA	NA	NA
chrX:157640029-157647127_157647130:+	chrX	157640029	157647130	+	ENSMUSG00000000037	Scml2	APEAAE	APAAE	E	NA	NA	0	0.74	NA	NA	NA	NA	NA	NA	NA	0.92
chrX:20661034-20660417_20660414:-	chrX	20660414	20661034	-	ENSMUSG00000031079	Zfp300	CTEDGQ	CTDGQ	E	NA	NA	0	0.6	0.6	NA	NA	NA	NA	NA	NA	NA
chrX:40252865-40202355_40202352:-	chrX	40202352	40252865	-	ENSMUSG00000016150	Odz1	VIAVHL	VIVHL	A	chrX:123838863-123805685_123805682:-	FALSE	0	0.00021	0.9	NA	NA	NA	NA	NA	NA	NA
chrX:45269731-45273338_45273341:+	chrX	45269731	45273341	+	ENSMUSG00000001173	Ocrl	VQEAEE	VQAEE	E	chrX:128679014-128682540_128682543:+	FALSE	0	0.61	0.9	NA	NA	NA	NA	NA	NA	NA
chrX:46199412-46198726_46198723:-	chrX	46198723	46199412	-	ENSMUSG00000079606	Gm595	IKSAPP	IKSPP	A	NA	NA	0	2.7e-05	NA	NA	NA	NA	NA	NA	NA	0.29
chrX:71137607-71137963_71137966:+	chrX	71137607	71137966	+	ENSMUSG00000031390	Avpr2	TSAVPG	TSVPG	A	NA	NA	0	0.27	NA	NA	0.57	NA	NA	NA	NA	NA
chrX:98847547-98849315_98849318:+	chrX	98847547	98849318	+	ENSMUSG00000034160	Ogt	AKKVS	AKVS	K	NA	NA	0	0.21	NA	NA	NA	NA	NA	NA	0.9	NA
chrY:1372083-1365959_1365956:-	chrY	1365956	1372083	-	ENSMUSG00000000103	Zfy2	DTKVIV	DTIIV	KVI	NA	NA	0	5.9e-05	NA	NA	NA	NA	NA	NA	NA	0.87
